# Supplementary material for: Correction: High-Throughput, Kingdom-Wide Prediction and Annotation of Bacterial Non-Coding RNAs
Source: PLoS One. 2008 Nov 14;3(11):10.1371/annotation/a03e1870-1dd7-4c16-8c46-2268eeb2a50a. doi: 10.1371/annotation/a03e1870-1dd7-4c16-8c46-2268eeb2a50a (PMC2585787; doi:10.1371/annotation/a03e1870-1dd7-4c16-8c46-2268eeb2a50a)
Supplement: Supplementary file 1 [file pone.a03e1870-1dd7-4c16-8c46-2268eeb2a50a.s001.xls]

## Sheet: Sheet1
Supplemetary Table 2: All predicted loci with homology to previously predicted and/or confirmed ncRNAs in our database
Guide for interpreting SIPHT output
Species Name		Locus Name	|	UpORFnumber		UpORFname		UpORF direction	Distance RNA from UpORF	|	RNA start	end	RNA direction	RNA length	|	Distance RNA from DnORF	DnORF direction	DnORFnumber	DnORFname		Locus Type	BLASTscore	BLASTexpect	TermType	QRNA?	# replicons in which conserved	Name of replicons in which conserved	Homology to known ncRNAs?	# paralogues	Paralogous candidates	Conserved synteny with known ncRNA?	Potential UTR	Riboswitch?	Putative TFBSs?
NCBI name of species carrying replicon		Names for loci followed by accession number of replicon. Loci that do not correspond to known ncRNAs will include the prefix "Candidate". Names for loci that do correspond to known ncRNAs will include the name of the known ncRNA.		NCBI assigned number for ORF (from .ptt annotation)		NCBI assigned name for ORF (from .ptt annotation). Longer ORF names are truncated		Strand orientation of Upstream ORF	# of bp between 3' boundary of Upstream ORF and 5' boundary of predicted locus		Coordinate position of the beginning of the locus. For loci on the + strand, this corresponds to the 3' end of the putative terminator; for those on the - strand this is an estimation based on 5' end of conservation.	Coordinate position of the end of the locus. For loci on the + strand, this is an estimation based on 5' end of conservation; for those on the - strand this corresponds to the 3' end of the putative terminator.	Strand orientation of locus	Predicted length of sRNA based on the distance between 5' end of conservation and 3' end of puative terminator. NOTE: this prediction is often significantly different than the observed size as conservation may continue beyond the boundary or cover only a portion of the locus.		# of bp between 3' boundary of predicted locus and 5' boundary of downstream ORF	Strand orientation of downstream ORF	NCBI assigned name for ORF (from .ptt annotation). Longer ORF names are truncated	NCBI assigned number for ORF (from .ptt annotation)		Locus type	BLAST score of intergenic conservation. If conservation was found in multiple replicons, this number corresponds to the highest score among these HSPs.	BLAST expect value of intergenic conservation. If conservation was found in multiple replicons, this number corresponds to the lowest E among these HSPs.	Program(s) that identified associated terminator. T=TransTerm, F=FindTerm, R=RNAMotif, B=T+R, X=F+R, Y=F+T, Z=all three programs.	QRNA designation. RNA=conserved secondary structure, COD=conserved coding sequence, -=neither.	The number of partner replicons in which intergenic sequence conservation was found.	The names of partner replicons in which intergenic sequence conservation was found.	Accession number_name of RNA_(strand orientation). If this is followed by (hom) the known locus is in a different replicon then the ROI. If followed by (hom|rev) the known locus is in a different replicon then the ROI and on the opposite strand. If followed by (tandem) it is in the same replicon and in the same IGR on the same strand but not in the same position as the candidate locus. If followe…	# predicted loci loci in the same replicon that share homology with candidate	Accession number_name of paralogous candidate. If this is followed by (para) the paralogous locus is in a different IGR than the candidate. If this is followed by (tandem) the paralogous locus is in the same IGR as the candidate. If this is followed by (rev) the paralogous locus overlaps but is in the opposite orientation as the candidate.	Name_accession number of known RNA with which candidate shares synteny. If this is followed by 3'(0), only the genes directly 3' of the candidate and known loci share homology. If followed by UD, both upstream and downstream genes are homologous. UD is followed by 5'(x-y) where x is the relative position of the homologous gene upstream of the candidate and y is the relative poisiton of the homolo…	'5' dentoes 3' end of the predicted locus is < 30 bp upstream of annotated start of downstream ORF on the same strand. '3' dentoes 3' end of the predicted locus is < 80 bp downstream of annotated end of upstream ORF on the same strand.	Denoted by RS	Species from which consensus matrix was derived_transcription factor name_matrix number(patser score|distance between TFBS and putative terminator (in other words predicted length). If species=Multi, the consensus matrix was derived from experimentally determined regulons in multiple species (see Materials and Methods).
Species Name		Locus Name	|	UpORFnumber		UpORFname		UpORF direction	Distance RNA from UpORF	|	RNA start	end	RNA direction	RNA length	|	Distance RNA from DnORF	DnORF direction	DnORFnumber	DnORFname		Locus Type	BLASTscore	BLASTexpect	TermType	QRNA?	# replicons in which conserved	Name of replicons in which conserved	Homology to known ncRNAs?	# paralogues	Paralogous candidates	Conserved synteny with known ncRNA?	Potential UTR	Riboswitch?	Putative TFBSs?
Aeromonas_hydrophila_ATCC_7966	|	Candidate_35_NC_008570	|	AHA_1441		hypothetical protein	*	>>>	291	|	1577915	1577980	>>>	65	|	199	<<<	AHA_1443	SsrA-binding protein	*	candidate	597	4.6e-21	T	-	82	Haemophilus_influenzae_chromosome<>Escherichia_coli_K12_chromosome<>Xylella_fastidiosa_chromosome<>Vibrio_cholerae_chromosome_1<>Escherichia_coli_O157H7_EDL933_chromosome<>Pasteurella_multocida_chromosome<>Escherichia_coli_O157H7_chromosome<>Haemophilus_ducreyi_35000HP_chromosome<>Yersinia_pestis_CO92_chromosome<>Salmonella_typhimurium_LT2_chromosome<>Salmonella_typhi_chromosome<>Buchnera_aphidic…	NC_000913_tmRNA(+)_+_(hom|rev)|NC_002505_tmRNA(-)_-_(hom|rev)|NC_002516_tmRNA(-)_-_(hom|rev)|NC_003112_tmRNA(-)_-_(hom|rev)|NC_002745_tmRNA(+)_+_(hom|rev)	1	Candidate_34_NC_008570(tandem),Candidate_36_NC_008570(tandem),Candidate_84_NC_008570(opp)	-	-	-	-
Aeromonas_hydrophila_ATCC_7966	|	Candidate_64_NC_008570	|	AHA_0976		proline sensor PrlS	*	>>>	178	|	1055626	1055819	<<<	193	|	0	>>>	AHA_0977	chitinase A	*	candidate	1501	1.4e-61	F	-	1	Aeromonas_salmonicida_A449_chromosome	NC_002505_GEMM(+)_+_(hom|rev)	0	-	-	-	-	-
Aeromonas_hydrophila_ATCC_7966	|	Candidate_84_NC_008570	|	AHA_1441		hypothetical protein	*	>>>	35	|	1577659	1577780	<<<	121	|	399	<<<	AHA_1443	SsrA-binding protein	*	candidate	233	3.8e-21	Z	RNA	84	Haemophilus_influenzae_chromosome<>Escherichia_coli_K12_chromosome<>Xylella_fastidiosa_chromosome<>Vibrio_cholerae_chromosome_1<>Escherichia_coli_O157H7_EDL933_chromosome<>Pasteurella_multocida_chromosome<>Escherichia_coli_O157H7_chromosome<>Haemophilus_ducreyi_35000HP_chromosome<>Yersinia_pestis_CO92_chromosome<>Salmonella_typhimurium_LT2_chromosome<>Salmonella_typhi_chromosome<>Colwellia_psychr…	NC_000913_tmRNA(+)_+_(hom)|NC_002505_tmRNA(-)_-_(hom)|NC_002516_tmRNA(-)_-_(hom)|NC_003112_tmRNA(-)_-_(hom)|NC_002745_tmRNA(+)_+_(hom)	0	Candidate_34_NC_008570(anti),Candidate_35_NC_008570(opp),Candidate_36_NC_008570(anti)	-	-	-	-
Aeromonas_hydrophila_ATCC_7966	|	Candidate_97_NC_008570	|	AHA_1713		multidrug resistance protein D	*	>>>	127	|	1876933	1877169	<<<	236	|	0	<<<	AHA_1714	hypothetical protein	*	candidate	1049	1.4e-41	Z	RNA	1	Aeromonas_salmonicida_A449_chromosome	NC_002505_6S(+)_+_(hom)|NC_000913_6S(+)_+_(hom)	0	-	-	-	-	-
Aeromonas_hydrophila_ATCC_7966	|	Candidate_115_NC_008570	|	AHA_2261		hypothetical protein	*	>>>	49	|	2493729	2493893	<<<	164	|	6	<<<	AHA_2262	Sun/nucleolar protein family protein	*	candidate	762	1.7e-28	Z	RNA	1	Aeromonas_salmonicida_A449_chromosome	NC_000913_sraC_ryeA_tpke79_IS091(+)_+_(hom|rev)	0	-	-	-	-	-
Aeromonas_hydrophila_ATCC_7966	|	Candidate_131_NC_008570	|	AHA_2608		Alx protein	*	<<<	20	|	2905995	2906252	<<<	257	|	15	<<<	AHA_2609	oligopeptide ABC transporter, ATP-binding	*	candidate	1123	5.9e-45	Y	RNA	1	Aeromonas_salmonicida_A449_chromosome	NC_000913_sraF_tpk1_IS160(+)_+_(hom)	0	Candidate_132_NC_008570(anti)	sraF_tpk1_IS160_NC_000913|3'(0)	5	-	-
Aeromonas_hydrophila_ATCC_7966	|	Candidate_134_NC_008570	|	AHA_0267		hypothetical protein	*	>>>	129	|	290712	290913	>>>	201	|	459	<<<	AHA_0268	GTP-binding protein YihA	*	candidate	494	8.3e-17	Z	RNA	5	Vibrio_parahaemolyticus_chromosome_1<>Yersinia_pseudotuberculosis_IP32953_chromosome<>Photobacterium_profundum_SS9_chromosome_1<>Aeromonas_salmonicida_A449_chromosome<>Yersinia_pseudotuberculosis_IP_31758_chromosome	NC_002505_Spot_42(+)_+_(hom)|NC_000913_spot42(+)_+_(hom)|NC_002745_gcvT(-)_-_(hom|rev)	1	Candidate_133_NC_008570(tandem),Candidate_135_NC_008570(tandem)	spot42_NC_000913|3'(0)	-	-	-
Aeromonas_hydrophila_ATCC_7966	|	Candidate_135_NC_008570	|	AHA_0267		hypothetical protein	*	>>>	2	|	290585	291079	>>>	494	|	293	<<<	AHA_0268	GTP-binding protein YihA	*	candidate	471	6.1e-16	Y	RNA	1	Aeromonas_salmonicida_A449_chromosome	NC_002505_Spot_42(+)_+_(hom)|NC_000913_spot42(+)_+_(hom)|NC_002745_gcvT(-)_-_(hom|rev)	1	Candidate_134_NC_008570(tandem)	spot42_NC_000913|3'(0)	-	-	-E.coli_sig70_1(7.54|-115)
Aeromonas_hydrophila_ATCC_7966	|	Candidate_139_NC_008570	|	trRNA		trRNA	*	>>>	6	|	29711	29890	<<<	179	|	107	>>>	AHA_0028	ricin-type beta-trefoil lectin domain, putative	*	candidate	588	1.3e-20	X	RNA	1	Aeromonas_salmonicida_A449_chromosome	NC_000913_IstR1(-)_-_(hom|rev)|NC_000913_IstR2(-)_-_(hom|rev)	0	-	-	-	-	-
Aeromonas_hydrophila_ATCC_7966	|	Candidate_155_NC_008570	|	AHA_0329		preprotein translocase, SecY subunit	*	>>>	142	|	346090	346151	>>>	61	|	76	>>>	AHA_0330	ribosomal protein S13p/S18e	*	candidate	695	2.7e-25	Y	RNA	11	Escherichia_coli_CFT073_chromosome<>Vibrio_vulnificus_CMCP6_chromosome_1<>Photorhabdus_luminescens_chromosome<>Vibrio_vulnificus_YJ016_chromosome_1<>Yersinia_pestis_Nepal516_chromosome<>Yersinia_pestis_Antiqua_chromosome<>Escherichia_coli_APEC_O1_chromosome<>Aeromonas_salmonicida_A449_chromosome<>Yersinia_pestis_Pestoides_F_chromosome<>Klebsiella_pneumoniae_MGH_78578_chromosome<>Yersinia_pseudotu…	NC_000913_Alpha_RBS(-)_-_(hom)	0	-	Alpha_RBS_NC_000913|UD(5'(0-1)|3'(0-0))	5	-	-
Aeromonas_hydrophila_ATCC_7966	|	Candidate_204_NC_008570	|	AHA_3893		MraZ protein	*	<<<	408	|	4326586	4326660	<<<	74	|	479	<<<	AHA_3894	tetrapyrrole methylase family protein	*	candidate	150	1.7e-25	Z	RNA	109	Mycobacterium_tuberculosis_H37Rv_chromosome<>Xylella_fastidiosa_chromosome<>Vibrio_cholerae_chromosome_1<>Pseudomonas_aeruginosa_chromosome<>Mesorhizobium_loti_chromosome<>Mycobacterium_tuberculosis_CDC1551_chromosome<>Desulfovibrio_vulgaris_Hildenborough_chromosome<>Mycobacterium_bovis_chromosome<>Pseudomonas_putida_KT2440_chromosome<>Methylococcus_capsulatus_Bath_chromosome<>Agrobacterium_tumef…	NC_002505_rnpB(-)_-_(hom)|NC_003047_RNaseP_bact_a(-)_-_(hom)	0	-	-	-	-	-
Aeromonas_hydrophila_ATCC_7966	|	Candidate_207_NC_008570	|	AHA_3962		hypothetical protein	*	>>>	59	|	4393151	4393499	<<<	348	|	0	>>>	AHA_3963	colicin I receptor	*	candidate	686	7.4e-25	F	RNA	1	Aeromonas_salmonicida_A449_chromosome	NC_000913_rpsI(-)_-_(hom|rev)	1	Candidate_125_NC_008570(para)	-	-	-	-Multi_Fur(17.66|-161)
Aeromonas_hydrophila_ATCC_7966	|	Candidate_217_NC_008570	|	AHA_4096		transcriptional regulator, CopG family	*	>>>	298	|	4536912	4537183	>>>	271	|	31	<<<	AHA_4097	methyl-accepting chemotaxis protein	*	candidate	468	9.2e-16	Z	-	1	Photobacterium_profundum_SS9_chromosome_2	NC_000913_csrB(-)_-_(hom)	0	-	-	-	-	-E.coli_sig70_1(8.2|-281)
Aeromonas_hydrophila_ATCC_7966	|	Candidate_219_NC_008570	|	AHA_4124		regulator of ribonuclease activity A	*	>>>	11	|	4573182	4573438	<<<	256	|	0	<<<	AHA_4125	hypothetical protein	*	candidate	1034	6.8e-41	Z	RNA	1	Aeromonas_salmonicida_A449_chromosome	NC_000913_sraI_ryhB_IS176(-)_-_(hom)|NC_002505_RyhB(+)_+_(hom)	0	Candidate_58_NC_008570(anti)	-	-	-	-Multi_Fur(15.33|-172)E.coli_sig70_2(8.17|-173)
Aeromonas_hydrophila_ATCC_7966	|	Candidate_220_NC_008570	|	AHA_4124		regulator of ribonuclease activity A	*	>>>	67	|	4573238	4573438	<<<	200	|	0	<<<	AHA_4125	hypothetical protein	*	candidate	1034	6.8e-41	Z	RNA	1	Aeromonas_salmonicida_A449_chromosome	NC_000913_sraI_ryhB_IS176(-)_-_(hom)|NC_002505_RyhB(+)_+_(hom)	0	Candidate_58_NC_008570(anti)	-	-	-	-Multi_Fur(15.33|-116)E.coli_sig70_2(8.17|-117)
Aeromonas_hydrophila_ATCC_7966	|	Candidate_239_NC_008570	|	AHA_0646		nucleoside permease	*	>>>	71	|	696603	696773	<<<	170	|	20	<<<	AHA_0647	methylated-DNA--protein-cysteine	*	candidate	1076	7.2e-43	Z	RNA	1	Aeromonas_salmonicida_A449_chromosome	NC_000913_oxyS(-)_-_(hom)	0	-	-	-	-	-
Aeromonas_salmonicida_A449	|	Candidate_10_NC_009348	|	ASA_4129		GTP binding protein	*	>>>	325	|	4423186	4423672	<<<	486	|	0	<<<	ASA_4131	hypothetical protein	*	candidate	471	6.2e-16	R	RNA	1	Aeromonas_hydrophila_ATCC_7966_chromosome	NC_002505_Spot_42(+)_+_(hom)|NC_000913_spot42(+)_+_(hom)	1	Candidate_206_NC_009348(tandem)	spot42_NC_000913|3'(0)	-	-	-
Aeromonas_salmonicida_A449	|	Candidate_19_NC_009348	|	ASA_1890		ATP-dependent Clp protease, ATP-binding subunit	*	>>>	24	|	2003519	2003635	<<<	116	|	0	>>>	ASA_1891	ATP-dependent protease La	*	candidate	650	2.9e-23	R	-	1	Aeromonas_hydrophila_ATCC_7966_chromosome	NC_000913_sraA_t15_psrA3(-)_-_(hom)	0	-	sraA_t15_psrA3_NC_000913|UD(5'(1-1)|3'(0-0))	-	-	-
Aeromonas_salmonicida_A449	|	Candidate_92_NC_009348	|	ASA_1702		ABC-type oligopeptide transporter, ATP-binding	*	>>>	24	|	1787513	1787770	>>>	257	|	14	>>>	ASA_1703	transport protein Alx	*	candidate	1123	6e-45	Y	RNA	1	Aeromonas_hydrophila_ATCC_7966_chromosome	NC_000913_sraF_tpk1_IS160(+)_+_(hom)	0	-	sraF_tpk1_IS160_NC_000913|3'(0),yybP1ykoY_NC_002506|3'(0)	5	-	-
Aeromonas_salmonicida_A449	|	Candidate_102_NC_009348	|	ASA_0187		conserved integral membrane protein	*	>>>	1	|	197324	197525	>>>	201	|	68	<<<	ASA_0189	regulator of ribonuclease activity A	*	candidate	1034	6.8e-41	Z	RNA	1	Aeromonas_hydrophila_ATCC_7966_chromosome	NC_002505_RyhB(+)_+_(hom)|NC_003047_C15(-)_-_(hom)	0	-	-	-	-	-Multi_Fur(15.33|-117)
Aeromonas_salmonicida_A449	|	Candidate_111_NC_009348	|	ASA_2044		Sun/nucleolar protein family protein	*	>>>	11	|	2174645	2174809	>>>	164	|	27	<<<	ASA_2045	hypothetical protein	*	candidate	762	1.6e-28	Z	RNA	1	Aeromonas_hydrophila_ATCC_7966_chromosome	NC_000913_sraC_ryeA_tpke79_IS091(+)_+_(hom|rev)	0	-	-	-	-	-
Aeromonas_salmonicida_A449	|	Candidate_130_NC_009348	|	ASA_2637		hypothetical protein	*	>>>	1	|	2821309	2821545	>>>	236	|	41	<<<	ASA_2639	hypothetical protein	*	candidate	1049	1.1e-41	Z	RNA	1	Aeromonas_hydrophila_ATCC_7966_chromosome	NC_002505_6S(+)_+_(hom)|NC_000913_6S(+)_+_(hom)	0	-	P34_yes_NC_002516|3'(0)	-	-	-
Aeromonas_salmonicida_A449	|	Candidate_141_NC_009348	|	ASA_2922		SsrA-binding protein	*	>>>	404	|	3146223	3146368	>>>	145	|	112	>>>	ASA_2924	pseudogene	*	candidate	242	4.8e-21	Y	RNA	74	Haemophilus_influenzae_chromosome<>Escherichia_coli_K12_chromosome<>Vibrio_cholerae_chromosome_1<>Escherichia_coli_O157H7_EDL933_chromosome<>Pasteurella_multocida_chromosome<>Escherichia_coli_O157H7_chromosome<>Haemophilus_ducreyi_35000HP_chromosome<>Yersinia_pestis_CO92_chromosome<>Salmonella_typhimurium_LT2_chromosome<>Salmonella_typhi_chromosome<>Buchnera_aphidicola_Sg_chromosome<>Yersinia_pes…	NC_000913_tmRNA(+)_+_(hom)|NC_002505_tmRNA(-)_-_(hom)|NC_003112_tmRNA(-)_-_(hom)|NC_002516_tmRNA(-)_-_(hom)|NC_002745_tmRNA(+)_+_(hom)	1	Candidate_52_NC_009348(tandem)	-	-	-	-
Aeromonas_salmonicida_A449	|	Candidate_158_NC_009348	|	ASA_3322		pseudogene	*	<<<	1	|	3593835	3594028	>>>	193	|	177	<<<	ASA_3323	pseudogene	*	candidate	1501	2.5e-60	X	-	1	Aeromonas_hydrophila_ATCC_7966_chromosome	NC_002505_GEMM(+)_+_(hom|rev)	0	-	-	-	-	-
Aeromonas_salmonicida_A449	|	Candidate_206_NC_009348	|	ASA_4129		GTP binding protein	*	>>>	485	|	4423346	4423512	<<<	166	|	160	<<<	ASA_4131	hypothetical protein	*	candidate	480	4.5e-16	Z	RNA	3	Photobacterium_profundum_SS9_chromosome_1<>Aeromonas_hydrophila_ATCC_7966_chromosome<>Yersinia_enterocolitica_8081_chromosome	NC_002505_Spot_42(+)_+_(hom)|NC_000913_spot42(+)_+_(hom)	1	Candidate_10_NC_009348(tandem),Candidate_207_NC_009348(tandem)	spot42_NC_000913|3'(0)	-	-	-
Agrobacterium_tumefaciens_C58_Cereon	|	Candidate_7_NC_003062	|	AGR_C_167		hypothetical protein	*	<<<	1	|	112334	112521	<<<	187	|	1	<<<	AGR_C_168	hypothetical protein	*	candidate	498	6e-17	Y	RNA	1	Rhizobium_leguminosarum_bv_viciae_3841_chromosome	NC_003047_C7(+)_+_(hom)	0	-	-	5	-	-
Agrobacterium_tumefaciens_C58_Cereon	|	Candidate_16_NC_003062	|	AGR_C_3973		hypothetical protein	*	>>>	137	|	2162991	2163169	>>>	178	|	260	>>>	AGR_C_3976	hypothetical protein	*	candidate	515	1.5e-17	Y	-	5	Sinorhizobium_meliloti_chromosome<>Rhizobium_etli_CFN_42_plasmid_symbiotic_plasmid_p42d<>Rhizobium_etli_CFN_42_chromosome<>Rhizobium_leguminosarum_bv_viciae_3841_chromosome<>Sinorhizobium_medicae_WSM419_chromosome	NC_003047_C15(-)_-_(hom)|NC_003047_C16(-)_-_(hom)	0	Candidate_1_NC_003062(anti),suhB_NC_003062(tandem)	-	-	-	-
Agrobacterium_tumefaciens_C58_Cereon	|	suhB_NC_003062	|	AGR_C_3973		hypothetical protein	*	>>>	421	|	2163275	2163353	>>>	78	|	76	>>>	AGR_C_3976	hypothetical protein	*	suhB	212	6.2e-31	Y	-	4	Sinorhizobium_meliloti_chromosome<>Rhizobium_etli_CFN_42_chromosome<>Rhizobium_leguminosarum_bv_viciae_3841_chromosome<>Sinorhizobium_medicae_WSM419_chromosome	NC_003047_C15(-)_-_(hom)|NC_003047_C16(-)_-_(hom)	1	Candidate_1_NC_003062(opp),Candidate_16_NC_003062(tandem)	-	5	-	-
Agrobacterium_tumefaciens_C58_Cereon	|	Candidate_1_NC_003063	|	AGR_L_3368		hypothetical protein	*	<<<	323	|	1942031	1942217	<<<	186	|	228	<<<	AGR_L_3372	hypothetical protein	*	candidate	510	1.1e-17	Y	RNA	2	Sinorhizobium_meliloti_plasmid_pSymB<>Ochrobactrum_anthropi_ATCC_49188_chromosome_2	NC_003078_B35(+)_+_(hom)	0	-	-	-	-	-
Agrobacterium_tumefaciens_C58_Cereon	|	6S_NC_003063	|	AGR_L_2200		hypothetical protein	*	>>>	1	|	1260678	1260998	>>>	320	|	129	>>>	AGR_L_2203	hypothetical protein	*	6S	477	6.3e-16	T	RNA	1	Rhodopseudomonas_palustris_BisB5_chromosome	NC_003047_C22(-)_-_(hom)	0	-	-	-	-	-
Agrobacterium_tumefaciens_C58_Cereon	|	Cobalamin_NC_003063	|	AGR_L_2851		hypothetical protein	*	>>>	66	|	1633421	1633567	>>>	146	|	230	>>>	AGR_L_2853	hypothetical protein	*	Cobalamin	315	2.8e-18	F	RNA	6	Sinorhizobium_meliloti_plasmid_pSymB<>Rhodospirillum_rubrum_ATCC_11170_chromosome<>Rhizobium_leguminosarum_bv_viciae_3841_chromosome<>Brucella_ovis_chromosome_2<>Sinorhizobium_medicae_WSM419_plasmid_pSMED01<>Ochrobactrum_anthropi_ATCC_49188_chromosome_2	NC_002516_Cobalamin1(-)_-_(hom)|NC_002516_Cobalamin3(-)_-_(hom)|NC_002516_Cobalamin2(+)_+_(hom)	0	-	-	-	-	-
Alkalilimnicola_ehrlichei_MLHE-1	|	Candidate_1_NC_008340	|	Mlg_1909		SsrA-binding protein	*	>>>	156	|	2175533	2175594	<<<	61	|	571	>>>	Mlg_1910	hypothetical protein	*	candidate	237	5.8e-17	F	-	43	Xylella_fastidiosa_chromosome<>Pseudomonas_aeruginosa_chromosome<>Desulfovibrio_vulgaris_Hildenborough_chromosome<>Geobacter_sulfurreducens_chromosome<>Legionella_pneumophila_Philadelphia_1_chromosome<>Coxiella_burnetii_chromosome<>Ralstonia_solanacearum_chromosome<>Shewanella_oneidensis_chromosome<>Xylella_fastidiosa_Temecula1_chromosome<>Nitrosomonas_europaea_chromosome<>Acinetobacter_sp_ADP1_c…	NC_002516_tmRNA(-)_-_(hom|rev)|NC_000913_tmRNA(+)_+_(hom|rev)|NC_002505_tmRNA(-)_-_(hom|rev)|NC_003112_tmRNA(-)_-_(hom|rev)|NC_002745_tmRNA(+)_+_(hom|rev)	1	Candidate_2_NC_008340(opp)	-	-	-	-
Alkalilimnicola_ehrlichei_MLHE-1	|	Candidate_2_NC_008340	|	Mlg_1909		SsrA-binding protein	*	>>>	274	|	2175651	2175835	>>>	184	|	330	>>>	Mlg_1910	hypothetical protein	*	candidate	317	5.8e-17	Z	-	45	Xylella_fastidiosa_chromosome<>Pseudomonas_aeruginosa_chromosome<>Desulfovibrio_vulgaris_Hildenborough_chromosome<>Geobacter_sulfurreducens_chromosome<>Legionella_pneumophila_Philadelphia_1_chromosome<>Coxiella_burnetii_chromosome<>Ralstonia_solanacearum_chromosome<>Shewanella_oneidensis_chromosome<>Xylella_fastidiosa_Temecula1_chromosome<>Nitrosomonas_europaea_chromosome<>Acinetobacter_sp_ADP1_c…	NC_002516_tmRNA(-)_-_(hom)|NC_000913_tmRNA(+)_+_(hom)|NC_002505_tmRNA(-)_-_(hom)|NC_003112_tmRNA(-)_-_(hom)|NC_002745_tmRNA(+)_+_(hom)	1	Candidate_1_NC_008340(opp)	-	-	-	-
Alkaliphilus_metalliredigens_QYMF	|	Candidate_2_NC_009633	|	trRNA		trRNA	*	>>>	19	|	39590	39896	>>>	306	|	194	>>>	Amet_0027	SirA family protein	*	candidate	656	5e-24	T	RNA	57	Bacillus_subtilis_chromosome<>Bacillus_halodurans_chromosome<>Staphylococcus_aureus_N315_chromosome<>Staphylococcus_aureus_Mu50_chromosome<>Staphylococcus_aureus_COL_chromosome<>Staphylococcus_aureus_aureus_MRSA252_chromosome<>Staphylococcus_aureus_aureus_MSSA476_chromosome<>Listeria_monocytogenes_4b_F2365_chromosome<>Staphylococcus_epidermidis_RP62A_chromosome<>Clostridium_acetobutylicum_chromos…	NC_000964_SRP_bact(+)_+_(hom)|NC_002745_SRP_bact(+)_+_(hom)|NC_002516_SRP_bact(+)_+_(hom)|NC_002505_SRP_bact(+)_+_(hom)	0	-	-	-	-	-
Alkaliphilus_metalliredigens_QYMF	|	Candidate_3_NC_009633	|	Amet_0801		hypothetical protein	*	>>>	38	|	841654	841845	>>>	191	|	127	>>>	Amet_0802	hypothetical protein	*	candidate	504	5.6e-17	B	-	2	Clostridium_novyi_NT_chromosome<>Clostridium_kluyveri_DSM_555_chromosome	NC_003210_RFN(-)_-_(hom)|NC_002745_RFN1(-)_-_(hom)|NC_002745_RFN2(-)_-_(hom)|NC_003047_RFN(+)_+_(hom)	1	Candidate_13_NC_009633(para)	RFN1_NC_002745|3'(0)	-	-	-B.subtilis_sigA_2(10.06|-186)
Alkaliphilus_metalliredigens_QYMF	|	Candidate_4_NC_009633	|	Amet_1116		flavodoxin	*	>>>	94	|	1168023	1168364	>>>	341	|	309	>>>	Amet_1117	binding-protein-dependent transport systems	*	candidate	502	4.1e-17	T	-	1	Clostridium_tetani_E88_chromosome	NC_000964_Cobalamin(-)_-_(hom)	0	-	-	-	-	-B.subtilis_sigA_2(12.5|-294)
Alkaliphilus_metalliredigens_QYMF	|	Candidate_5_NC_009633	|	Amet_1116		flavodoxin	*	>>>	94	|	1168023	1168420	>>>	397	|	253	>>>	Amet_1117	binding-protein-dependent transport systems	*	candidate	502	4.1e-17	B	-	1	Clostridium_tetani_E88_chromosome	NC_000964_Cobalamin(-)_-_(hom)	0	-	-	-	-	-B.subtilis_sigA_2(12.5|-350)
Alkaliphilus_metalliredigens_QYMF	|	Candidate_6_NC_009633	|	Amet_1630		hypothetical protein	*	>>>	5	|	1717644	1718019	>>>	375	|	59	>>>	Amet_1631	threonyl-tRNA synthetase	*	candidate	175	5.3e-17	T	-	1	Clostridium_difficile_630_chromosome	NC_003210_T1box2(-)_-_(hom)|NC_000964_T1box4(+)_+_(hom)	0	-	T1box15_NC_000964|3'(0),T1box16_NC_000964|3'(0),T1box17_NC_000964|3'(0),T1box8_NC_002745|3'(0),T1box6_NC_003210|3'(0),T1box12_NC_000964|3'(0)	5	-	-B.subtilis_sigA_2(12.5|-333)
Alkaliphilus_metalliredigens_QYMF	|	Candidate_9_NC_009633	|	Amet_3390		aspartyl-tRNA synthetase	*	<<<	89	|	3450397	3450731	<<<	334	|	65	<<<	Amet_3391	nitrogen regulatory protein P-II	*	candidate	593	3.7e-21	T	RNA	12	Bacillus_cereus_ATCC_10987_chromosome<>Clostridium_tetani_E88_chromosome<>Bacillus_anthracis_str_Sterne_chromosome<>Bacillus_cereus_ZK_chromosome<>Clostridium_perfringens_SM101_chromosome<>Bacillus_thuringiensis_Al_Hakam_chromosome<>Clostridium_difficile_630_chromosome<>Clostridium_botulinum_A_chromosome<>Bacillus_cereus_cytotoxis_NVH_391-98_chromosome<>Clostridium_botulinum_A_ATCC_19397_chromoso…	NC_000964_T1box2(+)_+_(hom)|NC_003210_T1box5(-)_-_(hom)|NC_000964_T1box18(+)_+_(hom)|NC_000964_T1box10(-)_-_(hom)|NC_002745_T1box4(+)_+_(hom)|NC_002745_T1box7(-)_-_(hom)|NC_000964_T1box1(+)_+_(hom)|NC_000964_T1box14(-)_-_(hom)|NC_002745_T1box2(-)_-_(hom)|NC_000964_T1box13(-)_-_(hom)|NC_000964_T1box11(-)_-_(hom)|NC_000964_T1box6(+)_+_(hom)|NC_000964_T1box3(-)_-_(hom)|NC_003210_T1box3(-)_-_(hom)	2	Candidate_12_NC_009633(para),Candidate_17_NC_009633(para)	-	-	RS	-B.subtilis_sigA_2(11.58|-302)
Alkaliphilus_metalliredigens_QYMF	|	Candidate_10_NC_009633	|	Amet_3569		hypothetical protein	*	<<<	283	|	3659834	3660245	<<<	411	|	15	<<<	Amet_3570	SsrA-binding protein	*	candidate	126	7.9e-22	B	RNA	15	Thermoanaerobacter_tengcongensis_chromosome<>Clostridium_tetani_E88_chromosome<>Pelobacter_carbinolicus_chromosome<>Clostridium_perfringens_ATCC_13124_chromosome<>Clostridium_perfringens_SM101_chromosome<>Syntrophomonas_wolfei_Goettingen_chromosome<>Clostridium_novyi_NT_chromosome<>Clostridium_thermocellum_ATCC_27405_chromosome<>Clostridium_difficile_630_chromosome<>Clostridium_botulinum_A_chromo…	NC_003112_tmRNA(-)_-_(hom)|NC_003210_tmRNA(-)_-_(hom)	0	-	-	-	-	-
Alkaliphilus_metalliredigens_QYMF	|	Candidate_12_NC_009633	|	Amet_4660		Aspartate--ammonia ligase	*	<<<	86	|	4787785	4788161	<<<	376	|	10	<<<	Amet_4661	hemerythrin-like metal-binding protein	*	candidate	531	2e-18	T	-	7	Bacillus_cereus_ATCC_10987_chromosome<>Bacillus_anthracis_str_Sterne_chromosome<>Bacillus_cereus_ZK_chromosome<>Clostridium_novyi_NT_chromosome<>Bacillus_thuringiensis_Al_Hakam_chromosome<>Bacillus_cereus_cytotoxis_NVH_391-98_chromosome<>Clostridium_kluyveri_DSM_555_chromosome	NC_003210_T1box5(-)_-_(hom)|NC_000964_T1box4(+)_+_(hom)|NC_002745_T1box3(+)_+_(hom)|NC_003210_T1box4(-)_-_(hom)|NC_003210_T1box9(-)_-_(hom)	1	Candidate_9_NC_009633(para)	-	-	-	-B.subtilis_sigA_2(11.63|-311)
Alkaliphilus_metalliredigens_QYMF	|	Candidate_13_NC_009633	|	Amet_1017		nucleoside recognition domain protein	*	>>>	14	|	1064956	1065216	>>>	260	|	191	>>>	Amet_1018	riboflavin biosynthesis protein RibD	*	candidate	501	7.6e-17	Z	RNA	9	Clostridium_perfringens_chromosome<>Clostridium_perfringens_ATCC_13124_chromosome<>Clostridium_perfringens_SM101_chromosome<>Clostridium_novyi_NT_chromosome<>Clostridium_difficile_630_chromosome<>Clostridium_botulinum_A_chromosome<>Clostridium_botulinum_A_ATCC_19397_chromosome<>Clostridium_botulinum_A_Hall_chromosome<>Clostridium_botulinum_F_Langeland_chromosome	NC_003210_RFN(-)_-_(hom)|NC_000964_RFN2(-)_-_(hom)|NC_002745_RFN1(-)_-_(hom)|NC_002516_RFN(-)_-_(hom)	1	Candidate_3_NC_009633(para)	-	-	-	-
Alkaliphilus_metalliredigens_QYMF	|	Candidate_16_NC_009633	|	Amet_3246		magnesium transporter	*	<<<	121	|	3301176	3301566	<<<	390	|	340	<<<	Amet_3247	Tn554-related, transposase A	*	candidate	470	8.7e-16	Y	-	2	Bacillus_cereus_ATCC14579_chromosome<>Bacillus_cereus_cytotoxis_NVH_391-98_chromosome	NC_003210_ykoK(-)_-_(hom)|NC_000964_ykoK(+)_+_(hom)|NC_002505_ykoK(+)_+_(hom)	0	-	ykoK_NC_000964|3'(0)	-	-	-B.subtilis_sigA_2(12.5|-332)
Alkaliphilus_metalliredigens_QYMF	|	Candidate_17_NC_009633	|	Amet_0023		hypothetical protein	*	<<<	129	|	36089	36473	>>>	384	|	53	>>>	Amet_0024	seryl-tRNA synthetase	*	candidate	509	2.2e-17	X	-	4	Clostridium_botulinum_A_chromosome<>Clostridium_botulinum_A_ATCC_19397_chromosome<>Clostridium_botulinum_A_Hall_chromosome<>Clostridium_botulinum_F_Langeland_chromosome	NC_003210_T1box14(-)_-_(hom)|NC_000964_T1box14(-)_-_(hom)|NC_000964_T1box5(+)_+_(hom)|NC_002745_T1box1(+)_+_(hom)|NC_002745_T1box7(-)_-_(hom)|NC_000964_T1box2(+)_+_(hom)|NC_002745_T1box9(-)_-_(hom)|NC_000964_T1box7(-)_-_(hom)	1	Candidate_9_NC_009633(para)	T1box1_NC_000964|3'(0),T1box14_NC_003210|3'(0),T1box1_NC_002745|3'(0)	5	-	-B.subtilis_sigA_2(9.93|-255)
Anabaena_variabilis_ATCC_29413	|	Candidate_101_NC_007413	|	Ava_1453		hypothetical protein	*	>>>	78	|	1795769	1795890	>>>	121	|	60	>>>	Ava_1454	Esterase/lipase/thioesterase	*	candidate	183	6.3e-16	T	RNA	1	Nostoc_sp_chromosome	NC_000913_IS061_isrA(-)_-_(hom|rev)	15	Candidate_243_NC_007413(para),Candidate_109_NC_007413(para),Candidate_51_NC_007413(para),Candidate_77_NC_007413(para),Candidate_156_NC_007413(para),Candidate_99_NC_007413(para),Candidate_64_NC_007413(para),Candidate_15_NC_007413(para),Candidate_287_NC_007413(para),Candidate_279_NC_007413(para),Candidate_179_NC_007413(para),Candidate_168_NC_007413(para),Candidate_153_NC_007413(para),Candidate_88_N…	-	5	RS	-
Anabaena_variabilis_ATCC_29413	|	Candidate_239_NC_007413	|	Ava_1028		hypothetical protein	*	>>>	324	|	1247312	1247668	>>>	356	|	111	>>>	Ava_1029	Multi-sensor Hybrid Histidine Kinase	*	candidate	1628	3e-86	Y	RNA	1	Nostoc_sp_chromosome	NC_002745_T1box9(-)_-_(hom)	1	Candidate_273_NC_007413(para)	-	-	-	-
Anabaena_variabilis_ATCC_29413	|	Candidate_259_NC_007413	|	Ava_1851a		photosystem I reaction center subunit VIII	*	>>>	24	|	2309598	2309800	>>>	202	|	39	<<<	Ava_1852	photosystem II reaction center protein PsbJ	*	candidate	896	1.2e-34	Y	RNA	1	Nostoc_sp_chromosome	NC_003210_rliB(+)_+_(hom)	1	Candidate_123_NC_007413(anti),Candidate_257_NC_007413(para)	-	-	-	-
Anaeromyxobacter_dehalogenans_2CP-C	|	Candidate_11_NC_007760	|	Adeh_2869		hypothetical protein	*	>>>	9	|	3245188	3245679	>>>	491	|	124	>>>	Adeh_2870	hypothetical protein	*	candidate	1888	1e-79	Z	RNA	1	Anaeromyxobacter_Fw109-5_chromosome	NC_003112_tmRNA(-)_-_(hom)	0	-	-	-	-	-
Arthrobacter_aurescens_TC1	|	Candidate_15_NC_008711	|	AAur_2651		trypsin-like serine protease	*	<<<	135	|	2910976	2911210	<<<	234	|	269	<<<	AAur_2653	SsrA-binding protein	*	candidate	182	7.9e-16	Z	RNA	37	Mycobacterium_tuberculosis_H37Rv_chromosome<>Mycobacterium_leprae_chromosome<>Mycobacterium_tuberculosis_CDC1551_chromosome<>Mycobacterium_avium_paratuberculosis_chromosome<>Mycobacterium_bovis_chromosome<>Streptomyces_avermitilis_chromosome_1_linear<>Corynebacterium_glutamicum_ATCC_13032_Kitasato_chromosome<>Streptomyces_coelicolor_chromosome_1_linear<>Bifidobacterium_longum_chromosome<>Coryneba…	NC_003112_tmRNA(-)_-_(hom)|NC_002505_tmRNA(-)_-_(hom)|NC_002516_tmRNA(-)_-_(hom)	0	Candidate_16_NC_008711(anti)	-	-	-	-
Arthrobacter_aurescens_TC1	|	Candidate_23_NC_008711	|	AAur_3867		putative ATP dependent DNA ligase	*	<<<	288	|	4242537	4242644	<<<	107	|	14	>>>	AAur_3868	hypothetical protein	*	candidate	218	9.7e-18	F	-	1	Arthrobacter_FB24_chromosome_1	NC_000964_ydaO1yuaA1(+)_+_(hom|rev)|NC_000964_ydaO1yuaA2(+)_+_(hom|rev)	0	-	-	-	-	-
Arthrobacter_FB24	|	Candidate_1_NC_008541	|	Arth_2439		hypothetical protein	*	>>>	288	|	2736124	2736214	>>>	90	|	238	>>>	Arth_2440	band 7 protein	*	candidate	397	4.6e-22	R	RNA	88	Mycobacterium_tuberculosis_H37Rv_chromosome<>Deinococcus_radiodurans_chromosome_1<>Vibrio_cholerae_chromosome_1<>Mycobacterium_leprae_chromosome<>Mycobacterium_tuberculosis_CDC1551_chromosome<>Geobacter_sulfurreducens_chromosome<>Mycobacterium_bovis_chromosome<>Yersinia_pestis_CO92_chromosome<>Streptomyces_avermitilis_chromosome_1_linear<>Salmonella_typhi_chromosome<>Thermoanaerobacter_tengcongen…	NC_002505_rnpB(-)_-_(hom|rev)|NC_000913_rnpB(-)_-_(hom|rev)|NC_003047_RNaseP_bact_a(-)_-_(hom|rev)|NC_003112_RNaseP_bact_a(-)_-_(hom|rev)|NC_002516_P28_yes(+)_+_(hom)	1	Candidate_13_NC_008541(tandem)	-	-	-	-
Arthrobacter_FB24	|	Candidate_10_NC_008541	|	Arth_1673		Ribulose-phosphate 3-epimerase	*	>>>	77	|	1868911	1869136	<<<	225	|	69	>>>	Arth_1674	riboflavin biosynthesis protein RibD	*	candidate	862	3.3e-33	F	RNA	1	Arthrobacter_aurescens_TC1_chromosome	NC_002745_RFN2(-)_-_(hom|rev)|NC_000964_RFN2(-)_-_(hom|rev)	0	-	-	-	-	-
Arthrobacter_FB24	|	Candidate_13_NC_008541	|	Arth_2439		hypothetical protein	*	>>>	372	|	2736208	2736398	>>>	190	|	54	>>>	Arth_2440	band 7 protein	*	candidate	326	4.5e-23	Y	-	57	Deinococcus_radiodurans_chromosome_1<>Mycobacterium_leprae_chromosome<>Yersinia_pestis_CO92_chromosome<>Thermoanaerobacter_tengcongensis_chromosome<>Yersinia_pestis_KIM_chromosome<>Erwinia_carotovora_atroseptica_SCRI1043_chromosome<>Xylella_fastidiosa_Temecula1_chromosome<>Tropheryma_whipplei_Twist_chromosome<>Pirellula_sp_chromosome<>Gloeobacter_violaceus_chromosome<>Thermus_thermophilus_HB27_ch…	NC_002505_rnpB(-)_-_(hom|rev)|NC_000913_rnpB(-)_-_(hom|rev)|NC_003047_RNaseP_bact_a(-)_-_(hom|rev)|NC_003112_RNaseP_bact_a(-)_-_(hom|rev)|NC_002516_P28_yes(+)_+_(hom)|NC_005072_RNaseP_bact_a(+)_+_(hom|rev)	1	Candidate_1_NC_008541(tandem)	-	5	-	-
Arthrobacter_FB24	|	Candidate_17_NC_008541	|	Arth_2661		hypothetical protein	*	>>>	262	|	2985067	2985368	<<<	301	|	268	<<<	Arth_2662	SsrA-binding protein	*	candidate	493	8.1e-30	Z	RNA	21	Mycobacterium_tuberculosis_H37Rv_chromosome<>Mycobacterium_tuberculosis_CDC1551_chromosome<>Mycobacterium_bovis_chromosome<>Streptomyces_avermitilis_chromosome_1_linear<>Streptomyces_coelicolor_chromosome_1_linear<>Propionibacterium_acnes_KPA171202_chromosome<>Leifsonia_xyli_xyli_CTCB0_chromosome<>Rhodococcus_RHA1_chromosome<>Mycobacterium_avium_104_chromosome<>Mycobacterium_smegmatis_MC2_155_chr…	NC_003112_tmRNA(-)_-_(hom)|NC_002505_tmRNA(-)_-_(hom)	0	Candidate_18_NC_008541(anti)	-	-	-	-
Aster_yellows_witches-broom_phytoplasma_AYWB	|	Candidate_1_NC_007716	|	AYWB_073		hypothetical protein	*	>>>	493	|	86721	87123	>>>	402	|	30	>>>	AYWB_074	thymidylate kinase	*	candidate	705	8.1e-26	T	RNA	1	Onion_yellows_phytoplasma_chromosome	NC_002745_yybP1ykoY(+)_+_(hom|rev)	1	Candidate_4_NC_007716(para)	-	5	RS	-B.subtilis_sigA_1(9.31|-114)
Aster_yellows_witches-broom_phytoplasma_AYWB	|	Candidate_3_NC_007716	|	AYWB_180		hypothetical protein	*	<<<	24	|	203086	203227	<<<	141	|	0	<<<	AYWB_181	thymidylate kinase	*	candidate	594	8.4e-21	T	-	1	Onion_yellows_phytoplasma_chromosome	NC_005072_yfr2(+)_+_(hom)	5	Candidate_2_NC_007716(para),Candidate_7_NC_007716(para),Candidate_5_NC_007716(para),Candidate_6_NC_007716(para),Candidate_4_NC_007716(para)	-	5	-	-B.subtilis_sigA_2(10.94|-236)
Aster_yellows_witches-broom_phytoplasma_AYWB	|	Candidate_5_NC_007716	|	AYWB_221		hypothetical protein	*	<<<	22	|	234122	234274	<<<	152	|	0	<<<	AYWB_222	thymidylate kinase	*	candidate	517	1.1e-17	T	RNA	1	Onion_yellows_phytoplasma_chromosome	NC_005072_yfr4(+)_+_(hom)	4	Candidate_3_NC_007716(para),Candidate_7_NC_007716(para),Candidate_2_NC_007716(para),Candidate_4_NC_007716(para)	-	5	RS	-
Azoarcus_BH72	|	Candidate_4_NC_008702	|	azo1116		hypothetical protein	*	<<<	96	|	1204052	1204376	<<<	324	|	142	<<<	azo1117	AceA protein	*	candidate	518	8.3e-18	F	RNA	1	Dechloromonas_aromatica_RCB_chromosome	NC_003112_gcvT1(+)_+_(hom)|NC_002505_gcvT1(-)_-_(hom)	0	-	-	-	-	-E.coli_sig70_2(7.28|-274)
Azoarcus_BH72	|	Candidate_6_NC_008702	|	azo2395		Phenylacetate--CoA ligase	*	>>>	160	|	2635201	2635387	<<<	186	|	139	>>>	azo2396	putative TonB-dependent receptor	*	candidate	523	4.4e-18	F	RNA	10	Rhodopseudomonas_palustris_CGA009_chromosome<>Burkholderia_383_chromosome_2<>Rhodospirillum_rubrum_ATCC_11170_chromosome<>Rhodopseudomonas_palustris_HaA2_chromosome<>Methylobacillus_flagellatus_KT_chromosome<>Burkholderia_cenocepacia_AU_1054_chromosome_2<>Burkholderia_cepacia_AMMD_chromosome_2<>Burkholderia_cenocepacia_HI2424_chromosome_2<>Burkholderia_vietnamiensis_G4_chromosome_2<>Sphingomonas_…	NC_002516_Cobalamin2(+)_+_(hom|rev)|NC_002516_Cobalamin3(-)_-_(hom|rev)|NC_003047_Cobalamin1(+)_+_(hom|rev)|NC_002516_Cobalamin1(-)_-_(hom|rev)	0	-	-	-	-	-
Bacillus_amyloliquefaciens_FZB42	|	Candidate_3_NC_009725	|	RBAM_011920		YcjH	*	<<<	67	|	1161404	1161673	>>>	269	|	32	>>>	RBAM_011930	YjcI	*	candidate	482	5.8e-16	R	RNA	3	Bacillus_subtilis_chromosome<>Bacillus_licheniformis_ATCC_14580_chromosome<>Bacillus_licheniformis_DSM_13_chromosome	NC_000964_S_box2(+)_+_(hom)|NC_000964_S_box1(-)_-_(hom)|NC_003210_S_box2(-)_-_(hom)|NC_003210_S_box3(-)_-_(hom)|NC_000964_S_box7(-)_-_(hom)|NC_002745_S_box3(-)_-_(hom)	5	Candidate_33_NC_009725(para),Candidate_120_NC_009725(para),Candidate_15_NC_009725(para),Candidate_109_NC_009725(para),Candidate_41_NC_009725(para)	S_box2_NC_000964|UD(5'(0-0)|3'(1-1)),T1box2_NC_002745|3'(0)	5	RS	-
Bacillus_amyloliquefaciens_FZB42	|	Candidate_8_NC_009725	|	RBAM_020260		Xpt	*	<<<	22	|	2130000	2130303	>>>	303	|	5	<<<	RBAM_020270	YpwA	*	candidate	743	7.7e-28	R	RNA	1	Bacillus_subtilis_chromosome	NC_000964_Purine4(-)_-_(hom|rev)|NC_002745_Purine(+)_+_(hom|rev)|NC_000964_Purine3(+)_+_(hom|rev)	2	Candidate_48_NC_009725(anti),Candidate_29_NC_009725(para),Candidate_133_NC_009725(para)	-	-	-	-B.subtilis_sigG_3(9.3|-110)
Bacillus_amyloliquefaciens_FZB42	|	Candidate_15_NC_009725	|	RBAM_018760		YoaD	*	<<<	41	|	2001627	2001946	<<<	319	|	0	>>>	RBAM_018770	YoaE	*	candidate	868	1.8e-33	R	RNA	1	Bacillus_subtilis_chromosome	NC_000964_S_box7(-)_-_(hom)|NC_002745_S_box4(-)_-_(hom)|NC_000964_S_box2(+)_+_(hom)|NC_003210_S_box3(-)_-_(hom)|NC_002745_S_box3(-)_-_(hom)|NC_003210_S_box6(-)_-_(hom)|NC_000964_S_box10(+)_+_(hom)|NC_003210_S_box2(-)_-_(hom)|NC_000964_S_box1(-)_-_(hom)	4	Candidate_3_NC_009725(para),Candidate_120_NC_009725(para),Candidate_33_NC_009725(para),Candidate_109_NC_009725(para)	S_box7_NC_000964|UD(5'(1-1)|3'(0-0))	-	RS	-B.subtilis_sigA_2(10.93|-215)
Bacillus_amyloliquefaciens_FZB42	|	Candidate_17_NC_009725	|	RBAM_012890		YkkB	*	>>>	71	|	1253558	1253657	<<<	99	|	16	>>>	RBAM_012900	YkkC	*	candidate	573	5.5e-20	R	RNA	1	Bacillus_subtilis_chromosome	NC_000964_ykkC1yxkD1(+)_+_(hom|rev)|NC_000964_ykkC1yxkD2(-)_-_(hom|rev)	1	Candidate_37_NC_009725(anti),Candidate_119_NC_009725(para)	-	-	-	-
Bacillus_amyloliquefaciens_FZB42	|	Candidate_21_NC_009725	|	RBAM_001170		GltX	*	>>>	3	|	113228	113486	>>>	258	|	48	>>>	RBAM_001180	CysE	*	candidate	708	3.2e-26	T	RNA	3	Bacillus_subtilis_chromosome<>Bacillus_licheniformis_ATCC_14580_chromosome<>Bacillus_licheniformis_DSM_13_chromosome	NC_003210_T1box2(-)_-_(hom)	0	Candidate_66_NC_009725(anti)	-	5	-	-
Bacillus_amyloliquefaciens_FZB42	|	Candidate_29_NC_009725	|	RBAM_006830		YebG	*	>>>	1	|	660263	660538	>>>	275	|	35	>>>	RBAM_006840	PurE	*	candidate	1050	1.1e-41	T	COD	3	Bacillus_subtilis_chromosome<>Bacillus_licheniformis_ATCC_14580_chromosome<>Bacillus_licheniformis_DSM_13_chromosome	NC_000964_Purine3(+)_+_(hom)|NC_000964_Purine2(+)_+_(hom)|NC_000964_Purine4(-)_-_(hom)|NC_002745_Purine(+)_+_(hom)	3	Candidate_133_NC_009725(para),Candidate_8_NC_009725(para),Candidate_48_NC_009725(para)	Purine3_NC_000964|UD(5'(0-0)|3'(1-1))	5	-	-B.subtilis_sigA_2(10.07|-201)
Bacillus_amyloliquefaciens_FZB42	|	Candidate_33_NC_009725	|	RBAM_011020		YitJ	*	<<<	44	|	1081933	1082199	<<<	266	|	0	<<<	RBAM_011030	Yitk	*	candidate	1070	1.4e-42	T	RNA	1	Bacillus_subtilis_chromosome	NC_000964_S_box1(-)_-_(hom)|NC_000964_S_box2(+)_+_(hom)|NC_003210_S_box2(-)_-_(hom)|NC_002745_S_box1(+)_+_(hom)|NC_003210_S_box6(-)_-_(hom)|NC_000964_S_box10(+)_+_(hom)|NC_002745_S_box4(-)_-_(hom)|NC_003210_S_box3(-)_-_(hom)|NC_000964_S_box7(-)_-_(hom)|NC_000964_S_box11(+)_+_(hom)|NC_000964_S_box6(+)_+_(hom)|NC_003210_S_box1(+)_+_(hom)	6	Candidate_3_NC_009725(para),Candidate_15_NC_009725(para),Candidate_120_NC_009725(para),Candidate_45_NC_009725(para),Candidate_79_NC_009725(para),Candidate_41_NC_009725(para)	S_box1_NC_000964|UD(5'(1-1)|3'(0-0))	-	RS	-
Bacillus_amyloliquefaciens_FZB42	|	Candidate_34_NC_009725	|	RBAM_011650		YjbQ	*	>>>	1	|	1142846	1143069	>>>	223	|	21	>>>	RBAM_011660	TenA	*	candidate	573	4.9e-20	T	RNA	3	Bacillus_subtilis_chromosome<>Bacillus_licheniformis_ATCC_14580_chromosome<>Bacillus_licheniformis_DSM_13_chromosome	NC_000964_THI2(+)_+_(hom)|NC_002745_THI2(-)_-_(hom)	0	-	THI2_NC_000964|UD(5'(0-0)|3'(1-1))	5	-	-
Bacillus_amyloliquefaciens_FZB42	|	Candidate_37_NC_009725	|	RBAM_012890		YkkB	*	>>>	1	|	1253488	1253642	>>>	154	|	31	>>>	RBAM_012900	YkkC	*	candidate	573	5.5e-20	T	RNA	1	Bacillus_subtilis_chromosome	NC_000964_ykkC1yxkD1(+)_+_(hom)|NC_000964_ykkC1yxkD2(-)_-_(hom)	1	Candidate_17_NC_009725(anti),Candidate_119_NC_009725(para)	ykkC1yxkD1_NC_000964|UD(5'(0-0)|3'(0-0))	5	RS	-
Bacillus_amyloliquefaciens_FZB42	|	Candidate_38_NC_009725	|	RBAM_012920		YkkE	*	>>>	46	|	1255350	1255627	>>>	277	|	45	>>>	RBAM_012930	ProB	*	candidate	828	1.1e-31	T	RNA	3	Bacillus_subtilis_chromosome<>Bacillus_licheniformis_ATCC_14580_chromosome<>Bacillus_licheniformis_DSM_13_chromosome	NC_000964_T1box4(+)_+_(hom)|NC_000964_T1box3(-)_-_(hom)|NC_002745_T1box3(+)_+_(hom)|NC_003210_T1box5(-)_-_(hom)	0	-	T1box4_NC_000964|UD(5'(0-0)|3'(0-0))	5	-	-B.subtilis_sigA_2(9.07|-247)
Bacillus_amyloliquefaciens_FZB42	|	Candidate_39_NC_009725	|	RBAM_013040		MetE	*	<<<	29	|	1267621	1267721	<<<	100	|	247	<<<	RBAM_013050	IspA	*	candidate	327	1.1e-27	B	RNA	4	Bacillus_subtilis_chromosome<>Bacillus_licheniformis_ATCC_14580_chromosome<>Bacillus_licheniformis_DSM_13_chromosome<>Bacillus_cereus_cytotoxis_NVH_391-98_chromosome	NC_000964_S_box3(-)_-_(hom)|NC_000964_S_box4(-)_-_(hom)|NC_000964_S_box9(-)_-_(hom)	3	Candidate_4_NC_009725(anti),Candidate_70_NC_009725(para),Candidate_41_NC_009725(para),Candidate_109_NC_009725(para)	S_box3_NC_000964|UD(5'(0-0)|3'(0-0)),S_box6_NC_003210|3'(0)	5	RS	-
Bacillus_amyloliquefaciens_FZB42	|	Candidate_40_NC_009725	|	RBAM_013110		YkzD	*	>>>	61	|	1274977	1275236	>>>	259	|	185	>>>	RBAM_013120	YkoK	*	candidate	1017	1.9e-40	T	RNA	15	Bacillus_subtilis_chromosome<>Bacillus_halodurans_chromosome<>Bacillus_cereus_ATCC_10987_chromosome<>Bacillus_anthracis_Ames_chromosome<>Bacillus_cereus_ATCC14579_chromosome<>Bacillus_anthracis_str_Sterne_chromosome<>Bacillus_thuringiensis_konkukian_chromosome<>Bacillus_licheniformis_ATCC_14580_chromosome<>Bacillus_cereus_ZK_chromosome<>Bacillus_licheniformis_DSM_13_chromosome<>Bacillus_clausii_K…	NC_000964_ykoK(+)_+_(hom)|NC_003210_ykoK(-)_-_(hom)|NC_002505_ykoK(+)_+_(hom)	0	-	ykoK_NC_000964|3'(0)	-	-	-
Bacillus_amyloliquefaciens_FZB42	|	Candidate_41_NC_009725	|	RBAM_013360		MtnE	*	>>>	1	|	1299742	1299924	>>>	182	|	6	>>>	RBAM_013370	MtnW	*	candidate	677	1.2e-24	T	-	3	Bacillus_subtilis_chromosome<>Bacillus_licheniformis_ATCC_14580_chromosome<>Bacillus_licheniformis_DSM_13_chromosome	NC_000964_S_box5(+)_+_(hom)|NC_000964_S_box11(+)_+_(hom)|NC_000964_S_box6(+)_+_(hom)|NC_003210_S_box3(-)_-_(hom)|NC_003210_S_box2(-)_-_(hom)|NC_000964_S_box9(-)_-_(hom)|NC_000964_S_box10(+)_+_(hom)|NC_002745_S_box2(+)_+_(hom)|NC_002745_S_box1(+)_+_(hom)|NC_003210_S_box1(+)_+_(hom)	9	Candidate_45_NC_009725(para),Candidate_79_NC_009725(para),Candidate_120_NC_009725(para),Candidate_4_NC_009725(para),Candidate_39_NC_009725(para),Candidate_109_NC_009725(para),Candidate_70_NC_009725(para),Candidate_3_NC_009725(para),Candidate_33_NC_009725(para)	S_box5_NC_000964|UD(5'(0-0)|3'(1-1))	5	-	-
Bacillus_amyloliquefaciens_FZB42	|	Candidate_44_NC_009725	|	RBAM_015250		DivIVA	*	>>>	12	|	1527785	1528020	>>>	235	|	94	>>>	RBAM_015260	IleS	*	candidate	994	3.4e-39	T	RNA	3	Bacillus_subtilis_chromosome<>Bacillus_licheniformis_ATCC_14580_chromosome<>Bacillus_licheniformis_DSM_13_chromosome	NC_000964_T1box5(+)_+_(hom)|NC_000964_T1box10(-)_-_(hom)|NC_003210_T1box1(+)_+_(hom)|NC_003210_T1box5(-)_-_(hom)|NC_000964_T1box2(+)_+_(hom)	3	Candidate_85_NC_009725(para),Candidate_104_NC_009725(para),Candidate_99_NC_009725(para)	T1box5_NC_000964|UD(5'(0-0)|3'(1-1)),T1box4_NC_002745|3'(0)	-	RS	-B.subtilis_sigA_3(12.5|-204)
Bacillus_amyloliquefaciens_FZB42	|	Candidate_48_NC_009725	|	RBAM_020260		Xpt	*	<<<	27	|	2130005	2130269	<<<	264	|	39	<<<	RBAM_020270	YpwA	*	candidate	743	7.7e-28	T	RNA	1	Bacillus_subtilis_chromosome	NC_000964_Purine4(-)_-_(hom)|NC_002745_Purine(+)_+_(hom)|NC_000964_Purine3(+)_+_(hom)	2	Candidate_8_NC_009725(anti),Candidate_29_NC_009725(para),Candidate_133_NC_009725(para)	Purine4_NC_000964|UD(5'(1-1)|3'(0-0)),Purine2_NC_003210|UD(5'(1-1)|3'(0-0)),Purine_NC_002745|3'(0)	5	RS	-Multi_s54(10.22|-117)
Bacillus_amyloliquefaciens_FZB42	|	Candidate_51_NC_009725	|	RBAM_021200		YpaA	*	<<<	62	|	2216120	2216225	<<<	105	|	0	<<<	RBAM_021210	YpzE	*	candidate	479	4e-16	T	RNA	2	Bacillus_licheniformis_ATCC_14580_chromosome<>Bacillus_licheniformis_DSM_13_chromosome	NC_002745_RFN1(-)_-_(hom)	0	-	RFN1_NC_000964|UD(5'(1-1)|3'(0-0)),RFN_NC_003210|3'(0)	-	-	-
Bacillus_amyloliquefaciens_FZB42	|	Candidate_52_NC_009725	|	RBAM_023570		GlyQ	*	<<<	48	|	2478194	2478431	<<<	237	|	15	<<<	RBAM_023580	RecO	*	candidate	721	7.6e-27	T	RNA	3	Bacillus_subtilis_chromosome<>Bacillus_licheniformis_ATCC_14580_chromosome<>Bacillus_licheniformis_DSM_13_chromosome	NC_000964_T1box7(-)_-_(hom)|NC_003210_T1box2(-)_-_(hom)|NC_000964_T1box8(-)_-_(hom)|NC_000964_T1box9(-)_-_(hom)	2	Candidate_95_NC_009725(anti),Candidate_57_NC_009725(para),Candidate_59_NC_009725(para)	T1box7_NC_000964|UD(5'(1-1)|3'(0-0)),T1box2_NC_003210|UD(5'(1-1)|3'(0-0))	-	RS	-B.subtilis_sigA_2(10.93|-228)
Bacillus_amyloliquefaciens_FZB42	|	Candidate_53_NC_009725	|	RBAM_023760		DnaJ	*	<<<	87	|	2495523	2495588	<<<	65	|	32	<<<	RBAM_023770	DnaK	*	candidate	497	1.8e-16	T	RNA	2	Bacillus_subtilis_chromosome<>Bacillus_licheniformis_DSM_13_chromosome	NC_000964_SurC(+)_+_(hom|rev)	0	-	-	-	-	-
Bacillus_amyloliquefaciens_FZB42	|	Candidate_57_NC_009725	|	RBAM_024510		AlaS	*	<<<	45	|	2571446	2571729	<<<	283	|	2	<<<	RBAM_024520	YrrI	*	candidate	1194	3.3e-48	T	RNA	3	Bacillus_subtilis_chromosome<>Bacillus_licheniformis_ATCC_14580_chromosome<>Bacillus_licheniformis_DSM_13_chromosome	NC_000964_T1box8(-)_-_(hom)|NC_000964_T1box7(-)_-_(hom)|NC_000964_T1box6(+)_+_(hom)|NC_003210_T1box1(+)_+_(hom)|NC_003210_T1box10(-)_-_(hom)|NC_000964_T1box1(+)_+_(hom)|NC_000964_T1box14(-)_-_(hom)|NC_000964_T1box13(-)_-_(hom)|NC_000964_T1box5(+)_+_(hom)|NC_003210_T1box3(-)_-_(hom)|NC_000964_T1box10(-)_-_(hom)	2	Candidate_52_NC_009725(para),Candidate_95_NC_009725(para)	T1box8_NC_000964|UD(5'(1-1)|3'(0-0)),T1box3_NC_003210|3'(0),T1box7_NC_002745|3'(0)	-	RS	-B.subtilis_sigA_2(12.5|-261)
Bacillus_amyloliquefaciens_FZB42	|	Candidate_59_NC_009725	|	RBAM_024670		HisS	*	<<<	33	|	2588544	2588804	<<<	260	|	62	<<<	RBAM_024680	YrzK	*	candidate	479	6e-16	T	RNA	4	Bacillus_subtilis_chromosome<>Bacillus_licheniformis_ATCC_14580_chromosome<>Bacillus_licheniformis_DSM_13_chromosome<>Bacillus_cereus_cytotoxis_NVH_391-98_chromosome	NC_000964_T1box9(-)_-_(hom)|NC_000964_T1box9(-)_-_(hom|rev)|NC_003210_T1box14(-)_-_(hom)|NC_000964_T1box7(-)_-_(hom)|NC_003210_T1box12(+)_+_(hom)	2	Candidate_52_NC_009725(para),Candidate_95_NC_009725(para)	T1box9_NC_000964|UD(5'(1-1)|3'(0-0)),T1box4_NC_003210|UD(5'(1-1)|3'(0-0)),sroE_NC_000913|3'(0)	-	RS	-B.subtilis_sigA_2(10.32|-298)
Bacillus_amyloliquefaciens_FZB42	|	Candidate_60_NC_009725	|	RBAM_025370		IlvB	*	<<<	2	|	2661587	2661891	<<<	304	|	415	<<<	RBAM_025380	hypothetical protein	*	candidate	259	9.9e-26	T	-	2	Bacillus_licheniformis_ATCC_14580_chromosome<>Bacillus_licheniformis_DSM_13_chromosome	NC_000964_T1box11(-)_-_(hom)|NC_000964_T1box14(-)_-_(hom)	0	-	T1box11_NC_000964|3'(0)	5	-	-B.subtilis_sigA_2(9.46|-406)
Bacillus_amyloliquefaciens_FZB42	|	Candidate_61_NC_009725	|	RBAM_025540		LysC	*	<<<	64	|	2674233	2674344	<<<	111	|	190	<<<	RBAM_025550	UvrC	*	candidate	719	1.8e-26	B	RNA	3	Bacillus_subtilis_chromosome<>Bacillus_licheniformis_ATCC_14580_chromosome<>Bacillus_licheniformis_DSM_13_chromosome	NC_000964_Lysine1(-)_-_(hom)	0	Candidate_11_NC_009725(anti),Candidate_98_NC_009725(anti)	Lysine1_NC_000964|UD(5'(1-1)|3'(0-0)),Lysine1_NC_002745|3'(0)	-	-	-
Bacillus_amyloliquefaciens_FZB42	|	Candidate_70_NC_009725	|	RBAM_013340		MtnK	*	<<<	58	|	1297375	1297472	<<<	97	|	200	<<<	RBAM_013350	YkrU	*	candidate	269	3.9e-28	Z	RNA	3	Bacillus_subtilis_chromosome<>Bacillus_licheniformis_ATCC_14580_chromosome<>Bacillus_licheniformis_DSM_13_chromosome	NC_000964_S_box4(-)_-_(hom)|NC_000964_S_box3(-)_-_(hom)|NC_000964_S_box5(+)_+_(hom)	3	Candidate_4_NC_009725(para),Candidate_39_NC_009725(para),Candidate_41_NC_009725(para)	S_box4_NC_000964|UD(5'(1-1)|3'(0-0))	-	RS	-
Bacillus_amyloliquefaciens_FZB42	|	Candidate_71_NC_009725	|	RBAM_013610		StoA	*	>>>	-3	|	1321377	1321619	<<<	242	|	2	>>>	RBAM_013620	YkvW	*	candidate	686	4.1e-25	X	-	1	Bacillus_subtilis_chromosome	NC_000964_S_box10(+)_+_(hom|rev)	0	Candidate_72_NC_009725(anti)	-	-	-	-Multi_Fur(17.05|-66)
Bacillus_amyloliquefaciens_FZB42	|	Candidate_77_NC_009725	|	RBAM_015250		DivIVA	*	>>>	12	|	1527785	1528083	>>>	298	|	31	>>>	RBAM_015260	IleS	*	candidate	994	3.4e-39	Y	RNA	3	Bacillus_subtilis_chromosome<>Bacillus_licheniformis_ATCC_14580_chromosome<>Bacillus_licheniformis_DSM_13_chromosome	NC_000964_T1box5(+)_+_(hom)|NC_000964_T1box10(-)_-_(hom)|NC_003210_T1box1(+)_+_(hom)|NC_003210_T1box5(-)_-_(hom)|NC_000964_T1box1(+)_+_(hom)|NC_000964_T1box13(-)_-_(hom)|NC_000964_T1box18(+)_+_(hom)|NC_003210_T1box3(-)_-_(hom)|NC_002745_T1box7(-)_-_(hom)|NC_000964_T1box3(-)_-_(hom)|NC_002745_T1box1(+)_+_(hom)|NC_000964_T1box2(+)_+_(hom)|NC_003210_T1box10(-)_-_(hom)	4	Candidate_85_NC_009725(para),Candidate_105_NC_009725(para),Candidate_104_NC_009725(para),Candidate_99_NC_009725(para)	T1box5_NC_000964|UD(5'(0-0)|3'(1-1)),T1box4_NC_002745|3'(0)	5	RS	-B.subtilis_sigA_3(12.5|-267)
Bacillus_amyloliquefaciens_FZB42	|	Candidate_79_NC_009725	|	RBAM_015390		PyrE	*	>>>	6	|	1544719	1544969	<<<	250	|	75	>>>	RBAM_015400	CysH	*	candidate	627	1.3e-22	X	-	3	Bacillus_subtilis_chromosome<>Bacillus_licheniformis_ATCC_14580_chromosome<>Bacillus_licheniformis_DSM_13_chromosome	NC_000964_S_box6(+)_+_(hom|rev)|NC_000964_S_box11(+)_+_(hom|rev)|NC_002745_S_box2(+)_+_(hom|rev)|NC_000964_S_box5(+)_+_(hom|rev)|NC_000964_S_box10(+)_+_(hom|rev)|NC_003210_S_box2(-)_-_(hom|rev)|NC_003210_S_box6(-)_-_(hom|rev)|NC_000964_S_box9(-)_-_(hom|rev)|NC_000964_S_box1(-)_-_(hom|rev)	4	Candidate_45_NC_009725(anti),Candidate_41_NC_009725(para),Candidate_120_NC_009725(para),Candidate_109_NC_009725(para),Candidate_33_NC_009725(para)	-	-	-	-
Bacillus_amyloliquefaciens_FZB42	|	Candidate_80_NC_009725	|	RBAM_016420		PolC	*	>>>	42	|	1646542	1646617	>>>	75	|	121	>>>	RBAM_016430	YlxS	*	candidate	643	5.1e-23	Z	RNA	3	Bacillus_subtilis_chromosome<>Bacillus_licheniformis_ATCC_14580_chromosome<>Bacillus_licheniformis_DSM_13_chromosome	NC_000964_polC-ylxS(+)_+_(hom)	0	-	polC-ylxS_NC_000964|UD(5'(0-0)|3'(1-1))	-	-	-
Bacillus_amyloliquefaciens_FZB42	|	Candidate_81_NC_009725	|	RBAM_016420		PolC	*	>>>	42	|	1646542	1646692	>>>	150	|	46	>>>	RBAM_016430	YlxS	*	candidate	643	5.1e-23	Z	RNA	3	Bacillus_subtilis_chromosome<>Bacillus_licheniformis_ATCC_14580_chromosome<>Bacillus_licheniformis_DSM_13_chromosome	NC_000964_polC-ylxS(+)_+_(hom)	0	-	polC-ylxS_NC_000964|UD(5'(0-0)|3'(1-1))	5	-	-
Bacillus_amyloliquefaciens_FZB42	|	Candidate_85_NC_009725	|	RBAM_000150		PdxT	*	>>>	1	|	20343	20628	>>>	285	|	32	>>>	RBAM_000160	SerS	*	candidate	1003	1.4e-39	Z	RNA	3	Bacillus_subtilis_chromosome<>Bacillus_licheniformis_ATCC_14580_chromosome<>Bacillus_licheniformis_DSM_13_chromosome	NC_000964_T1box1(+)_+_(hom)|NC_000964_T1box5(+)_+_(hom)|NC_000964_T1box18(+)_+_(hom)|NC_003210_T1box1(+)_+_(hom)|NC_002745_T1box1(+)_+_(hom)|NC_000964_T1box14(-)_-_(hom)|NC_002745_T1box8(-)_-_(hom)|NC_002745_T1box7(-)_-_(hom)|NC_000964_T1box13(-)_-_(hom)|NC_003210_T1box14(-)_-_(hom)|NC_002745_T1box4(+)_+_(hom)|NC_000964_T1box8(-)_-_(hom)|NC_000964_T1box17(-)_-_(hom)|NC_000964_T1box7(-)_-_(hom)	2	Candidate_105_NC_009725(para),Candidate_44_NC_009725(para)	T1box1_NC_000964|UD(5'(0-0)|3'(1-1)),T1box14_NC_003210|3'(0),T1box1_NC_002745|3'(0)	5	RS	-
Bacillus_amyloliquefaciens_FZB42	|	Candidate_89_NC_009725	|	RBAM_020320		YpsC	*	<<<	40	|	2136508	2136910	<<<	402	|	90	<<<	RBAM_020330	YpsB	*	candidate	562	7e-20	Z	-	39	Bacillus_subtilis_chromosome<>Bacillus_halodurans_chromosome<>Staphylococcus_aureus_COL_chromosome<>Staphylococcus_aureus_aureus_MRSA252_chromosome<>Staphylococcus_aureus_aureus_MSSA476_chromosome<>Staphylococcus_epidermidis_RP62A_chromosome<>Streptococcus_pneumoniae_TIGR4_chromosome<>Streptococcus_pneumoniae_R6_chromosome<>Listeria_monocytogenes_chromosome<>Bacillus_cereus_ATCC_10987_chromosome<…	NC_000964_RNaseP_bact_b(-)_-_(hom)|NC_003210_RNaseP_bact_b(-)_-_(hom)|NC_002745_RNaseP_bact_b(-)_-_(hom)	0	-	RNaseP_bact_b_NC_000964|UD(5'(0-0)|3'(0-0)),RNaseP_bact_b_NC_003210|UD(5'(0-0)|3'(0-0)),RNaseP_bact_b_NC_002745|UD(5'(0-0)|3'(0-1))	-	-	-B.subtilis_sigA_2(11.54|-453)
Bacillus_amyloliquefaciens_FZB42	|	Candidate_93_NC_009725	|	RBAM_021420		RibD	*	<<<	35	|	2236084	2236366	<<<	282	|	79	<<<	RBAM_021430	YpuD	*	candidate	824	1.6e-31	Y	-	2	Bacillus_licheniformis_ATCC_14580_chromosome<>Bacillus_licheniformis_DSM_13_chromosome	NC_000964_RFN2(-)_-_(hom)|NC_000913_SroG(-)_-_(hom)|NC_002745_RFN2(-)_-_(hom)|NC_002745_RFN1(-)_-_(hom)|NC_002516_RFN(-)_-_(hom)|NC_003210_RFN(-)_-_(hom)	0	-	RFN2_NC_000964|UD(5'(0-0)|3'(0-1))	-	-	-B.subtilis_sigG_2(9.41|-248)
Bacillus_amyloliquefaciens_FZB42	|	Candidate_95_NC_009725	|	RBAM_023570		GlyQ	*	<<<	23	|	2478169	2478299	>>>	130	|	147	<<<	RBAM_023580	RecO	*	candidate	721	7.6e-27	F	RNA	3	Bacillus_subtilis_chromosome<>Bacillus_licheniformis_ATCC_14580_chromosome<>Bacillus_licheniformis_DSM_13_chromosome	NC_000964_T1box7(-)_-_(hom|rev)|NC_003210_T1box2(-)_-_(hom|rev)|NC_000964_T1box8(-)_-_(hom|rev)|NC_000964_T1box9(-)_-_(hom|rev)	2	Candidate_52_NC_009725(anti),Candidate_57_NC_009725(para),Candidate_59_NC_009725(para)	-	-	-	-
Bacillus_amyloliquefaciens_FZB42	|	Candidate_97_NC_009725	|	RBAM_002830		hypothetical protein	*	>>>	11	|	257473	257778	>>>	305	|	28	>>>	RBAM_002840	RtpA	*	candidate	1075	6.4e-43	Z	RNA	3	Bacillus_subtilis_chromosome<>Bacillus_licheniformis_ATCC_14580_chromosome<>Bacillus_licheniformis_DSM_13_chromosome	NC_000964_T1box2(+)_+_(hom)|NC_003210_T1box13(+)_+_(hom)|NC_000964_T1box11(-)_-_(hom)|NC_003210_T1box8(-)_-_(hom)|NC_002745_T1box5(+)_+_(hom)	0	-	-	5	-	-Multi_s54(10.02|-344)B.subtilis_sigA_2(10.74|-291)
Bacillus_amyloliquefaciens_FZB42	|	Candidate_99_NC_009725	|	RBAM_025710		PheS	*	<<<	51	|	2694535	2694658	<<<	123	|	183	<<<	RBAM_025720	YsgA	*	candidate	204	5.8e-16	Z	RNA	8	Bacillus_subtilis_chromosome<>Bacillus_cereus_ATCC_10987_chromosome<>Bacillus_cereus_ATCC14579_chromosome<>Bacillus_licheniformis_ATCC_14580_chromosome<>Bacillus_cereus_ZK_chromosome<>Bacillus_licheniformis_DSM_13_chromosome<>Geobacillus_kaustophilus_HTA426_chromosome<>Geobacillus_thermodenitrificans_NG80-2_chromosome	NC_002745_T1box8(-)_-_(hom)|NC_000964_T1box13(-)_-_(hom)|NC_000964_T1box18(+)_+_(hom)|NC_003210_T1box5(-)_-_(hom)|NC_000964_T1box2(+)_+_(hom)|NC_002745_T1box4(+)_+_(hom)|NC_000964_T1box6(+)_+_(hom)|NC_002745_T1box7(-)_-_(hom)|NC_000964_T1box8(-)_-_(hom)	1	Candidate_44_NC_009725(para)	T1box1_NC_003210|3'(0),T1box3_NC_002745|3'(0)	-	RS	-
Bacillus_amyloliquefaciens_FZB42	|	Candidate_100_NC_009725	|	RBAM_025930		InfC	*	<<<	82	|	2716867	2716974	<<<	107	|	199	<<<	RBAM_025940	YsbB	*	candidate	747	9.9e-28	Z	RNA	2	Bacillus_subtilis_chromosome<>Bacillus_licheniformis_ATCC_14580_chromosome	NC_003210_lhrB(-)_-_(hom)	0	-	lhrB_NC_003210|3'(0)	-	-	-B.subtilis_sigA_2(10.05|-144)
Bacillus_amyloliquefaciens_FZB42	|	Candidate_101_NC_009725	|	RBAM_025990		ThrS	*	<<<	27	|	2723925	2724240	<<<	315	|	66	<<<	RBAM_026000	YtxC	*	candidate	838	3.8e-32	Z	RNA	3	Bacillus_subtilis_chromosome<>Bacillus_licheniformis_ATCC_14580_chromosome<>Bacillus_licheniformis_DSM_13_chromosome	NC_000964_T1box12(-)_-_(hom)|NC_000964_T1box15(-)_-_(hom)|NC_000964_T1box16(-)_-_(hom)|NC_000964_T1box17(-)_-_(hom)	0	-	T1box12_NC_000964|UD(5'(1-1)|3'(0-0)),T1box6_NC_003210|3'(0),T1box8_NC_002745|3'(0),T1box15_NC_000964|3'(0),T1box16_NC_000964|3'(0),T1box17_NC_000964|3'(0)	5	-	-B.subtilis_sigA_2(10.28|-291)
Bacillus_amyloliquefaciens_FZB42	|	Candidate_103_NC_009725	|	RBAM_000230		YaaJ	*	>>>	86	|	27462	27777	>>>	315	|	80	>>>	RBAM_000250	DnaX	*	candidate	843	1.7e-32	Z	RNA	60	Bacillus_subtilis_chromosome<>Bacillus_halodurans_chromosome<>Staphylococcus_aureus_N315_chromosome<>Staphylococcus_aureus_Mu50_chromosome<>Staphylococcus_aureus_COL_chromosome<>Staphylococcus_aureus_aureus_MRSA252_chromosome<>Staphylococcus_aureus_aureus_MSSA476_chromosome<>Listeria_monocytogenes_4b_F2365_chromosome<>Staphylococcus_epidermidis_RP62A_chromosome<>Clostridium_acetobutylicum_chromos…	NC_000964_SRP_bact(+)_+_(hom)|NC_002745_SRP_bact(+)_+_(hom)|NC_003210_SRP_bact(-)_-_(hom)|NC_002516_SRP_bact(+)_+_(hom)|NC_000913_ffs_SRP(+)_+_(hom)|NC_002505_SRP_bact(+)_+_(hom)	0	-	SRP_bact_NC_000964|UD(5'(0-0)|3'(1-1)),SRP_bact_NC_003047|3'(0)	-	-	-
Bacillus_amyloliquefaciens_FZB42	|	Candidate_104_NC_009725	|	RBAM_026790		TyrS	*	<<<	27	|	2805468	2805771	<<<	303	|	5	<<<	RBAM_026800	AcsA	*	candidate	799	2.2e-30	Z	RNA	3	Bacillus_subtilis_chromosome<>Bacillus_licheniformis_ATCC_14580_chromosome<>Bacillus_licheniformis_DSM_13_chromosome	NC_000964_T1box13(-)_-_(hom)|NC_002745_T1box7(-)_-_(hom)|NC_000964_T1box5(+)_+_(hom)|NC_003210_T1box5(-)_-_(hom)|NC_002745_T1box8(-)_-_(hom)|NC_003210_T1box1(+)_+_(hom)|NC_002745_T1box4(+)_+_(hom)|NC_003210_T1box12(+)_+_(hom)|NC_000964_T1box3(-)_-_(hom)|NC_003210_T1box3(-)_-_(hom)|NC_000964_T1box2(+)_+_(hom)|NC_003210_T1box10(-)_-_(hom)	1	Candidate_44_NC_009725(para)	T1box13_NC_000964|UD(5'(0-0)|3'(0-0)),T1box7_NC_003210|3'(0),T1box9_NC_002745|3'(0)	5	RS	-
Bacillus_amyloliquefaciens_FZB42	|	Candidate_105_NC_009725	|	RBAM_027250		LeuS	*	<<<	89	|	2852742	2852801	<<<	59	|	275	<<<	RBAM_027260	YtvB	*	candidate	232	4.2e-17	Z	RNA	8	Bacillus_subtilis_chromosome<>Bacillus_anthracis_Ames_chromosome<>Bacillus_anthracis_str_Sterne_chromosome<>Bacillus_licheniformis_ATCC_14580_chromosome<>Bacillus_cereus_ZK_chromosome<>Bacillus_licheniformis_DSM_13_chromosome<>Bacillus_anthracis_Ames_0581_chromosome<>Bacillus_thuringiensis_Al_Hakam_chromosome	NC_000964_T1box14(-)_-_(hom)|NC_003210_T1box10(-)_-_(hom)|NC_000964_T1box1(+)_+_(hom)|NC_000964_T1box5(+)_+_(hom)|NC_000964_T1box18(+)_+_(hom)|NC_003210_T1box4(-)_-_(hom)|NC_000964_T1box8(-)_-_(hom)|NC_000964_T1box11(-)_-_(hom)|NC_002745_T1box7(-)_-_(hom)	1	Candidate_85_NC_009725(para)	T1box14_NC_000964|UD(5'(1-1)|3'(0-0)),T1box10_NC_003210|3'(0)	-	RS	-
Bacillus_amyloliquefaciens_FZB42	|	Candidate_109_NC_009725	|	RBAM_029830		YusC	*	<<<	53	|	3103039	3103215	<<<	176	|	92	<<<	RBAM_029840	YusD	*	candidate	675	7.4e-25	Z	RNA	12	Bacillus_subtilis_chromosome<>Bacillus_anthracis_Ames_chromosome<>Bacillus_cereus_ATCC14579_chromosome<>Bacillus_anthracis_str_Sterne_chromosome<>Bacillus_thuringiensis_konkukian_chromosome<>Bacillus_licheniformis_ATCC_14580_chromosome<>Bacillus_licheniformis_DSM_13_chromosome<>Geobacillus_kaustophilus_HTA426_chromosome<>Bacillus_anthracis_Ames_0581_chromosome<>Bacillus_thuringiensis_Al_Hakam_chr…	NC_000964_S_box9(-)_-_(hom)|NC_002745_S_box2(+)_+_(hom)|NC_000964_S_box6(+)_+_(hom)|NC_000964_S_box10(+)_+_(hom)|NC_003210_S_box3(-)_-_(hom)|NC_000964_S_box11(+)_+_(hom)|NC_000964_S_box5(+)_+_(hom)|NC_002745_S_box4(-)_-_(hom)|NC_003210_S_box1(+)_+_(hom)|NC_003210_S_box2(-)_-_(hom)|NC_000964_S_box8(-)_-_(hom)|NC_000964_S_box3(-)_-_(hom)	7	Candidate_120_NC_009725(para),Candidate_41_NC_009725(para),Candidate_3_NC_009725(para),Candidate_45_NC_009725(para),Candidate_79_NC_009725(para),Candidate_39_NC_009725(para),Candidate_15_NC_009725(para)	S_box9_NC_000964|UD(5'(1-1)|3'(0-0)),S_box7_NC_003210|3'(0),S_box2_NC_002745|3'(0)	-	RS	-
Bacillus_amyloliquefaciens_FZB42	|	Candidate_110_NC_009725	|	RBAM_030880		YrdF	*	<<<	27	|	3203939	3204340	<<<	401	|	176	<<<	RBAM_030890	SmpB	*	candidate	611	3.9e-22	Y	RNA	21	Bacillus_halodurans_chromosome<>Listeria_monocytogenes_4b_F2365_chromosome<>Listeria_monocytogenes_chromosome<>Listeria_innocua_chromosome<>Bacillus_cereus_ATCC_10987_chromosome<>Bacillus_anthracis_Ames_chromosome<>Oceanobacillus_iheyensis_chromosome<>Enterococcus_faecalis_V583_chromosome<>Bacillus_cereus_ATCC14579_chromosome<>Bacillus_anthracis_str_Sterne_chromosome<>Bacillus_thuringiensis_konku…	NC_000964_tmRNA(-)_-_(hom)|NC_003210_tmRNA(-)_-_(hom)|NC_002745_tmRNA(+)_+_(hom)	0	-	tmRNA_NC_000964|UD(5'(0-0)|3'(1-0))	5	-	-B.subtilis_sigA_1(11.61|-466)
Bacillus_amyloliquefaciens_FZB42	|	Candidate_119_NC_009725	|	RBAM_036060		YxkD	*	<<<	22	|	3712072	3712169	>>>	97	|	294	>>>	RBAM_036070	YxkC	*	candidate	605	9.3e-22	X	RNA	3	Bacillus_subtilis_chromosome<>Bacillus_licheniformis_ATCC_14580_chromosome<>Bacillus_licheniformis_DSM_13_chromosome	NC_000964_ykkC1yxkD2(-)_-_(hom|rev)|NC_000964_ykkC1yxkD1(+)_+_(hom|rev)	2	Candidate_17_NC_009725(para),Candidate_37_NC_009725(para)	-	-	-	-B.subtilis_sigG_1(8.79|-166)
Bacillus_amyloliquefaciens_FZB42	|	Candidate_120_NC_009725	|	RBAM_036110		YxjI	*	>>>	16	|	3716950	3717152	>>>	202	|	30	>>>	RBAM_036120	YxjG	*	candidate	306	3.7e-26	Z	-	1	Bacillus_subtilis_chromosome	NC_000964_S_box11(+)_+_(hom)|NC_000964_S_box10(+)_+_(hom)|NC_000964_S_box9(-)_-_(hom)|NC_000964_S_box5(+)_+_(hom)|NC_000964_S_box7(-)_-_(hom)|NC_003210_S_box3(-)_-_(hom)|NC_003210_S_box6(-)_-_(hom)|NC_002745_S_box2(+)_+_(hom)|NC_000964_S_box2(+)_+_(hom)|NC_002745_S_box3(-)_-_(hom)|NC_000964_S_box6(+)_+_(hom)|NC_003210_S_box1(+)_+_(hom)|NC_002745_S_box4(-)_-_(hom)	7	Candidate_41_NC_009725(para),Candidate_109_NC_009725(para),Candidate_3_NC_009725(para),Candidate_15_NC_009725(para),Candidate_45_NC_009725(para),Candidate_79_NC_009725(para),Candidate_33_NC_009725(para)	S_box10_NC_000964|UD(5'(0-0)|3'(1-1)),S_box11_NC_000964|UD(5'(0-1)|3'(0-0)),S_box4_NC_003210|3'(0)	5	-	-B.subtilis_sigA_1(10.07|-171)
Bacillus_amyloliquefaciens_FZB42	|	Candidate_126_NC_009725	|	RBAM_004530		YdaN	*	>>>	5	|	454214	454599	<<<	385	|	43	>>>	RBAM_004540	YdaO	*	candidate	1105	2.4e-44	X	RNA	1	Bacillus_subtilis_chromosome	NC_000964_ydaO1yuaA1(+)_+_(hom|rev)|NC_000964_ydaO1yuaA2(+)_+_(hom|rev)	0	Candidate_127_NC_009725(anti)	-	-	-	-B.subtilis_sigA_1(9.83|-370)
Bacillus_amyloliquefaciens_FZB42	|	Candidate_127_NC_009725	|	RBAM_004530		YdaN	*	>>>	74	|	454283	454545	>>>	262	|	97	>>>	RBAM_004540	YdaO	*	candidate	632	3.9e-23	Z	RNA	2	Bacillus_subtilis_chromosome<>Bacillus_licheniformis_DSM_13_chromosome	NC_000964_ydaO1yuaA1(+)_+_(hom)|NC_000964_ydaO1yuaA2(+)_+_(hom)	0	Candidate_126_NC_009725(anti)	ydaO1yuaA1_NC_000964|UD(5'(0-0)|3'(1-1))	-	-	-B.subtilis_sigA_2(9.71|-210)
Bacillus_amyloliquefaciens_FZB42	|	Candidate_133_NC_009725	|	RBAM_006780		hypothetical protein	*	>>>	33	|	656454	656725	>>>	271	|	51	>>>	RBAM_006790	PbuG	*	candidate	561	6.8e-20	Z	RNA	3	Bacillus_subtilis_chromosome<>Bacillus_licheniformis_ATCC_14580_chromosome<>Bacillus_licheniformis_DSM_13_chromosome	NC_000964_Purine2(+)_+_(hom)|NC_000964_Purine4(-)_-_(hom)|NC_000964_Purine3(+)_+_(hom)|NC_002745_Purine(+)_+_(hom)	3	Candidate_29_NC_009725(para),Candidate_8_NC_009725(para),Candidate_48_NC_009725(para)	Purine2_NC_000964|3'(0),Purine1_NC_003210|3'(0)	5	RS	-B.subtilis_sigA_2(9.85|-187)
Bacillus_amyloliquefaciens_FZB42	|	Candidate_136_NC_009725	|	RBAM_009050		YgaJ	*	>>>	194	|	885442	885522	<<<	80	|	6	>>>	RBAM_009060	ThiC	*	candidate	714	2.1e-26	X	-	1	Bacillus_subtilis_chromosome	NC_000964_THI1(+)_+_(hom|rev)	0	Candidate_137_NC_009725(anti)	-	-	-	-
Bacillus_amyloliquefaciens_FZB42	|	Candidate_137_NC_009725	|	RBAM_009050		YgaJ	*	>>>	40	|	885288	885478	>>>	190	|	50	>>>	RBAM_009060	ThiC	*	candidate	714	2.1e-26	Z	-	1	Bacillus_subtilis_chromosome	NC_000964_THI1(+)_+_(hom)|NC_000964_THI3(-)_-_(hom)|NC_000964_THI4(+)_+_(hom)|NC_000913_THI1(-)_-_(hom)	0	Candidate_136_NC_009725(anti)	THI1_NC_000964|UD(5'(0-0)|3'(0-0)),THI_NC_002516|3'(0),THI1_NC_003112|3'(0),THI2_NC_000913|3'(0),THI1_NC_002505|3'(0),THI_NC_005072|3'(0)	5	-	-
Bacillus_anthracis_Ames	|	Candidate_6_NC_003997	|	BA0984		hypothetical protein	*	<<<	1	|	982844	983071	>>>	227	|	2	<<<	BA0985	lipoprotein, putative	*	candidate	1146	1.5e-46	R	RNA	3	Bacillus_thuringiensis_konkukian_chromosome<>Bacillus_cereus_ZK_chromosome<>Bacillus_thuringiensis_Al_Hakam_chromosome	NC_002745_T1box7(-)_-_(hom|rev)	0	-	-	-	-	-
Bacillus_anthracis_Ames	|	Candidate_19_NC_003997	|	BA2623		hypothetical protein	*	>>>	60	|	2442580	2442761	>>>	181	|	55	<<<	BA2624	hypothetical protein	*	candidate	548	6.7e-19	R	RNA	5	Bacillus_cereus_ATCC_10987_chromosome<>Bacillus_cereus_ATCC14579_chromosome<>Bacillus_thuringiensis_konkukian_chromosome<>Bacillus_cereus_ZK_chromosome<>Bacillus_thuringiensis_Al_Hakam_chromosome	NC_002505_B2(-)_-_(hom)	2	Candidate_345_NC_003997(anti),Candidate_215_NC_003997(para),Candidate_725_NC_003997(para)	-	-	-	-B.subtilis_sigK_2(12.35|-85)
Bacillus_anthracis_Ames	|	Candidate_99_NC_003997	|	BA4432		rhodanese-like domain protein	*	>>>	12	|	4039998	4040216	<<<	218	|	18	>>>	BA4433	sugar-binding transcriptional regulator, LacI	*	candidate	583	1.4e-20	R	RNA	6	Bacillus_cereus_ATCC_10987_chromosome<>Bacillus_cereus_ATCC14579_chromosome<>Bacillus_thuringiensis_konkukian_chromosome<>Bacillus_cereus_ZK_chromosome<>Bacillus_thuringiensis_Al_Hakam_chromosome<>Bacillus_cereus_cytotoxis_NVH_391-98_chromosome	NC_005072_yfr4(+)_+_(hom)	0	-	-	-	-	-
Bacillus_anthracis_Ames	|	Candidate_117_NC_003997	|	BA2477		hypothetical protein	*	<<<	242	|	2304838	2305087	<<<	249	|	277	>>>	BA2479	transcriptional regulator, TetR family	*	candidate	647	5.9e-24	R	RNA	1	Bacillus_cereus_ATCC_10987_chromosome	NC_000913_IS063_tke8_micC(+)_+_(hom|rev)	4	Candidate_312_NC_003997(para),Candidate_31_NC_003997(para),Candidate_632_NC_003997(para),Candidate_633_NC_003997(para)	-	-	-	-B.subtilis_sigK_1(11.82|-68)B.subtilis_sigK_1(11.46|-182)B.subtilis_sigK_3(9.45|-68)B.subtilis_sigK_3(9.69|-182)
Bacillus_anthracis_Ames	|	Candidate_127_NC_003997	|	BA1603		hypothetical protein	*	>>>	1	|	1510218	1510606	<<<	388	|	302	>>>	BA1605	cation transporter, putative	*	candidate	539	6.5e-19	R	RNA	1	Clostridium_beijerinckii_NCIMB_8052_chromosome	NC_000964_ykoK(+)_+_(hom|rev)|NC_003210_ykoK(-)_-_(hom|rev)|NC_002505_ykoK(+)_+_(hom|rev)	0	ykoK_NC_003997(anti)	-	-	-	-
Bacillus_anthracis_Ames	|	Candidate_142_NC_003997	|	BA0831		acetyltransferase	*	>>>	15	|	841268	841602	<<<	334	|	8	>>>	BA0832	sugE protein, putative	*	candidate	707	3.2e-26	R	RNA	4	Bacillus_cereus_ATCC14579_chromosome<>Bacillus_thuringiensis_konkukian_chromosome<>Bacillus_cereus_ZK_chromosome<>Bacillus_thuringiensis_Al_Hakam_chromosome	NC_000913_C0067(+)_+_(hom)	4	Candidate_52_NC_003997(para),Candidate_617_NC_003997(para),Candidate_736_NC_003997(para),Candidate_737_NC_003997(para)	-	-	-	-B.subtilis_sigG_2(9.37|-213)
Bacillus_anthracis_Ames	|	Candidate_169_NC_003997	|	BA0159		D-fructose-6-phosphate amidotransferase	*	>>>	17	|	159694	159870	>>>	176	|	169	>>>	BA0160	hypothetical protein	*	candidate	1630	3.4e-68	T	RNA	2	Bacillus_thuringiensis_konkukian_chromosome<>Bacillus_cereus_ZK_chromosome	NC_002745_RNAIII(-)_-_(hom|rev)	1	Candidate_383_NC_003997(para)	-	-	-	-B.subtilis_sigG_1(8.22|-263)
Bacillus_anthracis_Ames	|	Candidate_228_NC_003997	|	BA0953		hypothetical protein	*	>>>	64	|	958502	958612	<<<	110	|	179	<<<	BA0954	mxaA domain protein	*	candidate	483	7.9e-16	T	RNA	3	Bacillus_cereus_ATCC14579_chromosome<>Bacillus_cereus_ZK_chromosome<>Bacillus_thuringiensis_Al_Hakam_chromosome	NC_002745_sprG(-)_-_(hom)|NC_002745_sprF(+)_+_(hom|rev)	3	Candidate_233_NC_003997(para),Candidate_738_NC_003997(para),Candidate_554_NC_003997(para)	-	-	-	-
Bacillus_anthracis_Ames	|	Candidate_232_NC_003997	|	BA0977		hypothetical protein	*	>>>	514	|	977431	977524	<<<	93	|	28	<<<	BA0978	hypothetical protein	*	candidate	857	3.8e-33	T	-	5	Bacillus_thuringiensis_konkukian_chromosome<>Bacillus_cereus_ZK_chromosome<>Bacillus_cereus_ZK_plasmid_pE33L466<>Bacillus_thuringiensis_Al_Hakam_plasmid_pALH1<>Bacillus_thuringiensis_Al_Hakam_chromosome	NC_002745_S_box3(-)_-_(hom)	0	-	-	-	-	-
Bacillus_anthracis_Ames	|	Candidate_263_NC_003997	|	BA1469		hypothetical protein	*	>>>	-2	|	1389528	1389727	<<<	199	|	95	<<<	BA1470	hypothetical protein	*	candidate	935	2.7e-36	T	RNA	5	Bacillus_cereus_ATCC_10987_chromosome<>Bacillus_thuringiensis_konkukian_chromosome<>Bacillus_cereus_ZK_chromosome<>Bacillus_thuringiensis_Al_Hakam_chromosome<>Bacillus_cereus_cytotoxis_NVH_391-98_chromosome	NC_000964_S_box6(+)_+_(hom|rev)	0	-	-	-	-	-B.subtilis_sigG_1(8.2|-231)
Bacillus_anthracis_Ames	|	Candidate_279_NC_003997	|	BA1641		transcriptional regulator, MerR family	*	>>>	1	|	1555490	1555590	>>>	100	|	36	>>>	BA1642	MATE efflux family protein, putative	*	candidate	645	4.9e-23	T	-	4	Bacillus_cereus_ATCC14579_chromosome<>Bacillus_thuringiensis_konkukian_chromosome<>Bacillus_cereus_ZK_chromosome<>Bacillus_thuringiensis_Al_Hakam_chromosome	NC_002745_RNAIII(-)_-_(hom|rev)	0	-	-	5	-	-
Bacillus_anthracis_Ames	|	Candidate_284_NC_003997	|	BA1741		hypothetical protein	*	>>>	1	|	1634634	1634703	>>>	69	|	88	>>>	BA1742	hypothetical protein	*	candidate	535	1.2e-18	T	RNA	4	Bacillus_cereus_ATCC_10987_chromosome<>Bacillus_thuringiensis_konkukian_chromosome<>Bacillus_cereus_ZK_chromosome<>Bacillus_thuringiensis_Al_Hakam_chromosome	NC_003210_rliE(+)_+_(hom|rev)	0	-	-	-	-	-
Bacillus_anthracis_Ames	|	Candidate_285_NC_003997	|	BA1764		hypothetical protein	*	>>>	104	|	1653482	1653542	>>>	60	|	167	>>>	BA1766	Na+/H+ antiporter NhaC	*	candidate	730	3.5e-27	T	RNA	5	Bacillus_cereus_ATCC_10987_chromosome<>Bacillus_thuringiensis_konkukian_chromosome<>Bacillus_cereus_ZK_chromosome<>Bacillus_thuringiensis_Al_Hakam_chromosome<>Bacillus_cereus_cytotoxis_NVH_391-98_chromosome	NC_000964_SR1(+)_+_(hom)	1	Candidate_59_NC_003997(para)	-	-	-	-B.subtilis_sigG_3(8.07|-58)
Bacillus_anthracis_Ames	|	Candidate_289_NC_003997	|	BA1860		hydrolase, alpha/beta fold family	*	>>>	1	|	1744535	1744792	>>>	257	|	165	>>>	BA1861	methyl-accepting/DNA response regulator,	*	candidate	1971	2e-83	B	RNA	1	Bacillus_cereus_ZK_chromosome	NC_003210_S_box6(-)_-_(hom)	0	Candidate_125_NC_003997(anti)	-	-	-	-
Bacillus_anthracis_Ames	|	Candidate_299_NC_003997	|	BA2000		transition state transcriptional regulatory	*	>>>	1	|	1882367	1882442	>>>	75	|	197	>>>	BA2001	intracellular serine protease	*	candidate	1352	2.9e-55	T	RNA	5	Bacillus_cereus_ATCC_10987_chromosome<>Bacillus_cereus_ATCC14579_chromosome<>Bacillus_thuringiensis_konkukian_chromosome<>Bacillus_cereus_ZK_chromosome<>Bacillus_thuringiensis_Al_Hakam_chromosome	NC_002745_sprF(+)_+_(hom|rev)	0	-	-	-	-	-
Bacillus_anthracis_Ames	|	Candidate_312_NC_003997	|	BA2334		hypothetical protein	*	>>>	694	|	2171437	2171637	<<<	200	|	2	<<<	BA2335	hypothetical protein	*	candidate	2259	7.5e-97	B	-	4	Bacillus_cereus_ATCC_10987_chromosome<>Bacillus_thuringiensis_konkukian_chromosome<>Bacillus_cereus_ZK_chromosome<>Bacillus_thuringiensis_Al_Hakam_chromosome	NC_005072_yfr3(+)_+_(hom)	3	Candidate_603_NC_003997(opp),Candidate_117_NC_003997(para),Candidate_150_NC_003997(para)	-	-	-	-B.subtilis_sigK_3(10.68|-70)B.subtilis_sigA_3(9.49|-177)
Bacillus_anthracis_Ames	|	Candidate_315_NC_003997	|	BA2355		homoserine/threonine efflux protein, putative	*	<<<	100	|	2191014	2191072	<<<	58	|	24	<<<	BA2356	enoyl-CoA hydratase	*	candidate	526	6.4e-18	T	RNA	4	Bacillus_cereus_ATCC_10987_chromosome<>Bacillus_cereus_ATCC14579_chromosome<>Bacillus_thuringiensis_konkukian_chromosome<>Bacillus_cereus_ZK_chromosome	NC_002516_P8_yes(+)_+_(hom|rev)	0	-	-	-	-	-
Bacillus_anthracis_Ames	|	Candidate_320_NC_003997	|	BA2402		hypothetical protein	*	>>>	1	|	2241111	2241357	>>>	246	|	49	<<<	BA2403	hypothetical protein	*	candidate	1351	8.9e-56	T	RNA	3	Bacillus_thuringiensis_konkukian_chromosome<>Bacillus_cereus_ZK_chromosome<>Bacillus_thuringiensis_Al_Hakam_chromosome	NC_002745_T1box6(+)_+_(hom)	0	Candidate_319_NC_003997(anti)	-	-	-	-
Bacillus_anthracis_Ames	|	Candidate_340_NC_003997	|	BA2529		Frameshift	*	>>>	1	|	2353831	2353943	>>>	112	|	293	>>>	BA2530	transcriptional regulator, TetR family	*	candidate	1867	1.1e-78	B	RNA	4	Bacillus_cereus_ATCC14579_chromosome<>Bacillus_thuringiensis_konkukian_chromosome<>Bacillus_cereus_ZK_chromosome<>Bacillus_thuringiensis_Al_Hakam_chromosome	NC_003210_S_box3(-)_-_(hom|rev)	0	Candidate_116_NC_003997(anti)	-	-	-	-B.subtilis_sigG_1(8.91|-152)
Bacillus_anthracis_Ames	|	Candidate_345_NC_003997	|	BA2623		hypothetical protein	*	>>>	12	|	2442532	2442770	<<<	238	|	46	<<<	BA2624	hypothetical protein	*	candidate	548	6.7e-19	T	RNA	5	Bacillus_cereus_ATCC_10987_chromosome<>Bacillus_cereus_ATCC14579_chromosome<>Bacillus_thuringiensis_konkukian_chromosome<>Bacillus_cereus_ZK_chromosome<>Bacillus_thuringiensis_Al_Hakam_chromosome	NC_002505_B2(-)_-_(hom|rev)	2	Candidate_19_NC_003997(anti),Candidate_215_NC_003997(para),Candidate_725_NC_003997(para)	-	-	-	-B.subtilis_sigG_1(8.34|-276)B.subtilis_sigA_2(9.31|-295)B.subtilis_sigA_3(9.9|-272)
Bacillus_anthracis_Ames	|	Candidate_358_NC_003997	|	BA2722		hypothetical protein	*	>>>	299	|	2529417	2529729	<<<	312	|	277	>>>	BA2723	Frameshift	*	candidate	490	8.2e-54	T	RNA	1	Bacillus_cereus_ATCC14579_chromosome	NC_003210_rliB(+)_+_(hom)	0	-	-	-	-	-B.subtilis_sigG_3(8.38|-293)B.subtilis_sigA_1(9.74|-163)
Bacillus_anthracis_Ames	|	Candidate_365_NC_003997	|	BA2917		hypothetical protein	*	>>>	109	|	2690453	2690572	<<<	119	|	0	<<<	BA2918	hypothetical protein	*	candidate	943	5e-37	B	RNA	6	Bacillus_cereus_ATCC_10987_chromosome<>Bacillus_cereus_ATCC14579_chromosome<>Bacillus_thuringiensis_konkukian_chromosome<>Bacillus_cereus_ZK_chromosome<>Bacillus_thuringiensis_Al_Hakam_chromosome<>Bacillus_cereus_cytotoxis_NVH_391-98_chromosome	NC_002745_T1box9(-)_-_(hom)	0	-	-	-	-	-
Bacillus_anthracis_Ames	|	Candidate_412_NC_003997	|	BA3443		enhancin family protein	*	<<<	229	|	3167865	3167940	<<<	75	|	37	<<<	BA3444	hypothetical protein	*	candidate	918	9.4e-36	B	RNA	2	Bacillus_cereus_ATCC14579_chromosome<>Bacillus_cereus_ZK_plasmid_pE33L466	NC_003210_Purine1(-)_-_(hom|rev)	1	Candidate_29_NC_003997(anti),Candidate_124_NC_003997(para)	-	-	-	-
Bacillus_anthracis_Ames	|	Candidate_431_NC_003997	|	BA3586		acetyltransferase, GNAT family	*	>>>	2	|	3293190	3293504	>>>	314	|	-22	<<<	BA3587	glyoxalase family protein	*	candidate	1416	3.2e-58	T	RNA	1	Bacillus_thuringiensis_Al_Hakam_chromosome	NC_005072_yfr3(+)_+_(hom|rev)	0	-	-	-	-	-
Bacillus_anthracis_Ames	|	Candidate_468_NC_003997	|	BA4274		N-acetylglucosamine-6-phosphate deacetylase	*	<<<	99	|	3910903	3911000	<<<	97	|	11	<<<	BA4275	metallo-beta-lactamase family protein	*	candidate	808	1.4e-30	T	RNA	6	Bacillus_cereus_ATCC_10987_chromosome<>Bacillus_cereus_ATCC14579_chromosome<>Bacillus_thuringiensis_konkukian_chromosome<>Bacillus_cereus_ZK_chromosome<>Bacillus_thuringiensis_Al_Hakam_chromosome<>Bacillus_cereus_cytotoxis_NVH_391-98_chromosome	NC_002745_sprC(-)_-_(hom)	0	-	-	-	-	-B.subtilis_sigA_1(10.06|-51)B.subtilis_sigA_1(10.06|-143)B.subtilis_sigA_2(9.04|-51)
Bacillus_anthracis_Ames	|	Candidate_477_NC_003997	|	BA4538		chaperone protein dnaJ	*	<<<	134	|	4127457	4127526	<<<	69	|	0	<<<	BA4539	molecular chaperone DnaK	*	candidate	329	5.6e-26	T	RNA	6	Bacillus_cereus_ATCC_10987_chromosome<>Bacillus_cereus_ATCC14579_chromosome<>Bacillus_thuringiensis_konkukian_chromosome<>Bacillus_cereus_ZK_chromosome<>Bacillus_thuringiensis_Al_Hakam_chromosome<>Bacillus_cereus_cytotoxis_NVH_391-98_chromosome	NC_000964_SurC(+)_+_(hom|rev)|NC_000964_SurC(+)_+_(hom)	0	-	tpke11_NC_000913|UD(5'(0-0)|3'(0-0))	3	-	-
Bacillus_anthracis_Ames	|	Candidate_496_NC_003997	|	BA4952		aminoglycoside phosphotransferase family	*	<<<	105	|	4496790	4496919	<<<	129	|	0	<<<	BA4953	pullulanase, putative	*	candidate	1145	7.7e-46	T	RNA	5	Bacillus_cereus_ATCC_10987_chromosome<>Bacillus_cereus_ATCC14579_chromosome<>Bacillus_thuringiensis_konkukian_chromosome<>Bacillus_cereus_ZK_chromosome<>Bacillus_thuringiensis_Al_Hakam_chromosome	NC_003210_lhrC(+)_+_(hom|rev)	1	Candidate_140_NC_003997(para)	-	-	-	-
Bacillus_anthracis_Ames	|	Candidate_520_NC_003997	|	BA5311		hypothetical protein	*	>>>	37	|	4815077	4815381	>>>	304	|	93	>>>	BA5312	hypothetical protein	*	candidate	709	2.2e-26	T	RNA	6	Bacillus_cereus_ATCC_10987_chromosome<>Bacillus_cereus_ATCC14579_chromosome<>Bacillus_thuringiensis_konkukian_chromosome<>Bacillus_cereus_ZK_chromosome<>Bacillus_thuringiensis_Al_Hakam_chromosome<>Bacillus_cereus_cytotoxis_NVH_391-98_chromosome	NC_000964_ykkC1yxkD2(-)_-_(hom)	0	-	-	-	-	-B.subtilis_sigG_2(8.7|-254)
Bacillus_anthracis_Ames	|	Candidate_523_NC_003997	|	BA5314		tyrosyl-tRNA synthetase	*	<<<	31	|	4818739	4819071	<<<	332	|	0	<<<	BA5315	UDP-N-acetylenolpyruvoylglucosamine reductase	*	candidate	1787	4.9e-75	B	RNA	5	Bacillus_cereus_ATCC_10987_chromosome<>Bacillus_cereus_ATCC14579_chromosome<>Bacillus_thuringiensis_konkukian_chromosome<>Bacillus_cereus_ZK_chromosome<>Bacillus_thuringiensis_Al_Hakam_chromosome	NC_002745_T1box8(-)_-_(hom)|NC_002745_T1box1(+)_+_(hom)	0	-	T1box7_NC_003210|3'(0),T1box9_NC_002745|3'(0),T1box13_NC_000964|3'(0)	-	-	-B.subtilis_sigG_1(8.74|-298)B.subtilis_sigA_2(12.5|-255)
Bacillus_anthracis_Ames	|	Candidate_554_NC_003997	|	BA1163		DNA-binding protein	*	>>>	18	|	1134800	1135110	<<<	310	|	505	<<<	BA1166	hypothetical protein	*	candidate	1568	4.3e-65	Z	RNA	1	Bacillus_cereus_ATCC_10987_chromosome	NC_002745_RNAIII(-)_-_(hom|rev)	5	Candidate_247_NC_003997(opp),Candidate_228_NC_003997(para),Candidate_626_NC_003997(para),Candidate_233_NC_003997(para),Candidate_738_NC_003997(para)	-	-	-	-B.subtilis_sigG_3(9.43|-284)
Bacillus_anthracis_Ames	|	Candidate_569_NC_003997	|	BA1448		sodium-dependent transporter, putative	*	>>>	-1	|	1371366	1371585	<<<	219	|	41	<<<	BA1449	peptidase, M23/M37 family	*	candidate	972	4.1e-38	Z	RNA	3	Bacillus_thuringiensis_konkukian_chromosome<>Bacillus_cereus_ZK_chromosome<>Bacillus_thuringiensis_Al_Hakam_chromosome	NC_002745_sprC(-)_-_(hom)	0	Candidate_261_NC_003997(anti)	-	-	-	-B.subtilis_sigG_2(8.64|-149)
Bacillus_anthracis_Ames	|	Candidate_576_NC_003997	|	BA1589		macrolide 2-phosphotransferase, putative	*	<<<	102	|	1496277	1496707	<<<	430	|	0	>>>	BA1590	methionine aminopeptidase	*	candidate	2526	1.4e-108	X	RNA	3	Bacillus_thuringiensis_konkukian_chromosome<>Bacillus_cereus_ZK_chromosome<>Bacillus_thuringiensis_Al_Hakam_chromosome	NC_003210_rliB(+)_+_(hom|rev)	0	-	-	-	-	-B.subtilis_sigG_3(9.3|-286)
Bacillus_anthracis_Ames	|	Candidate_581_NC_003997	|	BA1834		polysaccharide biosynthesis family protein	*	<<<	65	|	1720851	1721339	>>>	488	|	190	>>>	BA1835	sodium-dependent transporter	*	candidate	2817	7e-122	X	RNA	1	Bacillus_cereus_ATCC14579_chromosome	NC_000964_T1box1(+)_+_(hom)|NC_003210_T1box1(+)_+_(hom)|NC_000964_T1box5(+)_+_(hom)|NC_000964_T1box13(-)_-_(hom)|NC_003210_T1box14(-)_-_(hom)|NC_002745_T1box7(-)_-_(hom)|NC_002745_T1box8(-)_-_(hom)|NC_000964_T1box7(-)_-_(hom)|NC_003210_T1box7(-)_-_(hom)|NC_000964_T1box18(+)_+_(hom)|NC_003210_T1box13(+)_+_(hom)|NC_002745_T1box4(+)_+_(hom)|NC_000964_T1box9(-)_-_(hom)	9	T-box_NC_003997(para),T-box_NC_003997(para),T-box_NC_003997(para),Candidate_591_NC_003997(para),T-box_NC_003997(para),T-box_NC_003997(para),T-box_NC_003997(para),T-box_NC_003997(para),T-box_NC_003997(para)	-	-	-	-B.subtilis_sigG_2(8.44|-390)
Bacillus_anthracis_Ames	|	Candidate_591_NC_003997	|	BA0011		glutamine amidotransferase, SNO family	*	>>>	61	|	20072	20308	>>>	236	|	29	>>>	BA0012	seryl-tRNA synthetase	*	candidate	197	9.3e-16	Z	RNA	8	Bacillus_halodurans_chromosome<>Bacillus_cereus_ATCC_10987_chromosome<>Oceanobacillus_iheyensis_chromosome<>Bacillus_cereus_ATCC14579_chromosome<>Bacillus_thuringiensis_konkukian_chromosome<>Bacillus_cereus_ZK_chromosome<>Bacillus_thuringiensis_Al_Hakam_chromosome<>Bacillus_cereus_cytotoxis_NVH_391-98_chromosome	NC_000964_T1box1(+)_+_(hom)|NC_003210_T1box14(-)_-_(hom)|NC_002745_T1box1(+)_+_(hom)|NC_003210_T1box12(+)_+_(hom)|NC_003210_T1box7(-)_-_(hom)|NC_000964_T1box2(+)_+_(hom)|NC_000964_T1box9(-)_-_(hom)|NC_000964_T1box7(-)_-_(hom)	8	Candidate_581_NC_003997(para),T-box_NC_003997(para),Candidate_592_NC_003997(para),T-box_NC_003997(para),T-box_NC_003997(para),T-box_NC_003997(para),Candidate_10_NC_003997(para),T-box_NC_003997(para)	T1box1_NC_000964|UD(5'(0-0)|3'(1-1)),T1box14_NC_003210|3'(0),T1box1_NC_002745|3'(0)	5	RS	-
Bacillus_anthracis_Ames	|	Candidate_592_NC_003997	|	BA2180		TPR domain protein	*	>>>	297	|	2032830	2032891	>>>	61	|	33	>>>	BA2181	isoleucyl-tRNA synthetase	*	candidate	210	1.3e-22	Z	-	7	Bacillus_cereus_ATCC_10987_chromosome<>Clostridium_tetani_E88_chromosome<>Bacillus_cereus_ATCC14579_chromosome<>Bacillus_thuringiensis_konkukian_chromosome<>Bacillus_cereus_ZK_chromosome<>Bacillus_thuringiensis_Al_Hakam_chromosome<>Bacillus_cereus_cytotoxis_NVH_391-98_chromosome	NC_000964_T1box2(+)_+_(hom)	3	Candidate_591_NC_003997(para),T-box_NC_003997(para),T-box_NC_003997(para)	T1box4_NC_002745|3'(0),T1box5_NC_003210|3'(0)	5	-	-
Bacillus_anthracis_Ames	|	Candidate_619_NC_003997	|	BA2947		sulfatase	*	<<<	22	|	2713126	2713612	>>>	486	|	7	<<<	BA2948	ABC transporter, ATP-binding protein	*	candidate	2402	6e-103	X	RNA	1	Bacillus_thuringiensis_Al_Hakam_chromosome	NC_002745_RFN1(-)_-_(hom|rev)|NC_002745_RNAIII(-)_-_(hom|rev)	0	-	-	-	-	-B.subtilis_sigG_1(8.08|-379)
Bacillus_anthracis_Ames	|	Candidate_620_NC_003997	|	BA2948		ABC transporter, ATP-binding protein	*	<<<	305	|	2715551	2715603	<<<	52	|	19	<<<	BA2949	hypothetical protein	*	candidate	1722	4.2e-72	Z	RNA	5	Bacillus_cereus_ATCC_10987_chromosome<>Bacillus_cereus_ATCC14579_chromosome<>Bacillus_thuringiensis_konkukian_chromosome<>Bacillus_cereus_ZK_chromosome<>Bacillus_thuringiensis_Al_Hakam_chromosome	NC_003210_rliB(+)_+_(hom)	0	Candidate_621_NC_003997(anti)	-	3	-	-B.subtilis_sigG_3(8.38|-133)
Bacillus_anthracis_Ames	|	Candidate_621_NC_003997	|	BA2948		ABC transporter, ATP-binding protein	*	<<<	1	|	2715247	2715585	>>>	338	|	37	<<<	BA2949	hypothetical protein	*	candidate	1722	4.2e-72	X	RNA	5	Bacillus_cereus_ATCC_10987_chromosome<>Bacillus_cereus_ATCC14579_chromosome<>Bacillus_thuringiensis_konkukian_chromosome<>Bacillus_cereus_ZK_chromosome<>Bacillus_thuringiensis_Al_Hakam_chromosome	NC_003210_rliB(+)_+_(hom|rev)	0	Candidate_620_NC_003997(anti)	-	-	-	-B.subtilis_sigA_1(9.06|-474)
Bacillus_anthracis_Ames	|	Candidate_623_NC_003997	|	BA0022		hypothetical protein	*	>>>	-4	|	28396	28548	<<<	152	|	65	>>>	BA0024	sigma-k factor processing regulatory protein	*	candidate	688	5.2e-25	X	RNA	3	Bacillus_thuringiensis_konkukian_chromosome<>Bacillus_cereus_ZK_chromosome<>Bacillus_thuringiensis_Al_Hakam_chromosome	NC_003210_rliE(+)_+_(hom|rev)	0	-	-	-	-	-
Bacillus_anthracis_Ames	|	Candidate_632_NC_003997	|	BA3522		hypothetical protein	*	<<<	291	|	3232804	3233107	<<<	303	|	35	<<<	BA3523	hypothetical protein	*	candidate	773	1.9e-29	Y	RNA	4	Bacillus_cereus_ATCC14579_chromosome<>Bacillus_thuringiensis_konkukian_chromosome<>Bacillus_cereus_ZK_chromosome<>Bacillus_thuringiensis_Al_Hakam_chromosome	NC_002745_RFN1(-)_-_(hom)	3	Candidate_31_NC_003997(anti),Candidate_633_NC_003997(anti),Candidate_234_NC_003997(para),Candidate_738_NC_003997(para),Candidate_117_NC_003997(para)	-	-	-	-B.subtilis_sigG_3(8.08|-186)
Bacillus_anthracis_Ames	|	Candidate_633_NC_003997	|	BA3522		hypothetical protein	*	<<<	331	|	3232844	3233082	>>>	238	|	60	<<<	BA3523	hypothetical protein	*	candidate	773	1.9e-29	X	RNA	1	Bacillus_cereus_ATCC14579_chromosome	NC_002745_RFN1(-)_-_(hom|rev)	4	Candidate_31_NC_003997(tandem),Candidate_632_NC_003997(anti),Candidate_234_NC_003997(para),Candidate_738_NC_003997(para),Candidate_117_NC_003997(para)	-	-	-	-B.subtilis_sigG_3(8.05|-84)
Bacillus_anthracis_Ames	|	Candidate_660_NC_003997	|	BA4179		hypothetical protein	*	<<<	1	|	3827160	3827386	>>>	226	|	9	<<<	BA4181	dihydrolipoamide dehydrogenase	*	candidate	1158	9.8e-47	F	RNA	4	Bacillus_cereus_ATCC14579_chromosome<>Bacillus_thuringiensis_konkukian_chromosome<>Bacillus_cereus_ZK_chromosome<>Bacillus_thuringiensis_Al_Hakam_chromosome	NC_000964_T1box13(-)_-_(hom|rev)	4	Candidate_29_NC_003997(para),Candidate_366_NC_003997(para),Candidate_17_NC_003997(para),Candidate_383_NC_003997(para)	-	-	-	-B.subtilis_sigG_2(8.01|-330)
Bacillus_anthracis_Ames	|	Candidate_664_NC_003997	|	BA4344		hypothetical protein	*	>>>	24	|	3964971	3965050	>>>	79	|	143	>>>	BA4345	Na+/H+ antiporter NhaC	*	candidate	264	1.4e-21	Z	RNA	6	Bacillus_cereus_ATCC_10987_chromosome<>Bacillus_cereus_ATCC14579_chromosome<>Bacillus_thuringiensis_konkukian_chromosome<>Bacillus_cereus_ZK_chromosome<>Bacillus_thuringiensis_Al_Hakam_chromosome<>Bacillus_cereus_cytotoxis_NVH_391-98_chromosome	NC_000964_T1box13(-)_-_(hom)|NC_002745_T1box7(-)_-_(hom)|NC_003210_T1box7(-)_-_(hom)|NC_002745_T1box8(-)_-_(hom)	4	T-box_NC_003997(para),T-box_NC_003997(para),T-box_NC_003997(para),T-box_NC_003997(para)	-	-	-	-
Bacillus_anthracis_Ames	|	Candidate_665_NC_003997	|	BA4381		cell division protein, FtsW/RodA/SpoVE family	*	<<<	19	|	3995013	3995334	>>>	321	|	0	<<<	BA4382	dihydrolipoamide acetyltransferase	*	candidate	1588	5.3e-66	X	RNA	5	Bacillus_cereus_ATCC_10987_chromosome<>Bacillus_thuringiensis_konkukian_chromosome<>Bacillus_cereus_ZK_chromosome<>Bacillus_thuringiensis_Al_Hakam_chromosome<>Bacillus_cereus_cytotoxis_NVH_391-98_chromosome	NC_002745_sprC(-)_-_(hom|rev)	0	-	-	-	-	-
Bacillus_anthracis_Ames	|	Candidate_724_NC_003997	|	BA0579		malate dehydrogenase, putative	*	>>>	3	|	589687	589959	<<<	272	|	19	<<<	BA0580	lipoprotein, putative	*	candidate	561	1.1e-19	Z	RNA	5	Bacillus_cereus_ATCC_10987_chromosome<>Bacillus_cereus_ATCC14579_chromosome<>Bacillus_thuringiensis_konkukian_chromosome<>Bacillus_cereus_ZK_chromosome<>Bacillus_thuringiensis_Al_Hakam_chromosome	NC_002745_T1box4(+)_+_(hom)	2	Candidate_143_NC_003997(para),Candidate_212_NC_003997(para)	-	-	-	-B.subtilis_sigG_2(9.09|-323)
Bacillus_anthracis_Ames	|	Candidate_734_NC_003997	|	BA0949		protein-export membrane protein-related protein	*	>>>	1	|	954998	955276	>>>	278	|	67	<<<	BA0950	hypothetical protein	*	candidate	1580	1.2e-65	Z	RNA	5	Bacillus_cereus_ATCC_10987_chromosome<>Bacillus_cereus_ATCC14579_chromosome<>Bacillus_thuringiensis_konkukian_chromosome<>Bacillus_cereus_ZK_chromosome<>Bacillus_thuringiensis_Al_Hakam_chromosome	NC_002505_B2(-)_-_(hom|rev)	2	Candidate_227_NC_003997(anti),Candidate_735_NC_003997(para),Candidate_229_NC_003997(para)	-	-	-	-B.subtilis_sigG_1(8.21|-181)
Bacillus_anthracis_Ames	|	Purine_NC_003997	|	BA0268		bifunctional GMP synthase/glutamine	*	>>>	19	|	262466	262758	>>>	292	|	72	>>>	BA0270	xanthine/uracil permease family protein	*	Purine	1156	1.5e-46	R	RNA	5	Bacillus_cereus_ATCC14579_chromosome<>Bacillus_thuringiensis_konkukian_chromosome<>Bacillus_cereus_ZK_chromosome<>Bacillus_thuringiensis_Al_Hakam_chromosome<>Bacillus_cereus_cytotoxis_NVH_391-98_chromosome	NC_000964_Purine4(-)_-_(hom)|NC_000964_Purine2(+)_+_(hom)|NC_000964_Purine3(+)_+_(hom)|NC_000964_Purine5(+)_+_(hom)|NC_003210_Purine2(-)_-_(hom)|NC_002745_Purine(+)_+_(hom)	1	Purine_NC_003997(para)	Purine2_NC_000964|UD(5'(0-0)|3'(0-0)),Purine1_NC_003210|3'(0),Purine2_NC_003210|3'(0),Purine4_NC_000964|3'(0),Purine_NC_002745|3'(0)	5	RS	-B.subtilis_sigG_3(9.3|-142)B.subtilis_sigA_2(9.46|-174)
Bacillus_anthracis_Ames	|	TPP_NC_003997	|	BA0724		peptidase, M23/M37 family	*	<<<	1	|	751830	752248	>>>	418	|	210	>>>	BA0725	transcriptional activator TenA, putative	*	TPP	152	1.6e-17	R	RNA	5	Bacillus_cereus_ATCC_10987_chromosome<>Bacillus_thuringiensis_konkukian_chromosome<>Bacillus_cereus_ZK_chromosome<>Bacillus_thuringiensis_Al_Hakam_chromosome<>Bacillus_cereus_cytotoxis_NVH_391-98_chromosome	NC_002745_THI1(-)_-_(hom)|NC_000913_THI1(-)_-_(hom)	2	TPP_NC_003997(para),TPP_NC_003997(para)	THI2_NC_000964|3'(0),THI1_NC_000964|3'(0),THI1_NC_002505|3'(0),THI2_NC_000913|3'(0),THI_NC_002516|3'(0),THI1_NC_003112|3'(0),THI_NC_005072|3'(0)	-	-	-
Bacillus_anthracis_Ames	|	FMN_NC_003997	|	BA1501		hypothetical protein	*	<<<	2	|	1422319	1422786	>>>	467	|	79	>>>	BA1502	hypothetical protein	*	FMN	658	3.2e-24	R	RNA	8	Bacillus_cereus_ATCC_10987_chromosome<>Bacillus_cereus_ATCC14579_chromosome<>Bacillus_thuringiensis_konkukian_chromosome<>Bacillus_licheniformis_ATCC_14580_chromosome<>Bacillus_cereus_ZK_chromosome<>Bacillus_licheniformis_DSM_13_chromosome<>Bacillus_thuringiensis_Al_Hakam_chromosome<>Bacillus_cereus_cytotoxis_NVH_391-98_chromosome	NC_002745_RFN1(-)_-_(hom)|NC_000964_RFN2(-)_-_(hom)|NC_002745_RFN2(-)_-_(hom)|NC_003210_RFN(-)_-_(hom)	1	Candidate_663_NC_003997(para)	RFN1_NC_000964|3'(0)	5	RS	-B.subtilis_sigA_2(11.28|-242)
Bacillus_anthracis_Ames	|	SAM_NC_003997	|	BA2639		aspartate racemase family protein	*	<<<	135	|	2459342	2459520	>>>	178	|	94	>>>	BA2640	hypothetical protein	*	SAM	1289	2e-52	R	RNA	5	Bacillus_cereus_ATCC_10987_chromosome<>Bacillus_cereus_ATCC14579_chromosome<>Bacillus_thuringiensis_konkukian_chromosome<>Bacillus_cereus_ZK_chromosome<>Bacillus_thuringiensis_Al_Hakam_chromosome	NC_000964_S_box2(+)_+_(hom)|NC_003210_S_box7(-)_-_(hom)|NC_000964_S_box10(+)_+_(hom)|NC_003210_S_box2(-)_-_(hom)|NC_003210_S_box5(-)_-_(hom)|NC_000964_S_box7(-)_-_(hom)|NC_000964_S_box11(+)_+_(hom)|NC_003210_S_box3(-)_-_(hom)|NC_000964_S_box9(-)_-_(hom)|NC_002745_S_box4(-)_-_(hom)|NC_000964_S_box8(-)_-_(hom)	9	Candidate_110_NC_003997(anti),Candidate_97_NC_003997(para),SAM_NC_003997(para),SAM_NC_003997(para),SAM_NC_003997(para),SAM_NC_003997(para),SAM_NC_003997(para),Candidate_25_NC_003997(para),SAM_NC_003997(para),SAM_NC_003997(para)	S_box2_NC_003210|UD(5'(1-1)|3'(0-0)),S_box4_NC_000964|UD(5'(1-1)|3'(0-0)),S_box5_NC_000964|UD(5'(1-1)|3'(0-1)),S_box9_NC_000964|UD(5'(1-1)|3'(0-0)),S_box4_NC_002745|3'(0),S_box1_NC_000964|3'(0),S_box2_NC_000964|3'(0),T1box2_NC_002745|3'(0),S_box3_NC_003210|3'(0),S_box7_NC_003210|3'(0),S_box2_NC_002745|3'(0)	-	RS	-
Bacillus_anthracis_Ames	|	SAM_NC_003997	|	BA4479		bifunctional homocysteine	*	<<<	317	|	4074218	4074433	>>>	215	|	53	>>>	BA4480	cystathionine beta-lyase	*	SAM	1222	2.2e-49	R	RNA	1	Bacillus_cereus_ATCC14579_chromosome	NC_003210_S_box3(-)_-_(hom)|NC_000964_S_box1(-)_-_(hom)|NC_003210_S_box6(-)_-_(hom)|NC_002745_S_box2(+)_+_(hom)|NC_000964_S_box2(+)_+_(hom)|NC_003210_S_box2(-)_-_(hom)|NC_000964_S_box11(+)_+_(hom)|NC_000964_S_box7(-)_-_(hom)|NC_000964_S_box10(+)_+_(hom)|NC_002745_S_box4(-)_-_(hom)|NC_003210_S_box5(-)_-_(hom)|NC_003210_S_box3(-)_-_(hom|rev)|NC_000964_S_box9(-)_-_(hom)|NC_000964_S_box1(-)_-_(hom|re…	8	Candidate_62_NC_003997(tandem),Candidate_97_NC_003997(anti),SAM_NC_003997(anti),SAM_NC_003997(para),Candidate_110_NC_003997(para),SAM_NC_003997(para),Candidate_25_NC_003997(para),SAM_NC_003997(para),SAM_NC_003997(para),SAM_NC_003997(para)	S_box2_NC_003210|UD(5'(1-1)|3'(0-0)),S_box4_NC_000964|UD(5'(1-1)|3'(0-0)),S_box5_NC_000964|UD(5'(1-1)|3'(0-1)),S_box9_NC_000964|UD(5'(1-1)|3'(0-0)),S_box4_NC_002745|3'(0),S_box1_NC_000964|3'(0),S_box2_NC_000964|3'(0),T1box2_NC_002745|3'(0),S_box3_NC_003210|3'(0),S_box7_NC_003210|3'(0),S_box2_NC_002745|3'(0)	5	RS	-B.subtilis_sigG_3(8.3|-228)
Bacillus_anthracis_Ames	|	T-box_NC_003997	|	BA3408		tryptophanyl-tRNA synthetase	*	<<<	29	|	3133275	3133360	<<<	85	|	275	>>>	BA3409	1-deoxy-D-xylulose 5-phosphate reductoisomerase	*	T-box	200	5.3e-17	R	RNA	5	Bacillus_cereus_ATCC_10987_chromosome<>Bacillus_cereus_ATCC14579_chromosome<>Bacillus_thuringiensis_konkukian_chromosome<>Bacillus_cereus_ZK_chromosome<>Bacillus_thuringiensis_Al_Hakam_chromosome	NC_000964_T1box1(+)_+_(hom)|NC_000964_T1box13(-)_-_(hom)|NC_000964_T1box14(-)_-_(hom)|NC_003210_T1box1(+)_+_(hom)|NC_003210_T1box5(-)_-_(hom)|NC_000964_T1box2(+)_+_(hom)|NC_000964_T1box4(+)_+_(hom)|NC_000964_T1box18(+)_+_(hom)|NC_000964_T1box6(+)_+_(hom)|NC_002745_T1box4(+)_+_(hom)|NC_002745_T1box7(-)_-_(hom)|NC_003210_T1box9(-)_-_(hom)|NC_000964_T1box8(-)_-_(hom)|NC_003210_T1box10(-)_-_(hom)	7	T-box_NC_003997(para),T-box_NC_003997(para),T-box_NC_003997(para),T-box_NC_003997(para),T-box_NC_003997(para),T-box_NC_003997(para),T-box_NC_003997(para)	T1box3_NC_000964|UD(5'(1-1)|3'(0-0)),T1box12_NC_003210|UD(5'(1-1)|3'(0-0)),T1box7_NC_003210|UD(5'(1-1)|3'(0-0)),T1box5_NC_000964|UD(5'(0-0)|3'(0-0)),T1box4_NC_002745|UD(5'(0-0)|3'(0-0)),T1box8_NC_000964|UD(5'(1-1)|3'(0-0)),T1box10_NC_000964|UD(5'(0-0)|3'(1-1)),Lysine2_NC_002745|UD(5'(1-1)|3'(1-1)),T1box12_NC_000964|UD(5'(0-0)|3'(0-0)),T1box6_NC_003210|UD(5'(1-0)|3'(0-0)),T1box8_NC_002745|UD(5'(1-…	5	RS	-
Bacillus_anthracis_Ames	|	SRP_bact_NC_003997	|	BA0018		cytidine/deoxycytidylate deaminase zinc-binding	*	>>>	81	|	25117	25428	>>>	311	|	83	>>>	BA0019	DNA polymerase III subunits gamma and tau	*	SRP_bact	825	1.1e-31	B	RNA	58	Bacillus_subtilis_chromosome<>Bacillus_halodurans_chromosome<>Staphylococcus_aureus_N315_chromosome<>Staphylococcus_aureus_Mu50_chromosome<>Staphylococcus_aureus_COL_chromosome<>Staphylococcus_aureus_aureus_MRSA252_chromosome<>Staphylococcus_aureus_aureus_MSSA476_chromosome<>Listeria_monocytogenes_4b_F2365_chromosome<>Staphylococcus_epidermidis_RP62A_chromosome<>Clostridium_acetobutylicum_chromos…	NC_000964_SRP_bact(+)_+_(hom)|NC_002745_SRP_bact(+)_+_(hom)|NC_003210_SRP_bact(-)_-_(hom)|NC_002516_SRP_bact(+)_+_(hom)|NC_000913_ffs_SRP(+)_+_(hom)|NC_002505_SRP_bact(+)_+_(hom)|NC_003047_SRP_bact(+)_+_(hom)	0	-	SRP_bact_NC_000964|UD(5'(0-0)|3'(0-0)),SRP_bact_NC_003047|3'(0)	-	-	-
Bacillus_anthracis_Ames	|	SAM_NC_003997	|	BA0195		oligopeptide ABC transporter,	*	<<<	54	|	197003	197338	<<<	335	|	1	<<<	BA0196	oxidoreductase, aldo/keto reductase family	*	SAM	1739	6.7e-73	T	RNA	5	Bacillus_cereus_ATCC_10987_chromosome<>Bacillus_cereus_ATCC14579_chromosome<>Bacillus_thuringiensis_konkukian_chromosome<>Bacillus_cereus_ZK_chromosome<>Bacillus_thuringiensis_Al_Hakam_chromosome	NC_003210_S_box6(-)_-_(hom)|NC_000964_S_box9(-)_-_(hom)|NC_003210_S_box3(-)_-_(hom)|NC_000964_S_box2(+)_+_(hom)|NC_000964_S_box11(+)_+_(hom)|NC_000964_S_box7(-)_-_(hom)|NC_002745_S_box4(-)_-_(hom)|NC_000964_S_box10(+)_+_(hom)|NC_002745_S_box3(-)_-_(hom)|NC_003210_S_box2(-)_-_(hom)|NC_000964_S_box1(-)_-_(hom)	10	Candidate_25_NC_003997(para),SAM_NC_003997(para),SAM_NC_003997(para),SAM_NC_003997(para),SAM_NC_003997(para),SAM_NC_003997(para),SAM_NC_003997(para),SAM_NC_003997(para),Candidate_110_NC_003997(para),SAM_NC_003997(para)	S_box2_NC_003210|UD(5'(1-1)|3'(0-0)),S_box4_NC_000964|UD(5'(1-1)|3'(0-0)),S_box5_NC_000964|UD(5'(1-1)|3'(0-1)),S_box9_NC_000964|UD(5'(1-1)|3'(0-0)),S_box4_NC_002745|3'(0),S_box1_NC_000964|3'(0),S_box2_NC_000964|3'(0),T1box2_NC_002745|3'(0),S_box3_NC_003210|3'(0),S_box7_NC_003210|3'(0),S_box2_NC_002745|3'(0)	-	RS	-B.subtilis_sigA_2(10.07|-234)
Bacillus_anthracis_Ames	|	Purine_NC_003997	|	BA0267		chaperonin GroEL	*	>>>	30	|	260531	260833	>>>	302	|	74	>>>	BA0268	bifunctional GMP synthase/glutamine	*	Purine	1383	7.2e-57	T	RNA	6	Bacillus_cereus_ATCC_10987_chromosome<>Bacillus_cereus_ATCC14579_chromosome<>Bacillus_thuringiensis_konkukian_chromosome<>Bacillus_cereus_ZK_chromosome<>Bacillus_thuringiensis_Al_Hakam_chromosome<>Bacillus_cereus_cytotoxis_NVH_391-98_chromosome	NC_003210_Purine2(-)_-_(hom)	0	-	Purine2_NC_000964|UD(5'(0-0)|3'(0-0)),Purine1_NC_003210|3'(0),Purine2_NC_003210|3'(0),Purine4_NC_000964|3'(0),Purine_NC_002745|3'(0)	5	-	-
Bacillus_anthracis_Ames	|	TPP_NC_003997	|	BA0379		methyl-accepting chemotaxis protein	*	>>>	10	|	399268	399484	>>>	216	|	36	>>>	BA0380	hypothetical protein	*	TPP	1161	1.3e-46	B	RNA	6	Bacillus_cereus_ATCC_10987_chromosome<>Bacillus_cereus_ATCC14579_chromosome<>Bacillus_thuringiensis_konkukian_chromosome<>Bacillus_cereus_ZK_chromosome<>Bacillus_thuringiensis_Al_Hakam_chromosome<>Bacillus_cereus_cytotoxis_NVH_391-98_chromosome	NC_000913_THI1(-)_-_(hom)|NC_000964_THI3(-)_-_(hom)|NC_000964_THI4(+)_+_(hom)|NC_003047_THI(+)_+_(hom)|NC_000964_THI1(+)_+_(hom)	3	TPP_NC_003997(para),TPP_NC_003997(para),TPP_NC_003997(para)	THI2_NC_000964|3'(0),THI1_NC_000964|3'(0),THI1_NC_002505|3'(0),THI2_NC_000913|3'(0),THI_NC_002516|3'(0),THI1_NC_003112|3'(0),THI_NC_005072|3'(0)	5	RS	-
Bacillus_anthracis_Ames	|	ydaO-yuaA_NC_003997	|	BA0737		hypothetical protein	*	>>>	8	|	761315	761606	>>>	291	|	45	>>>	BA0738	hypothetical protein	*	ydaO-yuaA	1243	8.5e-51	B	RNA	6	Bacillus_cereus_ATCC_10987_chromosome<>Bacillus_cereus_ATCC14579_chromosome<>Bacillus_thuringiensis_konkukian_chromosome<>Bacillus_cereus_ZK_chromosome<>Bacillus_thuringiensis_Al_Hakam_chromosome<>Bacillus_cereus_cytotoxis_NVH_391-98_chromosome	NC_000964_ydaO1yuaA1(+)_+_(hom)|NC_000964_ydaO1yuaA2(+)_+_(hom)	0	-	-	5	-	-
Bacillus_anthracis_Ames	|	T-box_NC_003997	|	BA1188		tryptophanyl-tRNA synthetase	*	<<<	49	|	1152338	1152599	<<<	261	|	86	<<<	BA1189	hypothetical protein	*	T-box	524	2.7e-18	T	RNA	10	Bacillus_subtilis_chromosome<>Bacillus_cereus_ATCC_10987_chromosome<>Bacillus_cereus_ATCC14579_chromosome<>Bacillus_thuringiensis_konkukian_chromosome<>Bacillus_licheniformis_ATCC_14580_chromosome<>Bacillus_cereus_ZK_chromosome<>Bacillus_licheniformis_DSM_13_chromosome<>Bacillus_thuringiensis_Al_Hakam_chromosome<>Bacillus_cereus_cytotoxis_NVH_391-98_chromosome<>Bacillus_amyloliquefaciens_FZB42_ch…	NC_000964_T1box3(-)_-_(hom)|NC_002745_T1box1(+)_+_(hom)|NC_002745_T1box4(+)_+_(hom)|NC_000964_T1box5(+)_+_(hom)|NC_003210_T1box4(-)_-_(hom)|NC_000964_T1box8(-)_-_(hom)|NC_000964_T1box14(-)_-_(hom)|NC_003210_T1box1(+)_+_(hom)|NC_002745_T1box8(-)_-_(hom)|NC_000964_T1box6(+)_+_(hom)	7	T-box_NC_003997(para),T-box_NC_003997(para),T-box_NC_003997(para),Candidate_581_NC_003997(para),T-box_NC_003997(para),T-box_NC_003997(para),T-box_NC_003997(para)	T1box3_NC_000964|UD(5'(1-1)|3'(0-0)),T1box12_NC_003210|UD(5'(1-1)|3'(0-0)),T1box7_NC_003210|UD(5'(1-1)|3'(0-0)),T1box5_NC_000964|UD(5'(0-0)|3'(0-0)),T1box4_NC_002745|UD(5'(0-0)|3'(0-0)),T1box8_NC_000964|UD(5'(1-1)|3'(0-0)),T1box10_NC_000964|UD(5'(0-0)|3'(1-1)),Lysine2_NC_002745|UD(5'(1-1)|3'(1-1)),T1box12_NC_000964|UD(5'(0-0)|3'(0-0)),T1box6_NC_003210|UD(5'(1-0)|3'(0-0)),T1box8_NC_002745|UD(5'(1-…	-	RS	-B.subtilis_sigA_1(10.48|-319)
Bacillus_anthracis_Ames	|	T-box_NC_003997	|	BA1247		hypothetical protein	*	>>>	1	|	1202650	1202735	>>>	85	|	319	>>>	BA1248	anthranilate synthase component I	*	T-box	1114	2.4e-45	T	RNA	6	Oceanobacillus_iheyensis_chromosome<>Bacillus_cereus_ATCC14579_chromosome<>Bacillus_thuringiensis_konkukian_chromosome<>Bacillus_cereus_ZK_chromosome<>Bacillus_thuringiensis_Al_Hakam_chromosome<>Bacillus_cereus_cytotoxis_NVH_391-98_chromosome	NC_003210_T1box8(-)_-_(hom)|NC_003210_T1box9(-)_-_(hom)|NC_003210_T1box12(+)_+_(hom)	3	T-box_NC_003997(tandem),T-box_NC_003997(para),T-box_NC_003997(para)	T1box3_NC_000964|UD(5'(1-1)|3'(0-0)),T1box12_NC_003210|UD(5'(1-1)|3'(0-0)),T1box7_NC_003210|UD(5'(1-1)|3'(0-0)),T1box5_NC_000964|UD(5'(0-0)|3'(0-0)),T1box4_NC_002745|UD(5'(0-0)|3'(0-0)),T1box8_NC_000964|UD(5'(1-1)|3'(0-0)),T1box10_NC_000964|UD(5'(0-0)|3'(1-1)),Lysine2_NC_002745|UD(5'(1-1)|3'(1-1)),T1box12_NC_000964|UD(5'(0-0)|3'(0-0)),T1box6_NC_003210|UD(5'(1-0)|3'(0-0)),T1box8_NC_002745|UD(5'(1-…	-	-	-
Bacillus_anthracis_Ames	|	T-box_NC_003997	|	BA1247		hypothetical protein	*	>>>	96	|	1202745	1203027	>>>	282	|	27	>>>	BA1248	anthranilate synthase component I	*	T-box	767	5e-29	T	RNA	6	Bacillus_cereus_ATCC_10987_chromosome<>Bacillus_cereus_ATCC14579_chromosome<>Bacillus_thuringiensis_konkukian_chromosome<>Bacillus_cereus_ZK_chromosome<>Bacillus_thuringiensis_Al_Hakam_chromosome<>Bacillus_cereus_cytotoxis_NVH_391-98_chromosome	NC_003210_T1box8(-)_-_(hom)|NC_003210_T1box9(-)_-_(hom)|NC_003210_T1box12(+)_+_(hom)	3	T-box_NC_003997(tandem),T-box_NC_003997(para),T-box_NC_003997(para)	T1box3_NC_000964|UD(5'(1-1)|3'(0-0)),T1box12_NC_003210|UD(5'(1-1)|3'(0-0)),T1box7_NC_003210|UD(5'(1-1)|3'(0-0)),T1box5_NC_000964|UD(5'(0-0)|3'(0-0)),T1box4_NC_002745|UD(5'(0-0)|3'(0-0)),T1box8_NC_000964|UD(5'(1-1)|3'(0-0)),T1box10_NC_000964|UD(5'(0-0)|3'(1-1)),Lysine2_NC_002745|UD(5'(1-1)|3'(1-1)),T1box12_NC_000964|UD(5'(0-0)|3'(0-0)),T1box6_NC_003210|UD(5'(1-0)|3'(0-0)),T1box8_NC_002745|UD(5'(1-…	5	RS	-
Bacillus_anthracis_Ames	|	T-box_NC_003997	|	BA1447		precorrin-2 dehydrogenase	*	>>>	4	|	1369594	1369928	>>>	334	|	82	>>>	BA1448	sodium-dependent transporter, putative	*	T-box	1584	6.2e-66	T	RNA	6	Bacillus_cereus_ATCC_10987_chromosome<>Bacillus_cereus_ATCC14579_chromosome<>Bacillus_thuringiensis_konkukian_chromosome<>Bacillus_cereus_ZK_chromosome<>Bacillus_thuringiensis_Al_Hakam_chromosome<>Bacillus_cereus_cytotoxis_NVH_391-98_chromosome	NC_003210_T1box11(-)_-_(hom)|NC_003210_T1box9(-)_-_(hom)|NC_003210_T1box7(-)_-_(hom)	3	T-box_NC_003997(para),T-box_NC_003997(para),T-box_NC_003997(para)	T1box3_NC_000964|UD(5'(1-1)|3'(0-0)),T1box12_NC_003210|UD(5'(1-1)|3'(0-0)),T1box7_NC_003210|UD(5'(1-1)|3'(0-0)),T1box5_NC_000964|UD(5'(0-0)|3'(0-0)),T1box4_NC_002745|UD(5'(0-0)|3'(0-0)),T1box8_NC_000964|UD(5'(1-1)|3'(0-0)),T1box10_NC_000964|UD(5'(0-0)|3'(1-1)),Lysine2_NC_002745|UD(5'(1-1)|3'(1-1)),T1box12_NC_000964|UD(5'(0-0)|3'(0-0)),T1box6_NC_003210|UD(5'(1-0)|3'(0-0)),T1box8_NC_002745|UD(5'(1-…	-	RS	-B.subtilis_sigA_2(11.28|-295)
Bacillus_anthracis_Ames	|	SAM_NC_003997	|	BA1451		hypothetical protein	*	>>>	1	|	1375232	1375509	>>>	277	|	42	>>>	BA1452	Na+/H+ antiporter family protein	*	SAM	1305	4e-53	B	RNA	4	Bacillus_cereus_ATCC14579_chromosome<>Bacillus_thuringiensis_konkukian_chromosome<>Bacillus_cereus_ZK_chromosome<>Bacillus_thuringiensis_Al_Hakam_chromosome	NC_000964_S_box11(+)_+_(hom)|NC_000964_S_box7(-)_-_(hom)|NC_000964_S_box9(-)_-_(hom)|NC_000964_S_box10(+)_+_(hom)|NC_003210_S_box3(-)_-_(hom)|NC_003210_S_box6(-)_-_(hom)|NC_000964_S_box2(+)_+_(hom)|NC_000964_S_box1(-)_-_(hom)|NC_002745_S_box4(-)_-_(hom)|NC_003210_S_box4(+)_+_(hom)|NC_003210_S_box2(-)_-_(hom)	7	Candidate_25_NC_003997(para),SAM_NC_003997(para),SAM_NC_003997(para),Candidate_97_NC_003997(para),SAM_NC_003997(para),SAM_NC_003997(para),SAM_NC_003997(para)	S_box2_NC_003210|UD(5'(1-1)|3'(0-0)),S_box4_NC_000964|UD(5'(1-1)|3'(0-0)),S_box5_NC_000964|UD(5'(1-1)|3'(0-1)),S_box9_NC_000964|UD(5'(1-1)|3'(0-0)),S_box4_NC_002745|3'(0),S_box1_NC_000964|3'(0),S_box2_NC_000964|3'(0),T1box2_NC_002745|3'(0),S_box3_NC_003210|3'(0),S_box7_NC_003210|3'(0),S_box2_NC_002745|3'(0)	5	RS	-B.subtilis_sigA_2(9.27|-196)
Bacillus_anthracis_Ames	|	Purine_NC_003997	|	BA1590		methionine aminopeptidase	*	>>>	141	|	1497596	1497755	>>>	159	|	24	>>>	BA1591	xanthine phosphoribosyltransferase	*	Purine	915	2.3e-35	T	RNA	6	Bacillus_cereus_ATCC_10987_chromosome<>Bacillus_cereus_ATCC14579_chromosome<>Bacillus_thuringiensis_konkukian_chromosome<>Bacillus_cereus_ZK_chromosome<>Bacillus_thuringiensis_Al_Hakam_chromosome<>Bacillus_cereus_cytotoxis_NVH_391-98_chromosome	NC_000964_Purine4(-)_-_(hom)|NC_002745_Purine(+)_+_(hom)|NC_000964_Purine3(+)_+_(hom)|NC_003210_Purine2(-)_-_(hom)	1	Purine_NC_003997(para)	Purine2_NC_000964|UD(5'(0-0)|3'(0-0)),Purine1_NC_003210|3'(0),Purine2_NC_003210|3'(0),Purine4_NC_000964|3'(0),Purine_NC_002745|3'(0)	5	RS	-B.subtilis_sigA_1(9.26|-193)B.subtilis_sigA_2(10.32|-193)
Bacillus_anthracis_Ames	|	ykoK_NC_003997	|	BA1603		hypothetical protein	*	>>>	146	|	1510363	1510642	>>>	279	|	266	>>>	BA1605	cation transporter, putative	*	ykoK	474	9.8e-16	T	RNA	18	Bacillus_subtilis_chromosome<>Bacillus_halodurans_chromosome<>Clostridium_acetobutylicum_chromosome<>Listeria_innocua_chromosome<>Bacillus_cereus_ATCC_10987_chromosome<>Bacillus_cereus_ATCC14579_chromosome<>Bacillus_thuringiensis_konkukian_chromosome<>Bacillus_licheniformis_ATCC_14580_chromosome<>Bacillus_cereus_ZK_chromosome<>Bacillus_licheniformis_DSM_13_chromosome<>Bacillus_clausii_KSM-K16_chr…	NC_000964_ykoK(+)_+_(hom)|NC_003210_ykoK(-)_-_(hom)|NC_002505_ykoK(+)_+_(hom)	0	Candidate_127_NC_003997(anti)	-	-	-	-
Bacillus_anthracis_Ames	|	T-box_NC_003997	|	BA1965		hypothetical protein	*	>>>	220	|	1849896	1850159	>>>	263	|	479	>>>	BA1968	homoserine dehydrogenase	*	T-box	536	1.8e-18	T	RNA	11	Bacillus_subtilis_chromosome<>Bacillus_halodurans_chromosome<>Bacillus_cereus_ATCC_10987_chromosome<>Bacillus_cereus_ATCC14579_chromosome<>Bacillus_thuringiensis_konkukian_chromosome<>Bacillus_cereus_ZK_chromosome<>Geobacillus_kaustophilus_HTA426_chromosome<>Bacillus_clausii_KSM-K16_chromosome<>Bacillus_thuringiensis_Al_Hakam_chromosome<>Geobacillus_thermodenitrificans_NG80-2_chromosome<>Bacillus…	NC_000964_T1box15(-)_-_(hom)|NC_000964_T1box16(-)_-_(hom)|NC_000964_T1box17(-)_-_(hom)|NC_000964_T1box12(-)_-_(hom)|NC_003210_T1box6(-)_-_(hom)	3	T-box_NC_003997(tandem),T-box_NC_003997(para),T-box_NC_003997(para)	T1box3_NC_000964|UD(5'(1-1)|3'(0-0)),T1box12_NC_003210|UD(5'(1-1)|3'(0-0)),T1box7_NC_003210|UD(5'(1-1)|3'(0-0)),T1box5_NC_000964|UD(5'(0-0)|3'(0-0)),T1box4_NC_002745|UD(5'(0-0)|3'(0-0)),T1box8_NC_000964|UD(5'(1-1)|3'(0-0)),T1box10_NC_000964|UD(5'(0-0)|3'(1-1)),Lysine2_NC_002745|UD(5'(1-1)|3'(1-1)),T1box12_NC_000964|UD(5'(0-0)|3'(0-0)),T1box6_NC_003210|UD(5'(1-0)|3'(0-0)),T1box8_NC_002745|UD(5'(1-…	-	-	-B.subtilis_sigA_2(10.06|-274)
Bacillus_anthracis_Ames	|	T-box_NC_003997	|	BA2215		hypothetical protein	*	>>>	102	|	2068987	2069288	>>>	301	|	90	>>>	BA2216	sodium-dependent transporter, putative	*	T-box	490	1.1e-16	T	RNA	8	Bacillus_cereus_ATCC_10987_chromosome<>Bacillus_cereus_ATCC14579_chromosome<>Bacillus_thuringiensis_konkukian_chromosome<>Bacillus_licheniformis_ATCC_14580_chromosome<>Bacillus_cereus_ZK_chromosome<>Bacillus_licheniformis_DSM_13_chromosome<>Bacillus_thuringiensis_Al_Hakam_chromosome<>Bacillus_cereus_cytotoxis_NVH_391-98_chromosome	NC_003210_T1box14(-)_-_(hom)|NC_000964_T1box11(-)_-_(hom)|NC_003210_T1box11(-)_-_(hom)|NC_002745_T1box2(-)_-_(hom)|NC_000964_T1box13(-)_-_(hom)|NC_003210_T1box13(+)_+_(hom)	2	Candidate_581_NC_003997(para),T-box_NC_003997(para)	T1box3_NC_000964|UD(5'(1-1)|3'(0-0)),T1box12_NC_003210|UD(5'(1-1)|3'(0-0)),T1box7_NC_003210|UD(5'(1-1)|3'(0-0)),T1box5_NC_000964|UD(5'(0-0)|3'(0-0)),T1box4_NC_002745|UD(5'(0-0)|3'(0-0)),T1box8_NC_000964|UD(5'(1-1)|3'(0-0)),T1box10_NC_000964|UD(5'(0-0)|3'(1-1)),Lysine2_NC_002745|UD(5'(1-1)|3'(1-1)),T1box12_NC_000964|UD(5'(0-0)|3'(0-0)),T1box6_NC_003210|UD(5'(1-0)|3'(0-0)),T1box8_NC_002745|UD(5'(1-…	-	RS	-B.subtilis_sigG_2(8.23|-377)B.subtilis_sigA_2(10.77|-310)
Bacillus_anthracis_Ames	|	Glycine_NC_003997	|	BA2381		sodium/alanine symporter family protein	*	<<<	25	|	2221414	2221832	<<<	418	|	0	<<<	BA2383	hypothetical protein	*	Glycine	2211	2.8e-94	T	RNA	4	Bacillus_cereus_ATCC14579_chromosome<>Bacillus_thuringiensis_konkukian_chromosome<>Bacillus_cereus_ZK_chromosome<>Bacillus_thuringiensis_Al_Hakam_chromosome	NC_002505_gcvT1(-)_-_(hom)	0	-	gcvT1_NC_002505|3'(0),gcvT2_NC_002505|3'(0)	5	-	-B.subtilis_sigG_2(8.56|-344)B.subtilis_sigA_2(10.28|-360)
Bacillus_anthracis_Ames	|	TPP_NC_003997	|	BA2610		D-alanylalanine synthetase	*	>>>	22	|	2433541	2433755	>>>	214	|	64	>>>	BA2611	transcriptional activator TenA	*	TPP	486	3.2e-16	T	RNA	6	Bacillus_cereus_ATCC_10987_chromosome<>Bacillus_cereus_ATCC14579_chromosome<>Bacillus_thuringiensis_konkukian_chromosome<>Bacillus_cereus_ZK_chromosome<>Bacillus_thuringiensis_Al_Hakam_chromosome<>Bacillus_cereus_cytotoxis_NVH_391-98_chromosome	NC_000964_THI2(+)_+_(hom)|NC_000964_THI1(+)_+_(hom)|NC_003210_THI1(+)_+_(hom)|NC_000964_THI4(+)_+_(hom)|NC_000913_THI1(-)_-_(hom)	3	TPP_NC_003997(para),TPP_NC_003997(para),TPP_NC_003997(para)	THI2_NC_000964|3'(0),THI1_NC_000964|3'(0),THI1_NC_002505|3'(0),THI2_NC_000913|3'(0),THI_NC_002516|3'(0),THI1_NC_003112|3'(0),THI_NC_005072|3'(0)	5	RS	-B.subtilis_sigK_3(10.07|-177)B.subtilis_sigG_3(9.39|-169)B.subtilis_sigA_1(10.93|-187)
Bacillus_anthracis_Ames	|	T-box_NC_003997	|	BA2648		penicillin-binding protein	*	>>>	187	|	2469701	2470010	>>>	309	|	37	>>>	BA2649	permease, putative	*	T-box	774	1.9e-29	T	RNA	6	Bacillus_cereus_ATCC_10987_chromosome<>Bacillus_cereus_ATCC14579_chromosome<>Bacillus_thuringiensis_konkukian_chromosome<>Bacillus_cereus_ZK_chromosome<>Bacillus_clausii_KSM-K16_chromosome<>Bacillus_thuringiensis_Al_Hakam_chromosome	NC_000964_T1box9(-)_-_(hom)|NC_003210_T1box5(-)_-_(hom)|NC_003210_T1box12(+)_+_(hom)|NC_003210_T1box8(-)_-_(hom)|NC_003210_T1box13(+)_+_(hom)|NC_000964_T1box7(-)_-_(hom)	2	T-box_NC_003997(para),Candidate_581_NC_003997(para)	T1box3_NC_000964|UD(5'(1-1)|3'(0-0)),T1box12_NC_003210|UD(5'(1-1)|3'(0-0)),T1box7_NC_003210|UD(5'(1-1)|3'(0-0)),T1box5_NC_000964|UD(5'(0-0)|3'(0-0)),T1box4_NC_002745|UD(5'(0-0)|3'(0-0)),T1box8_NC_000964|UD(5'(1-1)|3'(0-0)),T1box10_NC_000964|UD(5'(0-0)|3'(1-1)),Lysine2_NC_002745|UD(5'(1-1)|3'(1-1)),T1box12_NC_000964|UD(5'(0-0)|3'(0-0)),T1box6_NC_003210|UD(5'(1-0)|3'(0-0)),T1box8_NC_002745|UD(5'(1-…	5	RS	-
Bacillus_anthracis_Ames	|	SAM_NC_003997	|	BA3206		peptidase, M20/M25/M40 family	*	<<<	26	|	2953065	2953303	<<<	238	|	0	<<<	BA3207	hypothetical protein	*	SAM	1012	6.6e-40	B	RNA	6	Bacillus_cereus_ATCC_10987_chromosome<>Bacillus_cereus_ATCC14579_chromosome<>Bacillus_thuringiensis_konkukian_chromosome<>Bacillus_cereus_ZK_chromosome<>Bacillus_thuringiensis_Al_Hakam_chromosome<>Bacillus_cereus_cytotoxis_NVH_391-98_chromosome	NC_000964_S_box7(-)_-_(hom)|NC_003210_S_box3(-)_-_(hom)|NC_000964_S_box2(+)_+_(hom)|NC_000964_S_box10(+)_+_(hom)|NC_000964_S_box9(-)_-_(hom)|NC_003210_S_box6(-)_-_(hom)|NC_002745_S_box3(-)_-_(hom)|NC_000964_S_box11(+)_+_(hom)|NC_002745_S_box4(-)_-_(hom)|NC_000964_S_box1(-)_-_(hom)|NC_000964_S_box8(-)_-_(hom)|NC_003210_S_box2(-)_-_(hom)	10	Candidate_25_NC_003997(anti),SAM_NC_003997(para),SAM_NC_003997(para),Candidate_97_NC_003997(para),SAM_NC_003997(para),SAM_NC_003997(para),SAM_NC_003997(para),SAM_NC_003997(para),SAM_NC_003997(para),Candidate_110_NC_003997(para),SAM_NC_003997(para)	S_box2_NC_003210|UD(5'(1-1)|3'(0-0)),S_box4_NC_000964|UD(5'(1-1)|3'(0-0)),S_box5_NC_000964|UD(5'(1-1)|3'(0-1)),S_box9_NC_000964|UD(5'(1-1)|3'(0-0)),S_box4_NC_002745|3'(0),S_box1_NC_000964|3'(0),S_box2_NC_000964|3'(0),T1box2_NC_002745|3'(0),S_box3_NC_003210|3'(0),S_box7_NC_003210|3'(0),S_box2_NC_002745|3'(0)	5	RS	-B.subtilis_sigA_2(10.05|-193)
Bacillus_anthracis_Ames	|	T-box_NC_003997	|	BA4034		isoleucyl-tRNA synthetase	*	<<<	48	|	3716099	3716397	<<<	298	|	0	<<<	BA4035	cell-division initiation protein DivIVA	*	T-box	1453	6.3e-60	T	RNA	6	Bacillus_cereus_ATCC_10987_chromosome<>Bacillus_cereus_ATCC14579_chromosome<>Bacillus_thuringiensis_konkukian_chromosome<>Bacillus_cereus_ZK_chromosome<>Bacillus_thuringiensis_Al_Hakam_chromosome<>Bacillus_cereus_cytotoxis_NVH_391-98_chromosome	NC_000964_T1box5(+)_+_(hom)|NC_003210_T1box1(+)_+_(hom)|NC_003210_T1box4(-)_-_(hom)|NC_000964_T1box14(-)_-_(hom)|NC_000964_T1box10(-)_-_(hom)|NC_002745_T1box7(-)_-_(hom)|NC_000964_T1box7(-)_-_(hom)|NC_000964_T1box18(+)_+_(hom)|NC_000964_T1box13(-)_-_(hom)|NC_002745_T1box8(-)_-_(hom)|NC_003210_T1box13(+)_+_(hom)	9	T-box_NC_003997(para),T-box_NC_003997(para),T-box_NC_003997(para),T-box_NC_003997(para),T-box_NC_003997(para),T-box_NC_003997(para),T-box_NC_003997(para),T-box_NC_003997(para),Candidate_581_NC_003997(para)	T1box3_NC_000964|UD(5'(1-1)|3'(0-0)),T1box12_NC_003210|UD(5'(1-1)|3'(0-0)),T1box7_NC_003210|UD(5'(1-1)|3'(0-0)),T1box5_NC_000964|UD(5'(0-0)|3'(0-0)),T1box4_NC_002745|UD(5'(0-0)|3'(0-0)),T1box8_NC_000964|UD(5'(1-1)|3'(0-0)),T1box10_NC_000964|UD(5'(0-0)|3'(1-1)),Lysine2_NC_002745|UD(5'(1-1)|3'(1-1)),T1box12_NC_000964|UD(5'(0-0)|3'(0-0)),T1box6_NC_003210|UD(5'(1-0)|3'(0-0)),T1box8_NC_002745|UD(5'(1-…	-	RS	-B.subtilis_sigA_2(10.84|-268)
Bacillus_anthracis_Ames	|	SAM_NC_003997	|	BA4252		5-methylthioribose kinase, putative	*	<<<	42	|	3890549	3890652	<<<	103	|	158	<<<	BA4253	hydrolase, carbon-nitrogen family	*	SAM	275	6.3e-19	B	RNA	7	Bacillus_subtilis_chromosome<>Bacillus_cereus_ATCC14579_chromosome<>Bacillus_thuringiensis_konkukian_chromosome<>Bacillus_cereus_ZK_chromosome<>Bacillus_thuringiensis_Al_Hakam_chromosome<>Geobacillus_thermodenitrificans_NG80-2_chromosome<>Bacillus_cereus_cytotoxis_NVH_391-98_chromosome	NC_000964_S_box4(-)_-_(hom)|NC_000964_S_box8(-)_-_(hom)|NC_003210_S_box2(-)_-_(hom)|NC_003210_S_box3(-)_-_(hom)	2	Candidate_62_NC_003997(para),SAM_NC_003997(para)	S_box2_NC_003210|UD(5'(1-1)|3'(0-0)),S_box4_NC_000964|UD(5'(1-1)|3'(0-0)),S_box5_NC_000964|UD(5'(1-1)|3'(0-1)),S_box9_NC_000964|UD(5'(1-1)|3'(0-0)),S_box4_NC_002745|3'(0),S_box1_NC_000964|3'(0),S_box2_NC_000964|3'(0),T1box2_NC_002745|3'(0),S_box3_NC_003210|3'(0),S_box7_NC_003210|3'(0),S_box2_NC_002745|3'(0)	-	RS	-B.subtilis_sigG_1(8.05|-195)B.subtilis_sigA_3(10.32|-228)
Bacillus_anthracis_Ames	|	SAM_NC_003997	|	BA4254		hypothetical protein	*	>>>	16	|	3892883	3893079	>>>	196	|	23	>>>	BA4255	ribulose bisphosphate carboxylase, putative	*	SAM	943	1.1e-36	T	RNA	6	Bacillus_cereus_ATCC_10987_chromosome<>Bacillus_cereus_ATCC14579_chromosome<>Bacillus_thuringiensis_konkukian_chromosome<>Bacillus_cereus_ZK_chromosome<>Bacillus_thuringiensis_Al_Hakam_chromosome<>Bacillus_cereus_cytotoxis_NVH_391-98_chromosome	NC_000964_S_box5(+)_+_(hom)|NC_000964_S_box11(+)_+_(hom)|NC_000964_S_box9(-)_-_(hom)|NC_000964_S_box10(+)_+_(hom)|NC_003210_S_box6(-)_-_(hom)|NC_003210_S_box3(-)_-_(hom)|NC_002745_S_box2(+)_+_(hom)|NC_003210_S_box1(+)_+_(hom)|NC_000964_S_box7(-)_-_(hom)|NC_000964_S_box1(-)_-_(hom)	8	SAM_NC_003997(para),SAM_NC_003997(para),SAM_NC_003997(para),Candidate_97_NC_003997(para),SAM_NC_003997(para),SAM_NC_003997(para),SAM_NC_003997(para),SAM_NC_003997(para)	S_box2_NC_003210|UD(5'(1-1)|3'(0-0)),S_box4_NC_000964|UD(5'(1-1)|3'(0-0)),S_box5_NC_000964|UD(5'(1-1)|3'(0-1)),S_box9_NC_000964|UD(5'(1-1)|3'(0-0)),S_box4_NC_002745|3'(0),S_box1_NC_000964|3'(0),S_box2_NC_000964|3'(0),T1box2_NC_002745|3'(0),S_box3_NC_003210|3'(0),S_box7_NC_003210|3'(0),S_box2_NC_002745|3'(0)	5	RS	-
Bacillus_anthracis_Ames	|	T-box_NC_003997	|	BA4633		histidyl-tRNA synthetase	*	<<<	41	|	4210681	4210944	<<<	263	|	49	<<<	BA4634	hypothetical protein	*	T-box	498	7.7e-17	T	RNA	9	Bacillus_subtilis_chromosome<>Bacillus_halodurans_chromosome<>Bacillus_cereus_ATCC_10987_chromosome<>Bacillus_cereus_ATCC14579_chromosome<>Bacillus_thuringiensis_konkukian_chromosome<>Bacillus_cereus_ZK_chromosome<>Geobacillus_kaustophilus_HTA426_chromosome<>Geobacillus_thermodenitrificans_NG80-2_chromosome<>Bacillus_cereus_cytotoxis_NVH_391-98_chromosome	NC_000964_T1box9(-)_-_(hom)|NC_003210_T1box4(-)_-_(hom)|NC_000964_T1box13(-)_-_(hom)|NC_003210_T1box12(+)_+_(hom)|NC_000964_T1box7(-)_-_(hom)|NC_000964_T1box14(-)_-_(hom)	3	T-box_NC_003997(para),T-box_NC_003997(para),T-box_NC_003997(para)	T1box3_NC_000964|UD(5'(1-1)|3'(0-0)),T1box12_NC_003210|UD(5'(1-1)|3'(0-0)),T1box7_NC_003210|UD(5'(1-1)|3'(0-0)),T1box5_NC_000964|UD(5'(0-0)|3'(0-0)),T1box4_NC_002745|UD(5'(0-0)|3'(0-0)),T1box8_NC_000964|UD(5'(1-1)|3'(0-0)),T1box10_NC_000964|UD(5'(0-0)|3'(1-1)),Lysine2_NC_002745|UD(5'(1-1)|3'(1-1)),T1box12_NC_000964|UD(5'(0-0)|3'(0-0)),T1box6_NC_003210|UD(5'(1-0)|3'(0-0)),T1box8_NC_002745|UD(5'(1-…	-	RS	-B.subtilis_sigA_2(10.32|-279)
Bacillus_anthracis_Ames	|	T-box_NC_003997	|	BA4690		valyl-tRNA synthetase	*	<<<	19	|	4266173	4266453	<<<	280	|	95	<<<	BA4691	hypothetical protein	*	T-box	474	7.5e-16	B	RNA	7	Bacillus_cereus_ATCC_10987_chromosome<>Bacillus_cereus_ATCC14579_chromosome<>Bacillus_thuringiensis_konkukian_chromosome<>Bacillus_cereus_ZK_chromosome<>Geobacillus_kaustophilus_HTA426_chromosome<>Bacillus_thuringiensis_Al_Hakam_chromosome<>Bacillus_cereus_cytotoxis_NVH_391-98_chromosome	NC_000964_T1box13(-)_-_(hom)|NC_003210_T1box5(-)_-_(hom)|NC_003210_T1box1(+)_+_(hom)|NC_000964_T1box5(+)_+_(hom)|NC_002745_T1box4(+)_+_(hom)|NC_002745_T1box7(-)_-_(hom)|NC_000964_T1box2(+)_+_(hom)|NC_000964_T1box10(-)_-_(hom)|NC_002745_T1box1(+)_+_(hom)|NC_002745_T1box2(-)_-_(hom)	7	T-box_NC_003997(para),T-box_NC_003997(para),T-box_NC_003997(para),T-box_NC_003997(para),T-box_NC_003997(para),T-box_NC_003997(para),Candidate_581_NC_003997(para)	T1box3_NC_000964|UD(5'(1-1)|3'(0-0)),T1box12_NC_003210|UD(5'(1-1)|3'(0-0)),T1box7_NC_003210|UD(5'(1-1)|3'(0-0)),T1box5_NC_000964|UD(5'(0-0)|3'(0-0)),T1box4_NC_002745|UD(5'(0-0)|3'(0-0)),T1box8_NC_000964|UD(5'(1-1)|3'(0-0)),T1box10_NC_000964|UD(5'(0-0)|3'(1-1)),Lysine2_NC_002745|UD(5'(1-1)|3'(1-1)),T1box12_NC_000964|UD(5'(0-0)|3'(0-0)),T1box6_NC_003210|UD(5'(1-0)|3'(0-0)),T1box8_NC_002745|UD(5'(1-…	5	RS	-
Bacillus_anthracis_Ames	|	T-box_NC_003997	|	BA4802		asparaginyl-tRNA synthetase	*	<<<	35	|	4365873	4366173	<<<	300	|	162	<<<	BA4803	phenylalanyl-tRNA synthetase beta subunit	*	T-box	563	6.6e-20	T	RNA	14	Bacillus_cereus_ATCC_10987_chromosome<>Clostridium_tetani_E88_chromosome<>Bacillus_cereus_ATCC14579_chromosome<>Bacillus_thuringiensis_konkukian_chromosome<>Bacillus_cereus_ZK_chromosome<>Pediococcus_pentosaceus_ATCC_25745_chromosome<>Bacillus_thuringiensis_Al_Hakam_chromosome<>Clostridium_botulinum_A_chromosome<>Alkaliphilus_metalliredigens_QYMF_chromosome<>Bacillus_cereus_cytotoxis_NVH_391-98_c…	NC_000964_T1box5(+)_+_(hom)|NC_000964_T1box18(+)_+_(hom)|NC_002745_T1box7(-)_-_(hom)|NC_003210_T1box5(-)_-_(hom)|NC_000964_T1box6(+)_+_(hom)|NC_000964_T1box13(-)_-_(hom)|NC_003210_T1box3(-)_-_(hom)|NC_002745_T1box2(-)_-_(hom)	6	Candidate_68_NC_003997(anti),Candidate_553_NC_003997(para),Candidate_684_NC_003997(para),Candidate_513_NC_003997(para),Candidate_701_NC_003997(para),Candidate_497_NC_003997(para),T-box_NC_003997(para)	T1box3_NC_000964|UD(5'(1-1)|3'(0-0)),T1box12_NC_003210|UD(5'(1-1)|3'(0-0)),T1box7_NC_003210|UD(5'(1-1)|3'(0-0)),T1box5_NC_000964|UD(5'(0-0)|3'(0-0)),T1box4_NC_002745|UD(5'(0-0)|3'(0-0)),T1box8_NC_000964|UD(5'(1-1)|3'(0-0)),T1box10_NC_000964|UD(5'(0-0)|3'(1-1)),Lysine2_NC_002745|UD(5'(1-1)|3'(1-1)),T1box12_NC_000964|UD(5'(0-0)|3'(0-0)),T1box6_NC_003210|UD(5'(1-0)|3'(0-0)),T1box8_NC_002745|UD(5'(1-…	-	RS	-
Bacillus_anthracis_Ames	|	SAM_NC_003997	|	BA5222		ABC transporter, ATP-binding protein	*	<<<	233	|	4739805	4740071	<<<	266	|	31	<<<	BA5224	hypothetical protein	*	SAM	418	1.8e-17	T	RNA	7	Bacillus_halodurans_chromosome<>Bacillus_cereus_ATCC_10987_chromosome<>Bacillus_cereus_ATCC14579_chromosome<>Bacillus_thuringiensis_konkukian_chromosome<>Bacillus_thuringiensis_Al_Hakam_chromosome<>Bacillus_cereus_cytotoxis_NVH_391-98_chromosome<>Bacillus_amyloliquefaciens_FZB42_chromosome	NC_000964_S_box9(-)_-_(hom)|NC_000964_S_box11(+)_+_(hom)|NC_003210_S_box2(-)_-_(hom)|NC_002745_S_box2(+)_+_(hom)|NC_000964_S_box6(+)_+_(hom)|NC_000964_S_box2(+)_+_(hom)|NC_000964_S_box10(+)_+_(hom)|NC_002745_S_box3(-)_-_(hom)|NC_003210_S_box3(-)_-_(hom)|NC_000964_S_box5(+)_+_(hom)|NC_003210_S_box1(+)_+_(hom)|NC_002745_S_box4(-)_-_(hom)|NC_000964_S_box7(-)_-_(hom)|NC_000964_S_box3(-)_-_(hom)	7	SAM_NC_003997(para),Candidate_25_NC_003997(para),SAM_NC_003997(para),Candidate_110_NC_003997(para),SAM_NC_003997(para),SAM_NC_003997(para),SAM_NC_003997(para)	S_box2_NC_003210|UD(5'(1-1)|3'(0-0)),S_box4_NC_000964|UD(5'(1-1)|3'(0-0)),S_box5_NC_000964|UD(5'(1-1)|3'(0-1)),S_box9_NC_000964|UD(5'(1-1)|3'(0-0)),S_box4_NC_002745|3'(0),S_box1_NC_000964|3'(0),S_box2_NC_000964|3'(0),T1box2_NC_002745|3'(0),S_box3_NC_003210|3'(0),S_box7_NC_003210|3'(0),S_box2_NC_002745|3'(0)	-	-	-B.subtilis_sigA_2(11.58|-235)
Bacillus_anthracis_Ames	|	tmRNA_NC_003997	|	BA5331		DNA-binding response regulator	*	<<<	329	|	4834305	4834647	<<<	342	|	216	<<<	BA5332	SsrA-binding protein	*	tmRNA	654	3.2e-24	T	RNA	9	Bacillus_subtilis_chromosome<>Oceanobacillus_iheyensis_chromosome<>Bacillus_licheniformis_ATCC_14580_chromosome<>Bacillus_licheniformis_DSM_13_chromosome<>Geobacillus_kaustophilus_HTA426_chromosome<>Staphylococcus_haemolyticus_chromosome<>Syntrophus_aciditrophicus_SB_chromosome<>Lactobacillus_reuteri_F275_chromosome<>Bacillus_amyloliquefaciens_FZB42_chromosome	NC_003210_tmRNA(-)_-_(hom)|NC_000964_tmRNA(-)_-_(hom)|NC_002745_tmRNA(+)_+_(hom)|NC_002516_tmRNA(-)_-_(hom)	0	-	-	-	-	-
Bacillus_anthracis_Ames	|	tmRNA_NC_003997	|	BA5331		DNA-binding response regulator	*	<<<	386	|	4834362	4834647	<<<	285	|	216	<<<	BA5332	SsrA-binding protein	*	tmRNA	654	3.2e-24	B	RNA	17	Bacillus_subtilis_chromosome<>Bacillus_halodurans_chromosome<>Listeria_monocytogenes_4b_F2365_chromosome<>Listeria_monocytogenes_chromosome<>Listeria_innocua_chromosome<>Oceanobacillus_iheyensis_chromosome<>Enterococcus_faecalis_V583_chromosome<>Bacillus_licheniformis_ATCC_14580_chromosome<>Bacillus_licheniformis_DSM_13_chromosome<>Geobacillus_kaustophilus_HTA426_chromosome<>Bacillus_clausii_KSM-…	NC_003210_tmRNA(-)_-_(hom)|NC_000964_tmRNA(-)_-_(hom)|NC_002745_tmRNA(+)_+_(hom)|NC_002516_tmRNA(-)_-_(hom)	0	-	-	-	-	-
Bacillus_anthracis_Ames	|	TPP_NC_003997	|	BA5463		thiamine biosynthesis protein ThiC	*	<<<	58	|	4953333	4953564	<<<	231	|	9	<<<	BA5464	L-lactate permease	*	TPP	1048	8.5e-42	T	RNA	6	Bacillus_cereus_ATCC_10987_chromosome<>Bacillus_cereus_ATCC14579_chromosome<>Bacillus_thuringiensis_konkukian_chromosome<>Bacillus_cereus_ZK_chromosome<>Bacillus_thuringiensis_Al_Hakam_chromosome<>Bacillus_cereus_cytotoxis_NVH_391-98_chromosome	NC_000964_THI1(+)_+_(hom)|NC_000964_THI2(+)_+_(hom)|NC_000964_THI4(+)_+_(hom)|NC_003210_THI1(+)_+_(hom)|NC_000913_THI1(-)_-_(hom)	3	TPP_NC_003997(para),TPP_NC_003997(para),TPP_NC_003997(para)	THI2_NC_000964|3'(0),THI1_NC_000964|3'(0),THI1_NC_002505|3'(0),THI2_NC_000913|3'(0),THI_NC_002516|3'(0),THI1_NC_003112|3'(0),THI_NC_005072|3'(0)	-	RS	-
Bacillus_anthracis_Ames	|	yybP-ykoY_NC_003997	|	BA1322		hypothetical protein	*	<<<	110	|	1269022	1269205	<<<	183	|	0	<<<	BA1323	potassium uptake protein, TrkH family	*	yybP-ykoY	1126	4.3e-45	Z	RNA	6	Bacillus_cereus_ATCC_10987_chromosome<>Bacillus_cereus_ATCC14579_chromosome<>Bacillus_thuringiensis_konkukian_chromosome<>Bacillus_cereus_ZK_chromosome<>Bacillus_thuringiensis_Al_Hakam_chromosome<>Bacillus_cereus_cytotoxis_NVH_391-98_chromosome	NC_003210_yybP1ykoY(+)_+_(hom)	0	-	yybP1ykoY_NC_003210|3'(0),yybP1ykoY1_NC_000964|3'(0),yybP1ykoY_NC_002745|3'(0)	-	-	-B.subtilis_sigA_2(12.5|-159)
Bacillus_anthracis_Ames	|	T-box_NC_003997	|	BA1459		branched-chain amino acid transport system II	*	<<<	38	|	1382511	1382832	<<<	321	|	227	>>>	BA1461	hypothetical protein	*	T-box	1375	2e-56	X	RNA	2	Clostridium_tetani_E88_chromosome<>Bacillus_cereus_cytotoxis_NVH_391-98_chromosome	NC_003210_T1box4(-)_-_(hom)|NC_000964_T1box1(+)_+_(hom)	4	Candidate_10_NC_003997(anti),Candidate_591_NC_003997(para),T-box_NC_003997(para),T-box_NC_003997(para),T-box_NC_003997(para)	T1box3_NC_000964|UD(5'(1-1)|3'(0-0)),T1box12_NC_003210|UD(5'(1-1)|3'(0-0)),T1box7_NC_003210|UD(5'(1-1)|3'(0-0)),T1box5_NC_000964|UD(5'(0-0)|3'(0-0)),T1box4_NC_002745|UD(5'(0-0)|3'(0-0)),T1box8_NC_000964|UD(5'(1-1)|3'(0-0)),T1box10_NC_000964|UD(5'(0-0)|3'(1-1)),Lysine2_NC_002745|UD(5'(1-1)|3'(1-1)),T1box12_NC_000964|UD(5'(0-0)|3'(0-0)),T1box6_NC_003210|UD(5'(1-0)|3'(0-0)),T1box8_NC_002745|UD(5'(1-…	-	RS	-B.subtilis_sigG_1(8.64|-325)B.subtilis_sigG_3(9.56|-325)
Bacillus_anthracis_Ames	|	RNaseP_bact_b_NC_003997	|	BA1583		hypothetical protein	*	>>>	459	|	1489424	1489500	>>>	76	|	122	>>>	BA1584	hypothetical protein	*	RNaseP_bact_b	141	3.9e-35	Z	RNA	35	Bacillus_halodurans_chromosome<>Staphylococcus_aureus_COL_chromosome<>Staphylococcus_aureus_aureus_MRSA252_chromosome<>Staphylococcus_aureus_aureus_MSSA476_chromosome<>Staphylococcus_epidermidis_RP62A_chromosome<>Streptococcus_pneumoniae_TIGR4_chromosome<>Streptococcus_pneumoniae_R6_chromosome<>Listeria_monocytogenes_chromosome<>Oceanobacillus_iheyensis_chromosome<>Streptococcus_mutans_chromosome…	NC_000964_RNaseP_bact_b(-)_-_(hom)|NC_003210_RNaseP_bact_b(-)_-_(hom)	0	-	RNaseP_bact_b_NC_000964|UD(5'(0-0)|3'(0-0)),RNaseP_bact_b_NC_003210|UD(5'(0-0)|3'(1-1)),RNaseP_bact_b_NC_002745|UD(5'(0-1)|3'(1-1))	-	-	-
Bacillus_anthracis_Ames	|	T-box_NC_003997	|	BA1834		polysaccharide biosynthesis family protein	*	<<<	65	|	1720851	1721251	>>>	400	|	278	>>>	BA1835	sodium-dependent transporter	*	T-box	2817	7e-122	X	RNA	6	Bacillus_cereus_ATCC_10987_chromosome<>Bacillus_cereus_ATCC14579_chromosome<>Bacillus_thuringiensis_konkukian_chromosome<>Bacillus_cereus_ZK_chromosome<>Bacillus_thuringiensis_Al_Hakam_chromosome<>Bacillus_cereus_cytotoxis_NVH_391-98_chromosome	NC_000964_T1box1(+)_+_(hom)|NC_003210_T1box1(+)_+_(hom)|NC_000964_T1box5(+)_+_(hom)|NC_000964_T1box13(-)_-_(hom)|NC_003210_T1box14(-)_-_(hom)|NC_002745_T1box7(-)_-_(hom)|NC_002745_T1box8(-)_-_(hom)|NC_000964_T1box7(-)_-_(hom)|NC_003210_T1box7(-)_-_(hom)|NC_000964_T1box18(+)_+_(hom)|NC_000964_T1box9(-)_-_(hom)	10	T-box_NC_003997(para),T-box_NC_003997(para),T-box_NC_003997(para),Candidate_591_NC_003997(para),T-box_NC_003997(para),T-box_NC_003997(para),T-box_NC_003997(para),T-box_NC_003997(para),T-box_NC_003997(para),T-box_NC_003997(para)	T1box3_NC_000964|UD(5'(1-1)|3'(0-0)),T1box12_NC_003210|UD(5'(1-1)|3'(0-0)),T1box7_NC_003210|UD(5'(1-1)|3'(0-0)),T1box5_NC_000964|UD(5'(0-0)|3'(0-0)),T1box4_NC_002745|UD(5'(0-0)|3'(0-0)),T1box8_NC_000964|UD(5'(1-1)|3'(0-0)),T1box10_NC_000964|UD(5'(0-0)|3'(1-1)),Lysine2_NC_002745|UD(5'(1-1)|3'(1-1)),T1box12_NC_000964|UD(5'(0-0)|3'(0-0)),T1box6_NC_003210|UD(5'(1-0)|3'(0-0)),T1box8_NC_002745|UD(5'(1-…	-	-	-B.subtilis_sigG_2(8.44|-302)
Bacillus_anthracis_Ames	|	SAM_NC_003997	|	BA0175		ABC transporter, substrate-binding protein,	*	<<<	31	|	177106	177343	<<<	237	|	10	<<<	BA0176	alcohol dehydrogenase, zinc-containing	*	SAM	473	1e-15	Z	RNA	8	Listeria_monocytogenes_4b_F2365_chromosome<>Listeria_monocytogenes_chromosome<>Listeria_innocua_chromosome<>Bacillus_cereus_ATCC_10987_chromosome<>Bacillus_cereus_ATCC14579_chromosome<>Bacillus_cereus_ZK_chromosome<>Listeria_welshimeri_serovar_6b_SLCC5334_chromosome<>Bacillus_thuringiensis_Al_Hakam_chromosome	NC_003210_S_box2(-)_-_(hom)|NC_003210_S_box6(-)_-_(hom)|NC_000964_S_box6(+)_+_(hom)|NC_003210_S_box7(-)_-_(hom)|NC_000964_S_box2(+)_+_(hom)|NC_000964_S_box10(+)_+_(hom)|NC_002745_S_box2(+)_+_(hom)|NC_000964_S_box1(-)_-_(hom)|NC_000964_S_box9(-)_-_(hom)|NC_000964_S_box11(+)_+_(hom)|NC_000964_S_box7(-)_-_(hom)|NC_000964_S_box5(+)_+_(hom)|NC_000964_S_box8(-)_-_(hom)|NC_003210_S_box1(+)_+_(hom)|NC_00…	10	SAM_NC_003997(para),SAM_NC_003997(para),Candidate_110_NC_003997(para),SAM_NC_003997(para),SAM_NC_003997(para),SAM_NC_003997(para),Candidate_25_NC_003997(para),SAM_NC_003997(para),SAM_NC_003997(para),SAM_NC_003997(para)	S_box2_NC_003210|UD(5'(1-1)|3'(0-0)),S_box4_NC_000964|UD(5'(1-1)|3'(0-0)),S_box5_NC_000964|UD(5'(1-1)|3'(0-1)),S_box9_NC_000964|UD(5'(1-1)|3'(0-0)),S_box4_NC_002745|3'(0),S_box1_NC_000964|3'(0),S_box2_NC_000964|3'(0),T1box2_NC_002745|3'(0),S_box3_NC_003210|3'(0),S_box7_NC_003210|3'(0),S_box2_NC_002745|3'(0)	-	RS	-B.subtilis_sigA_2(9.4|-199)
Bacillus_anthracis_Ames	|	T-box_NC_003997	|	BA1965		hypothetical protein	*	>>>	544	|	1850220	1850505	>>>	285	|	133	>>>	BA1968	homoserine dehydrogenase	*	T-box	484	2.8e-28	Y	RNA	3	Geobacillus_kaustophilus_HTA426_chromosome<>Bacillus_clausii_KSM-K16_chromosome<>Geobacillus_thermodenitrificans_NG80-2_chromosome	NC_000964_T1box15(-)_-_(hom)|NC_000964_T1box16(-)_-_(hom)|NC_000964_T1box17(-)_-_(hom)|NC_000964_T1box12(-)_-_(hom)|NC_003210_T1box6(-)_-_(hom)|NC_003210_T1box2(-)_-_(hom)	1	T-box_NC_003997(tandem)	T1box3_NC_000964|UD(5'(1-1)|3'(0-0)),T1box12_NC_003210|UD(5'(1-1)|3'(0-0)),T1box7_NC_003210|UD(5'(1-1)|3'(0-0)),T1box5_NC_000964|UD(5'(0-0)|3'(0-0)),T1box4_NC_002745|UD(5'(0-0)|3'(0-0)),T1box8_NC_000964|UD(5'(1-1)|3'(0-0)),T1box10_NC_000964|UD(5'(0-0)|3'(1-1)),Lysine2_NC_002745|UD(5'(1-1)|3'(1-1)),T1box12_NC_000964|UD(5'(0-0)|3'(0-0)),T1box6_NC_003210|UD(5'(1-0)|3'(0-0)),T1box8_NC_002745|UD(5'(1-…	-	-	-B.subtilis_sigA_1(11.39|-274)
Bacillus_anthracis_Ames	|	T-box_NC_003997	|	BA2174		hypothetical protein	*	>>>	1	|	2024266	2024536	>>>	270	|	28	>>>	BA2175	arginyl-tRNA synthetase	*	T-box	1131	2.5e-45	Z	RNA	5	Bacillus_cereus_ATCC14579_chromosome<>Bacillus_thuringiensis_konkukian_chromosome<>Bacillus_cereus_ZK_chromosome<>Bacillus_thuringiensis_Al_Hakam_chromosome<>Bacillus_cereus_cytotoxis_NVH_391-98_chromosome	NC_000964_T1box3(-)_-_(hom)|NC_002745_T1box8(-)_-_(hom)|NC_002745_T1box7(-)_-_(hom)|NC_000964_T1box14(-)_-_(hom)|NC_003210_T1box4(-)_-_(hom)	6	T-box_NC_003997(para),Candidate_591_NC_003997(para),Candidate_10_NC_003997(para),T-box_NC_003997(para),T-box_NC_003997(para),Candidate_592_NC_003997(para)	T1box3_NC_000964|UD(5'(1-1)|3'(0-0)),T1box12_NC_003210|UD(5'(1-1)|3'(0-0)),T1box7_NC_003210|UD(5'(1-1)|3'(0-0)),T1box5_NC_000964|UD(5'(0-0)|3'(0-0)),T1box4_NC_002745|UD(5'(0-0)|3'(0-0)),T1box8_NC_000964|UD(5'(1-1)|3'(0-0)),T1box10_NC_000964|UD(5'(0-0)|3'(1-1)),Lysine2_NC_002745|UD(5'(1-1)|3'(1-1)),T1box12_NC_000964|UD(5'(0-0)|3'(0-0)),T1box6_NC_003210|UD(5'(1-0)|3'(0-0)),T1box8_NC_002745|UD(5'(1-…	5	RS	-B.subtilis_sigG_2(9.52|-228)B.subtilis_sigA_1(10.25|-250)
Bacillus_anthracis_Ames	|	T-box_NC_003997	|	BA2956		chorismate synthase	*	<<<	30	|	2727026	2727116	<<<	90	|	1	<<<	BA2957	hypothetical protein	*	T-box	516	1.6e-17	Z	RNA	5	Bacillus_cereus_ATCC_10987_chromosome<>Bacillus_cereus_ATCC14579_chromosome<>Bacillus_thuringiensis_konkukian_chromosome<>Bacillus_cereus_ZK_chromosome<>Bacillus_thuringiensis_Al_Hakam_chromosome	NC_003210_T1box7(-)_-_(hom)|NC_003210_T1box3(-)_-_(hom)|NC_002745_T1box7(-)_-_(hom)|NC_003210_T1box1(+)_+_(hom)|NC_000964_T1box13(-)_-_(hom)|NC_000964_T1box7(-)_-_(hom)|NC_002745_T1box8(-)_-_(hom)|NC_000964_T1box9(-)_-_(hom)|NC_000964_T1box5(+)_+_(hom)	3	T-box_NC_003997(para),T-box_NC_003997(para),Candidate_664_NC_003997(para)	T1box3_NC_000964|UD(5'(1-1)|3'(0-0)),T1box12_NC_003210|UD(5'(1-1)|3'(0-0)),T1box7_NC_003210|UD(5'(1-1)|3'(0-0)),T1box5_NC_000964|UD(5'(0-0)|3'(0-0)),T1box4_NC_002745|UD(5'(0-0)|3'(0-0)),T1box8_NC_000964|UD(5'(1-1)|3'(0-0)),T1box10_NC_000964|UD(5'(0-0)|3'(1-1)),Lysine2_NC_002745|UD(5'(1-1)|3'(1-1)),T1box12_NC_000964|UD(5'(0-0)|3'(0-0)),T1box6_NC_003210|UD(5'(1-0)|3'(0-0)),T1box8_NC_002745|UD(5'(1-…	-	RS	-
Bacillus_anthracis_Ames	|	T-box_NC_003997	|	BA2958		3-deoxy-7-phosphoheptulonate synthase	*	<<<	462	|	2728819	2728950	<<<	131	|	237	<<<	BA2959	hypothetical protein	*	T-box	185	2.5e-16	Z	RNA	7	Bacillus_halodurans_chromosome<>Bacillus_cereus_ATCC_10987_chromosome<>Bacillus_cereus_ATCC14579_chromosome<>Bacillus_thuringiensis_konkukian_chromosome<>Bacillus_cereus_ZK_chromosome<>Bacillus_thuringiensis_Al_Hakam_chromosome<>Bacillus_cereus_cytotoxis_NVH_391-98_chromosome	NC_000964_T1box13(-)_-_(hom)|NC_003210_T1box1(+)_+_(hom)|NC_002745_T1box8(-)_-_(hom)|NC_003210_T1box11(-)_-_(hom)|NC_002745_T1box7(-)_-_(hom)|NC_002745_T1box4(+)_+_(hom)|NC_003210_T1box3(-)_-_(hom)|NC_000964_T1box18(+)_+_(hom)|NC_003210_T1box7(-)_-_(hom)|NC_000964_T1box9(-)_-_(hom)|NC_000964_T1box7(-)_-_(hom)	7	T-box_NC_003997(para),Candidate_581_NC_003997(para),T-box_NC_003997(para),T-box_NC_003997(para),T-box_NC_003997(para),Candidate_664_NC_003997(para),T-box_NC_003997(para)	T1box3_NC_000964|UD(5'(1-1)|3'(0-0)),T1box12_NC_003210|UD(5'(1-1)|3'(0-0)),T1box7_NC_003210|UD(5'(1-1)|3'(0-0)),T1box5_NC_000964|UD(5'(0-0)|3'(0-0)),T1box4_NC_002745|UD(5'(0-0)|3'(0-0)),T1box8_NC_000964|UD(5'(1-1)|3'(0-0)),T1box10_NC_000964|UD(5'(0-0)|3'(1-1)),Lysine2_NC_002745|UD(5'(1-1)|3'(1-1)),T1box12_NC_000964|UD(5'(0-0)|3'(0-0)),T1box6_NC_003210|UD(5'(1-0)|3'(0-0)),T1box8_NC_002745|UD(5'(1-…	-	-	-
Bacillus_anthracis_Ames	|	Lysine_NC_003997	|	BA3075		acetyltransferase, GNAT family	*	<<<	79	|	2833402	2833900	>>>	498	|	49	>>>	BA3076	lysine-specific permease	*	Lysine	2093	2.4e-89	X	COD	1	Bacillus_cereus_cytotoxis_NVH_391-98_chromosome	NC_003210_Lysine(-)_-_(hom)|NC_000964_Lysine2(-)_-_(hom)	0	-	Lysine_NC_003210|3'(0),Lysine2_NC_002745|3'(0)	5	-	-B.subtilis_sigA_2(9.56|-300)B.subtilis_sigA_3(9.09|-157)
Bacillus_anthracis_Ames	|	TPP_NC_003997	|	BA0375		DNA topoisomerase III	*	<<<	187	|	393875	394059	>>>	184	|	36	>>>	BA0376	hydroxyethylthiazole kinase	*	TPP	480	2.2e-16	X	RNA	6	Bacillus_cereus_ATCC_10987_chromosome<>Bacillus_thuringiensis_konkukian_chromosome<>Bacillus_cereus_ZK_chromosome<>Bacillus_thuringiensis_Al_Hakam_chromosome<>Geobacillus_thermodenitrificans_NG80-2_chromosome<>Bacillus_cereus_cytotoxis_NVH_391-98_chromosome	NC_000964_THI5(+)_+_(hom)|NC_003210_THI1(+)_+_(hom)|NC_003210_THI2(-)_-_(hom)	1	TPP_NC_003997(para)	THI2_NC_000964|3'(0),THI1_NC_000964|3'(0),THI1_NC_002505|3'(0),THI2_NC_000913|3'(0),THI_NC_002516|3'(0),THI1_NC_003112|3'(0),THI_NC_005072|3'(0)	5	RS	-
Bacillus_anthracis_Ames	|	SAM_NC_003997	|	BA4479		bifunctional homocysteine	*	<<<	24	|	4073925	4074370	<<<	445	|	116	>>>	BA4480	cystathionine beta-lyase	*	SAM	2326	1.7e-99	X	RNA	1	Bacillus_thuringiensis_Al_Hakam_chromosome	NC_003210_S_box3(-)_-_(hom)|NC_000964_S_box1(-)_-_(hom)|NC_003210_S_box6(-)_-_(hom)|NC_002745_S_box2(+)_+_(hom)|NC_000964_S_box2(+)_+_(hom)|NC_003210_S_box2(-)_-_(hom)|NC_000964_S_box11(+)_+_(hom)|NC_000964_S_box7(-)_-_(hom)|NC_000964_S_box10(+)_+_(hom)|NC_002745_S_box4(-)_-_(hom)|NC_003210_S_box5(-)_-_(hom)|NC_003210_S_box3(-)_-_(hom|rev)|NC_000964_S_box9(-)_-_(hom)|NC_000964_S_box1(-)_-_(hom|re…	9	Candidate_62_NC_003997(anti),Candidate_97_NC_003997(tandem),SAM_NC_003997(anti),SAM_NC_003997(para),Candidate_110_NC_003997(para),SAM_NC_003997(para),Candidate_25_NC_003997(para),SAM_NC_003997(para),SAM_NC_003997(para),SAM_NC_003997(para),SAM_NC_003997(para),SAM_NC_003997(para)	S_box2_NC_003210|UD(5'(1-1)|3'(0-0)),S_box4_NC_000964|UD(5'(1-1)|3'(0-0)),S_box5_NC_000964|UD(5'(1-1)|3'(0-1)),S_box9_NC_000964|UD(5'(1-1)|3'(0-0)),S_box4_NC_002745|3'(0),S_box1_NC_000964|3'(0),S_box2_NC_000964|3'(0),T1box2_NC_002745|3'(0),S_box3_NC_003210|3'(0),S_box7_NC_003210|3'(0),S_box2_NC_002745|3'(0)	5	RS	-
Bacillus_anthracis_Ames	|	T-box_NC_003997	|	BA0395		hypothetical protein	*	>>>	1	|	414038	414357	>>>	319	|	26	>>>	BA0396	prolyl-tRNA synthetase	*	T-box	1243	1.9e-50	Y	RNA	6	Bacillus_cereus_ATCC_10987_chromosome<>Bacillus_cereus_ATCC14579_chromosome<>Bacillus_thuringiensis_konkukian_chromosome<>Bacillus_cereus_ZK_chromosome<>Bacillus_thuringiensis_Al_Hakam_chromosome<>Bacillus_cereus_cytotoxis_NVH_391-98_chromosome	NC_000964_T1box1(+)_+_(hom)|NC_000964_T1box8(-)_-_(hom)|NC_000964_T1box3(-)_-_(hom)|NC_002745_sprC(-)_-_(hom|rev)	1	T-box_NC_003997(para)	T1box3_NC_000964|UD(5'(1-1)|3'(0-0)),T1box12_NC_003210|UD(5'(1-1)|3'(0-0)),T1box7_NC_003210|UD(5'(1-1)|3'(0-0)),T1box5_NC_000964|UD(5'(0-0)|3'(0-0)),T1box4_NC_002745|UD(5'(0-0)|3'(0-0)),T1box8_NC_000964|UD(5'(1-1)|3'(0-0)),T1box10_NC_000964|UD(5'(0-0)|3'(1-1)),Lysine2_NC_002745|UD(5'(1-1)|3'(1-1)),T1box12_NC_000964|UD(5'(0-0)|3'(0-0)),T1box6_NC_003210|UD(5'(1-0)|3'(0-0)),T1box8_NC_002745|UD(5'(1-…	5	RS	-B.subtilis_sigK_1(9.12|-107)B.subtilis_sigG_2(10.28|-341)B.subtilis_sigG_2(8.78|-297)B.subtilis_sigG_2(8.15|-287)
Bacillus_anthracis_Ames	|	T-box_NC_003997	|	BA4584		minor extracellular protease VpR	*	>>>	1	|	4166038	4166358	>>>	320	|	415	>>>	BA4586	phenylalanine-4-hydroxylase, putative	*	T-box	193	1.8e-16	Z	RNA	6	Bacillus_cereus_ATCC_10987_chromosome<>Bacillus_cereus_ATCC14579_chromosome<>Bacillus_thuringiensis_konkukian_chromosome<>Bacillus_cereus_ZK_chromosome<>Bacillus_thuringiensis_Al_Hakam_chromosome<>Bacillus_cereus_cytotoxis_NVH_391-98_chromosome	NC_003210_T1box1(+)_+_(hom)|NC_000964_T1box13(-)_-_(hom)|NC_002745_T1box7(-)_-_(hom)|NC_002745_T1box8(-)_-_(hom)|NC_000964_T1box18(+)_+_(hom)|NC_000964_T1box1(+)_+_(hom)|NC_003210_T1box10(-)_-_(hom)|NC_003210_T1box2(-)_-_(hom)|NC_003210_T1box3(-)_-_(hom)	8	Candidate_581_NC_003997(para),T-box_NC_003997(para),T-box_NC_003997(para),T-box_NC_003997(para),T-box_NC_003997(para),Candidate_591_NC_003997(para),T-box_NC_003997(para),Candidate_664_NC_003997(para)	T1box3_NC_000964|UD(5'(1-1)|3'(0-0)),T1box12_NC_003210|UD(5'(1-1)|3'(0-0)),T1box7_NC_003210|UD(5'(1-1)|3'(0-0)),T1box5_NC_000964|UD(5'(0-0)|3'(0-0)),T1box4_NC_002745|UD(5'(0-0)|3'(0-0)),T1box8_NC_000964|UD(5'(1-1)|3'(0-0)),T1box10_NC_000964|UD(5'(0-0)|3'(1-1)),Lysine2_NC_002745|UD(5'(1-1)|3'(1-1)),T1box12_NC_000964|UD(5'(0-0)|3'(0-0)),T1box6_NC_003210|UD(5'(1-0)|3'(0-0)),T1box8_NC_002745|UD(5'(1-…	-	-	-B.subtilis_sigG_2(8.51|-436)B.subtilis_sigA_3(12.5|-281)
Bacillus_anthracis_Ames	|	T-box_NC_003997	|	BA4616		alanyl-tRNA synthetase	*	<<<	21	|	4195182	4195469	<<<	287	|	173	>>>	BA4617	hypothetical protein	*	T-box	331	1.8e-38	X	RNA	6	Bacillus_cereus_ATCC_10987_chromosome<>Bacillus_cereus_ATCC14579_chromosome<>Bacillus_thuringiensis_konkukian_chromosome<>Bacillus_cereus_ZK_chromosome<>Bacillus_thuringiensis_Al_Hakam_chromosome<>Bacillus_cereus_cytotoxis_NVH_391-98_chromosome	NC_000964_T1box8(-)_-_(hom)|NC_002745_T1box8(-)_-_(hom)|NC_002745_T1box7(-)_-_(hom)|NC_003210_T1box4(-)_-_(hom)|NC_000964_T1box14(-)_-_(hom)|NC_000964_T1box17(-)_-_(hom)|NC_003210_T1box2(-)_-_(hom)|NC_003210_T1box1(+)_+_(hom)|NC_000964_T1box7(-)_-_(hom)|NC_003210_T1box14(-)_-_(hom)	6	T-box_NC_003997(para),Candidate_591_NC_003997(para),T-box_NC_003997(para),Candidate_592_NC_003997(para),T-box_NC_003997(para),T-box_NC_003997(para)	T1box3_NC_000964|UD(5'(1-1)|3'(0-0)),T1box12_NC_003210|UD(5'(1-1)|3'(0-0)),T1box7_NC_003210|UD(5'(1-1)|3'(0-0)),T1box5_NC_000964|UD(5'(0-0)|3'(0-0)),T1box4_NC_002745|UD(5'(0-0)|3'(0-0)),T1box8_NC_000964|UD(5'(1-1)|3'(0-0)),T1box10_NC_000964|UD(5'(0-0)|3'(1-1)),Lysine2_NC_002745|UD(5'(1-1)|3'(1-1)),T1box12_NC_000964|UD(5'(0-0)|3'(0-0)),T1box6_NC_003210|UD(5'(1-0)|3'(0-0)),T1box8_NC_002745|UD(5'(1-…	5	RS	-B.subtilis_sigK_1(10|-360)B.subtilis_sigA_3(9.78|-253)
Bacillus_anthracis_Ames	|	T-box_NC_003997	|	BA4804		phenylalanyl-tRNA synthetase alpha subunit	*	<<<	26	|	4369836	4370086	<<<	250	|	43	<<<	BA4805	RNA methyltransferase, TrmH family	*	T-box	525	4.6e-18	Y	RNA	10	Listeria_monocytogenes_4b_F2365_chromosome<>Listeria_monocytogenes_chromosome<>Listeria_innocua_chromosome<>Bacillus_cereus_ATCC_10987_chromosome<>Oceanobacillus_iheyensis_chromosome<>Bacillus_cereus_ATCC14579_chromosome<>Bacillus_thuringiensis_konkukian_chromosome<>Bacillus_cereus_ZK_chromosome<>Geobacillus_kaustophilus_HTA426_chromosome<>Bacillus_cereus_cytotoxis_NVH_391-98_chromosome	NC_003210_T1box1(+)_+_(hom)|NC_003210_T1box5(-)_-_(hom)|NC_000964_T1box9(-)_-_(hom)|NC_000964_T1box5(+)_+_(hom)|NC_002745_T1box7(-)_-_(hom)|NC_002745_T1box8(-)_-_(hom)|NC_000964_T1box6(+)_+_(hom)|NC_003210_T1box14(-)_-_(hom)|NC_000964_T1box17(-)_-_(hom)|NC_000964_T1box13(-)_-_(hom)|NC_002745_T1box4(+)_+_(hom)|NC_000964_T1box1(+)_+_(hom)|NC_000964_T1box2(+)_+_(hom)|NC_002745_SRP_bact(+)_+_(hom)|NC…	7	T-box_NC_003997(para),T-box_NC_003997(para),T-box_NC_003997(para),T-box_NC_003997(para),T-box_NC_003997(para),T-box_NC_003997(para),T-box_NC_003997(para)	T1box3_NC_000964|UD(5'(1-1)|3'(0-0)),T1box12_NC_003210|UD(5'(1-1)|3'(0-0)),T1box7_NC_003210|UD(5'(1-1)|3'(0-0)),T1box5_NC_000964|UD(5'(0-0)|3'(0-0)),T1box4_NC_002745|UD(5'(0-0)|3'(0-0)),T1box8_NC_000964|UD(5'(1-1)|3'(0-0)),T1box10_NC_000964|UD(5'(0-0)|3'(1-1)),Lysine2_NC_002745|UD(5'(1-1)|3'(1-1)),T1box12_NC_000964|UD(5'(0-0)|3'(0-0)),T1box6_NC_003210|UD(5'(1-0)|3'(0-0)),T1box8_NC_002745|UD(5'(1-…	5	RS	-B.subtilis_sigA_2(9.63|-279)
Bacillus_anthracis_Ames	|	T-box_NC_003997	|	BA4820		threonyl-tRNA synthetase	*	<<<	28	|	4383498	4383773	<<<	275	|	2	<<<	BA4821	hypothetical protein	*	T-box	550	4.1e-19	Z	RNA	8	Bacillus_cereus_ATCC_10987_chromosome<>Bacillus_cereus_ATCC14579_chromosome<>Bacillus_thuringiensis_konkukian_chromosome<>Bacillus_cereus_ZK_chromosome<>Geobacillus_kaustophilus_HTA426_chromosome<>Bacillus_thuringiensis_Al_Hakam_chromosome<>Geobacillus_thermodenitrificans_NG80-2_chromosome<>Bacillus_cereus_cytotoxis_NVH_391-98_chromosome	NC_000964_T1box15(-)_-_(hom)|NC_000964_T1box16(-)_-_(hom)|NC_000964_T1box17(-)_-_(hom)|NC_000964_T1box12(-)_-_(hom)|NC_003210_T1box6(-)_-_(hom)|NC_000964_T1box5(+)_+_(hom)|NC_003210_T1box5(-)_-_(hom)|NC_000964_T1box1(+)_+_(hom)|NC_000964_T1box13(-)_-_(hom)|NC_003210_T1box2(-)_-_(hom)|NC_002745_T1box1(+)_+_(hom)|NC_000964_T1box14(-)_-_(hom)	8	T-box_NC_003997(para),T-box_NC_003997(para),T-box_NC_003997(para),T-box_NC_003997(para),T-box_NC_003997(para),T-box_NC_003997(para),T-box_NC_003997(para),T-box_NC_003997(para)	T1box3_NC_000964|UD(5'(1-1)|3'(0-0)),T1box12_NC_003210|UD(5'(1-1)|3'(0-0)),T1box7_NC_003210|UD(5'(1-1)|3'(0-0)),T1box5_NC_000964|UD(5'(0-0)|3'(0-0)),T1box4_NC_002745|UD(5'(0-0)|3'(0-0)),T1box8_NC_000964|UD(5'(1-1)|3'(0-0)),T1box10_NC_000964|UD(5'(0-0)|3'(1-1)),Lysine2_NC_002745|UD(5'(1-1)|3'(1-1)),T1box12_NC_000964|UD(5'(0-0)|3'(0-0)),T1box6_NC_003210|UD(5'(1-0)|3'(0-0)),T1box8_NC_002745|UD(5'(1-…	5	RS	-B.subtilis_sigG_1(9.85|-400)B.subtilis_sigG_3(9.66|-248)B.subtilis_sigA_2(11.39|-269)
Bacillus_anthracis_Ames	|	T-box_NC_003997	|	BA4911		tyrosyl-tRNA synthetase	*	<<<	52	|	4462190	4462491	<<<	301	|	22	<<<	BA4912	hypothetical protein	*	T-box	568	2.7e-20	Z	RNA	6	Bacillus_cereus_ATCC_10987_chromosome<>Bacillus_cereus_ATCC14579_chromosome<>Bacillus_thuringiensis_konkukian_chromosome<>Bacillus_cereus_ZK_chromosome<>Bacillus_thuringiensis_Al_Hakam_chromosome<>Bacillus_cereus_cytotoxis_NVH_391-98_chromosome	NC_000964_T1box13(-)_-_(hom)|NC_003210_T1box9(-)_-_(hom)|NC_000964_T1box5(+)_+_(hom)|NC_000964_T1box18(+)_+_(hom)|NC_002745_T1box7(-)_-_(hom)|NC_000964_T1box7(-)_-_(hom)|NC_002745_T1box8(-)_-_(hom)|NC_002745_T1box3(+)_+_(hom)|NC_000964_T1box9(-)_-_(hom)	6	Candidate_581_NC_003997(para),T-box_NC_003997(para),Candidate_591_NC_003997(para),T-box_NC_003997(para),T-box_NC_003997(para),T-box_NC_003997(para)	T1box3_NC_000964|UD(5'(1-1)|3'(0-0)),T1box12_NC_003210|UD(5'(1-1)|3'(0-0)),T1box7_NC_003210|UD(5'(1-1)|3'(0-0)),T1box5_NC_000964|UD(5'(0-0)|3'(0-0)),T1box4_NC_002745|UD(5'(0-0)|3'(0-0)),T1box8_NC_000964|UD(5'(1-1)|3'(0-0)),T1box10_NC_000964|UD(5'(0-0)|3'(1-1)),Lysine2_NC_002745|UD(5'(1-1)|3'(1-1)),T1box12_NC_000964|UD(5'(0-0)|3'(0-0)),T1box6_NC_003210|UD(5'(1-0)|3'(0-0)),T1box8_NC_002745|UD(5'(1-…	-	RS	-
Bacillus_anthracis_Ames	|	T-box_NC_003997	|	BA4991		leucyl-tRNA synthetase	*	<<<	46	|	4530808	4530867	<<<	59	|	368	<<<	BA4992	permease, putative	*	T-box	232	4.6e-17	Z	RNA	10	Bacillus_cereus_ATCC_10987_chromosome<>Oceanobacillus_iheyensis_chromosome<>Bacillus_cereus_ATCC14579_chromosome<>Bacillus_thuringiensis_konkukian_chromosome<>Bacillus_licheniformis_ATCC_14580_chromosome<>Bacillus_cereus_ZK_chromosome<>Bacillus_licheniformis_DSM_13_chromosome<>Bacillus_thuringiensis_Al_Hakam_chromosome<>Bacillus_cereus_cytotoxis_NVH_391-98_chromosome<>Bacillus_amyloliquefaciens_F…	NC_000964_T1box14(-)_-_(hom)|NC_000964_T1box5(+)_+_(hom)|NC_003210_T1box10(-)_-_(hom)|NC_003210_T1box4(-)_-_(hom)|NC_000964_T1box13(-)_-_(hom)|NC_000964_T1box1(+)_+_(hom)	8	T-box_NC_003997(para),T-box_NC_003997(para),T-box_NC_003997(para),T-box_NC_003997(para),T-box_NC_003997(para),T-box_NC_003997(para),Candidate_10_NC_003997(para),T-box_NC_003997(para)	T1box3_NC_000964|UD(5'(1-1)|3'(0-0)),T1box12_NC_003210|UD(5'(1-1)|3'(0-0)),T1box7_NC_003210|UD(5'(1-1)|3'(0-0)),T1box5_NC_000964|UD(5'(0-0)|3'(0-0)),T1box4_NC_002745|UD(5'(0-0)|3'(0-0)),T1box8_NC_000964|UD(5'(1-1)|3'(0-0)),T1box10_NC_000964|UD(5'(0-0)|3'(1-1)),Lysine2_NC_002745|UD(5'(1-1)|3'(1-1)),T1box12_NC_000964|UD(5'(0-0)|3'(0-0)),T1box6_NC_003210|UD(5'(1-0)|3'(0-0)),T1box8_NC_002745|UD(5'(1-…	-	RS	-
Bacillus_anthracis_Ames	|	T-box_NC_003997	|	BA5261		amino acid permease family protein	*	<<<	46	|	4768849	4769120	<<<	271	|	277	<<<	BA5262	hypothetical protein	*	T-box	233	1.8e-23	Y	RNA	6	Bacillus_halodurans_chromosome<>Bacillus_cereus_ATCC_10987_chromosome<>Bacillus_cereus_ZK_chromosome<>Geobacillus_kaustophilus_HTA426_chromosome<>Geobacillus_thermodenitrificans_NG80-2_chromosome<>Bacillus_cereus_cytotoxis_NVH_391-98_chromosome	NC_000964_T1box12(-)_-_(hom)|NC_003210_T1box6(-)_-_(hom)|NC_000964_T1box15(-)_-_(hom)|NC_000964_T1box16(-)_-_(hom)|NC_000964_T1box17(-)_-_(hom)|NC_002745_T1box7(-)_-_(hom)|NC_000964_T1box1(+)_+_(hom)|NC_002745_T1box1(+)_+_(hom)|NC_000964_T1box5(+)_+_(hom)	5	Candidate_517_NC_003997(tandem),T-box_NC_003997(para),T-box_NC_003997(para),T-box_NC_003997(para),T-box_NC_003997(para)	T1box3_NC_000964|UD(5'(1-1)|3'(0-0)),T1box12_NC_003210|UD(5'(1-1)|3'(0-0)),T1box7_NC_003210|UD(5'(1-1)|3'(0-0)),T1box5_NC_000964|UD(5'(0-0)|3'(0-0)),T1box4_NC_002745|UD(5'(0-0)|3'(0-0)),T1box8_NC_000964|UD(5'(1-1)|3'(0-0)),T1box10_NC_000964|UD(5'(0-0)|3'(1-1)),Lysine2_NC_002745|UD(5'(1-1)|3'(1-1)),T1box12_NC_000964|UD(5'(0-0)|3'(0-0)),T1box6_NC_003210|UD(5'(1-0)|3'(0-0)),T1box8_NC_002745|UD(5'(1-…	-	RS	-B.subtilis_sigG_2(8.18|-312)B.subtilis_sigA_1(11.39|-282)
Bacillus_anthracis_Ames	|	yybP-ykoY_NC_003997	|	BA0808		hypothetical protein	*	<<<	102	|	823957	824183	>>>	226	|	23	>>>	BA0809	hypothetical protein	*	yybP-ykoY	483	3.4e-16	X	RNA	7	Bacillus_halodurans_chromosome<>Bacillus_cereus_ATCC_10987_chromosome<>Bacillus_cereus_ATCC14579_chromosome<>Bacillus_thuringiensis_konkukian_chromosome<>Bacillus_cereus_ZK_chromosome<>Bacillus_thuringiensis_Al_Hakam_chromosome<>Geobacillus_thermodenitrificans_NG80-2_chromosome	NC_000964_yybP1ykoY2(-)_-_(hom)|NC_003210_yybP1ykoY(+)_+_(hom)	0	-	yybP1ykoY_NC_003210|3'(0),yybP1ykoY1_NC_000964|3'(0),yybP1ykoY_NC_002745|3'(0)	5	-	-
Bacillus_anthracis_Ames_0581	|	Candidate_9_NC_007322	|	GBAA_pXO1_0126		hypothetical protein	*	<<<	59	|	110445	110726	<<<	281	|	280	<<<	GBAA_pXO1_0127	hypothetical protein	*	candidate	519	3.3e-17	T	RNA	2	Bacillus_cereus_ZK_plasmid_pE33L466<>Bacillus_cereus_cytotoxis_NVH_391-98_chromosome	NC_005072_yfr1(-)_-_(hom|rev)	0	-	-	-	-	-B.subtilis_sigG_1(9.75|-339)
Bacillus_anthracis_Ames_0581	|	Candidate_4_NC_007323	|	GBAA_pXO2_0077		hypothetical protein	*	>>>	1	|	64700	64886	>>>	186	|	101	>>>	GBAA_pXO2_0078	amino acid efflux protein, (pxo2-63)	*	candidate	566	3.9e-20	Z	RNA	6	Bacillus_cereus_ATCC_10987_chromosome<>Bacillus_cereus_ATCC14579_chromosome<>Bacillus_thuringiensis_konkukian_chromosome<>Bacillus_cereus_ZK_chromosome<>Bacillus_thuringiensis_Al_Hakam_chromosome<>Bacillus_cereus_cytotoxis_NVH_391-98_chromosome	NC_002745_T1box7(-)_-_(hom)|NC_003210_T1box1(+)_+_(hom)|NC_002745_T1box8(-)_-_(hom)|NC_000964_T1box13(-)_-_(hom)|NC_000964_T1box6(+)_+_(hom)|NC_000964_T1box18(+)_+_(hom)|NC_000964_T1box7(-)_-_(hom)|NC_003210_T1box7(-)_-_(hom)|NC_003210_T1box3(-)_-_(hom)|NC_000964_T1box9(-)_-_(hom)	0	-	-	-	-	-B.subtilis_sigG_1(8.78|-270)B.subtilis_sigG_2(9.96|-216)
Bacillus_anthracis_Ames_0581	|	Candidate_6_NC_007530	|	GBAA0984		hypothetical protein	*	<<<	1	|	982845	983072	>>>	227	|	2	<<<	GBAA0985	lipoprotein, putative	*	candidate	1146	1.5e-46	R	RNA	3	Bacillus_thuringiensis_konkukian_chromosome<>Bacillus_cereus_ZK_chromosome<>Bacillus_thuringiensis_Al_Hakam_chromosome	NC_002745_T1box7(-)_-_(hom|rev)	0	-	-	-	-	-
Bacillus_anthracis_Ames_0581	|	Candidate_19_NC_007530	|	GBAA2623		hypothetical protein	*	>>>	60	|	2442704	2442885	>>>	181	|	55	<<<	GBAA2624	hypothetical protein	*	candidate	548	6.7e-19	R	RNA	5	Bacillus_cereus_ATCC_10987_chromosome<>Bacillus_cereus_ATCC14579_chromosome<>Bacillus_thuringiensis_konkukian_chromosome<>Bacillus_cereus_ZK_chromosome<>Bacillus_thuringiensis_Al_Hakam_chromosome	NC_002505_B2(-)_-_(hom)	2	Candidate_346_NC_007530(anti),Candidate_215_NC_007530(para),Candidate_725_NC_007530(para)	-	-	-	-B.subtilis_sigK_2(12.35|-85)
Bacillus_anthracis_Ames_0581	|	Candidate_99_NC_007530	|	GBAA4432		rhodanese-like domain protein	*	>>>	12	|	4040125	4040343	<<<	218	|	18	>>>	GBAA4433	sugar-binding transcriptional regulator, laci	*	candidate	583	1.4e-20	R	RNA	6	Bacillus_cereus_ATCC_10987_chromosome<>Bacillus_cereus_ATCC14579_chromosome<>Bacillus_thuringiensis_konkukian_chromosome<>Bacillus_cereus_ZK_chromosome<>Bacillus_thuringiensis_Al_Hakam_chromosome<>Bacillus_cereus_cytotoxis_NVH_391-98_chromosome	NC_005072_yfr4(+)_+_(hom)	0	-	-	-	-	-
Bacillus_anthracis_Ames_0581	|	Candidate_117_NC_007530	|	GBAA2477		hypothetical protein	*	<<<	242	|	2304962	2305211	<<<	249	|	277	>>>	GBAA2479	transcriptional regulator, tetr family	*	candidate	647	5.9e-24	R	RNA	1	Bacillus_cereus_ATCC_10987_chromosome	NC_000913_IS063_tke8_micC(+)_+_(hom|rev)	4	Candidate_313_NC_007530(para),Candidate_31_NC_007530(para),Candidate_632_NC_007530(para),Candidate_633_NC_007530(para)	-	-	-	-B.subtilis_sigK_1(11.82|-68)B.subtilis_sigK_1(11.46|-182)B.subtilis_sigK_3(9.45|-68)B.subtilis_sigK_3(9.69|-182)
Bacillus_anthracis_Ames_0581	|	Candidate_127_NC_007530	|	GBAA1603		hypothetical protein	*	>>>	1	|	1510341	1510729	<<<	388	|	302	>>>	GBAA1605	cation transporter, putative	*	candidate	539	6.5e-19	R	RNA	1	Clostridium_beijerinckii_NCIMB_8052_chromosome	NC_000964_ykoK(+)_+_(hom|rev)|NC_003210_ykoK(-)_-_(hom|rev)|NC_002505_ykoK(+)_+_(hom|rev)	0	ykoK_NC_007530(anti)	-	-	-	-
Bacillus_anthracis_Ames_0581	|	Candidate_142_NC_007530	|	GBAA0831		acetyltransferase	*	>>>	15	|	841269	841603	<<<	334	|	8	>>>	GBAA0832	suge protein, putative	*	candidate	707	3.2e-26	R	RNA	4	Bacillus_cereus_ATCC14579_chromosome<>Bacillus_thuringiensis_konkukian_chromosome<>Bacillus_cereus_ZK_chromosome<>Bacillus_thuringiensis_Al_Hakam_chromosome	NC_000913_C0067(+)_+_(hom)	4	Candidate_52_NC_007530(para),Candidate_617_NC_007530(para),Candidate_736_NC_007530(para),Candidate_737_NC_007530(para)	-	-	-	-B.subtilis_sigG_2(9.37|-213)
Bacillus_anthracis_Ames_0581	|	Candidate_169_NC_007530	|	GBAA0159		D-fructose-6-phosphate amidotransferase	*	>>>	17	|	159694	159870	>>>	176	|	169	>>>	GBAA0160	hypothetical protein	*	candidate	1630	3.4e-68	T	RNA	2	Bacillus_thuringiensis_konkukian_chromosome<>Bacillus_cereus_ZK_chromosome	NC_002745_RNAIII(-)_-_(hom|rev)	1	Candidate_384_NC_007530(para)	-	-	-	-B.subtilis_sigG_1(8.22|-263)
Bacillus_anthracis_Ames_0581	|	Candidate_228_NC_007530	|	GBAA0953		hypothetical protein	*	>>>	64	|	958503	958613	<<<	110	|	179	<<<	GBAA0954	mxaa domain protein	*	candidate	483	7.9e-16	T	RNA	3	Bacillus_cereus_ATCC14579_chromosome<>Bacillus_cereus_ZK_chromosome<>Bacillus_thuringiensis_Al_Hakam_chromosome	NC_002745_sprG(-)_-_(hom)|NC_002745_sprF(+)_+_(hom|rev)	3	Candidate_233_NC_007530(para),Candidate_738_NC_007530(para),Candidate_555_NC_007530(para)	-	-	-	-
Bacillus_anthracis_Ames_0581	|	Candidate_232_NC_007530	|	GBAA0977		hypothetical protein	*	>>>	514	|	977432	977525	<<<	93	|	28	<<<	GBAA0978	hypothetical protein	*	candidate	857	3.8e-33	T	-	5	Bacillus_thuringiensis_konkukian_chromosome<>Bacillus_cereus_ZK_chromosome<>Bacillus_cereus_ZK_plasmid_pE33L466<>Bacillus_thuringiensis_Al_Hakam_plasmid_pALH1<>Bacillus_thuringiensis_Al_Hakam_chromosome	NC_002745_S_box3(-)_-_(hom)	0	-	-	-	-	-
Bacillus_anthracis_Ames_0581	|	Candidate_264_NC_007530	|	GBAA1469		hypothetical protein	*	>>>	-2	|	1389651	1389850	<<<	199	|	95	<<<	GBAA1470	hypothetical protein	*	candidate	935	2.7e-36	T	RNA	5	Bacillus_cereus_ATCC_10987_chromosome<>Bacillus_thuringiensis_konkukian_chromosome<>Bacillus_cereus_ZK_chromosome<>Bacillus_thuringiensis_Al_Hakam_chromosome<>Bacillus_cereus_cytotoxis_NVH_391-98_chromosome	NC_000964_S_box6(+)_+_(hom|rev)	0	-	-	-	-	-B.subtilis_sigG_1(8.2|-231)
Bacillus_anthracis_Ames_0581	|	Candidate_280_NC_007530	|	GBAA1641		transcriptional regulator, merr family	*	>>>	1	|	1555613	1555713	>>>	100	|	36	>>>	GBAA1642	mate efflux family protein, putative	*	candidate	645	4.9e-23	T	-	4	Bacillus_cereus_ATCC14579_chromosome<>Bacillus_thuringiensis_konkukian_chromosome<>Bacillus_cereus_ZK_chromosome<>Bacillus_thuringiensis_Al_Hakam_chromosome	NC_002745_RNAIII(-)_-_(hom|rev)	0	-	-	5	-	-
Bacillus_anthracis_Ames_0581	|	Candidate_285_NC_007530	|	GBAA1741		hypothetical protein	*	>>>	1	|	1634757	1634826	>>>	69	|	88	>>>	GBAA1742	hypothetical protein	*	candidate	535	1.2e-18	T	RNA	4	Bacillus_cereus_ATCC_10987_chromosome<>Bacillus_thuringiensis_konkukian_chromosome<>Bacillus_cereus_ZK_chromosome<>Bacillus_thuringiensis_Al_Hakam_chromosome	NC_003210_rliE(+)_+_(hom|rev)	0	-	-	-	-	-
Bacillus_anthracis_Ames_0581	|	Candidate_286_NC_007530	|	GBAA1764		hypothetical protein	*	>>>	104	|	1653605	1653665	>>>	60	|	167	>>>	GBAA1766	na+/h+ antiporter nhac	*	candidate	730	3.5e-27	T	RNA	5	Bacillus_cereus_ATCC_10987_chromosome<>Bacillus_thuringiensis_konkukian_chromosome<>Bacillus_cereus_ZK_chromosome<>Bacillus_thuringiensis_Al_Hakam_chromosome<>Bacillus_cereus_cytotoxis_NVH_391-98_chromosome	NC_000964_SR1(+)_+_(hom)	1	Candidate_59_NC_007530(para)	-	-	-	-B.subtilis_sigG_3(8.07|-58)
Bacillus_anthracis_Ames_0581	|	Candidate_290_NC_007530	|	GBAA1860		hydrolase, alpha/beta fold family	*	>>>	1	|	1744658	1744915	>>>	257	|	165	>>>	GBAA1861	methyl-accepting/dna response regulator,	*	candidate	1971	2e-83	B	RNA	1	Bacillus_cereus_ZK_chromosome	NC_003210_S_box6(-)_-_(hom)	0	Candidate_125_NC_007530(anti)	-	-	-	-
Bacillus_anthracis_Ames_0581	|	Candidate_300_NC_007530	|	GBAA2000		transition state transcriptional regulatory	*	>>>	1	|	1882490	1882565	>>>	75	|	197	>>>	GBAA2001	intracellular serine protease	*	candidate	1352	2.9e-55	T	RNA	5	Bacillus_cereus_ATCC_10987_chromosome<>Bacillus_cereus_ATCC14579_chromosome<>Bacillus_thuringiensis_konkukian_chromosome<>Bacillus_cereus_ZK_chromosome<>Bacillus_thuringiensis_Al_Hakam_chromosome	NC_002745_sprF(+)_+_(hom|rev)	0	-	-	-	-	-
Bacillus_anthracis_Ames_0581	|	Candidate_313_NC_007530	|	GBAA2334		hypothetical protein	*	>>>	694	|	2171561	2171761	<<<	200	|	2	<<<	GBAA2335	hypothetical protein	*	candidate	2259	7.5e-97	B	-	4	Bacillus_cereus_ATCC_10987_chromosome<>Bacillus_thuringiensis_konkukian_chromosome<>Bacillus_cereus_ZK_chromosome<>Bacillus_thuringiensis_Al_Hakam_chromosome	NC_005072_yfr3(+)_+_(hom)	3	Candidate_603_NC_007530(opp),Candidate_117_NC_007530(para),Candidate_150_NC_007530(para)	-	-	-	-B.subtilis_sigK_3(10.68|-70)B.subtilis_sigA_3(9.49|-177)
Bacillus_anthracis_Ames_0581	|	Candidate_316_NC_007530	|	GBAA2355		homoserine/threonine efflux protein, putative	*	<<<	100	|	2191138	2191196	<<<	58	|	24	<<<	GBAA2356	enoyl-CoA hydratase	*	candidate	526	6.4e-18	T	RNA	4	Bacillus_cereus_ATCC_10987_chromosome<>Bacillus_cereus_ATCC14579_chromosome<>Bacillus_thuringiensis_konkukian_chromosome<>Bacillus_cereus_ZK_chromosome	NC_002516_P8_yes(+)_+_(hom|rev)	0	-	-	-	-	-
Bacillus_anthracis_Ames_0581	|	Candidate_321_NC_007530	|	GBAA2402		hypothetical protein	*	>>>	1	|	2241235	2241481	>>>	246	|	49	<<<	GBAA2403	hypothetical protein	*	candidate	1351	8.9e-56	T	RNA	3	Bacillus_thuringiensis_konkukian_chromosome<>Bacillus_cereus_ZK_chromosome<>Bacillus_thuringiensis_Al_Hakam_chromosome	NC_002745_T1box6(+)_+_(hom)	0	Candidate_320_NC_007530(anti)	-	-	-	-
Bacillus_anthracis_Ames_0581	|	Candidate_341_NC_007530	|	GBAA2529		Frameshift	*	>>>	1	|	2353955	2354067	>>>	112	|	293	>>>	GBAA2530	transcriptional regulator, tetr family	*	candidate	1867	1.1e-78	B	RNA	4	Bacillus_cereus_ATCC14579_chromosome<>Bacillus_thuringiensis_konkukian_chromosome<>Bacillus_cereus_ZK_chromosome<>Bacillus_thuringiensis_Al_Hakam_chromosome	NC_003210_S_box3(-)_-_(hom|rev)	0	Candidate_116_NC_007530(anti)	-	-	-	-B.subtilis_sigG_1(8.91|-152)
Bacillus_anthracis_Ames_0581	|	Candidate_346_NC_007530	|	GBAA2623		hypothetical protein	*	>>>	12	|	2442656	2442894	<<<	238	|	46	<<<	GBAA2624	hypothetical protein	*	candidate	548	6.7e-19	T	RNA	5	Bacillus_cereus_ATCC_10987_chromosome<>Bacillus_cereus_ATCC14579_chromosome<>Bacillus_thuringiensis_konkukian_chromosome<>Bacillus_cereus_ZK_chromosome<>Bacillus_thuringiensis_Al_Hakam_chromosome	NC_002505_B2(-)_-_(hom|rev)	2	Candidate_19_NC_007530(anti),Candidate_215_NC_007530(para),Candidate_725_NC_007530(para)	-	-	-	-B.subtilis_sigG_1(8.34|-276)B.subtilis_sigA_2(9.31|-295)B.subtilis_sigA_3(9.9|-272)
Bacillus_anthracis_Ames_0581	|	Candidate_359_NC_007530	|	GBAA2722		hypothetical protein	*	>>>	299	|	2529541	2529853	<<<	312	|	277	>>>	GBAA2723	Frameshift	*	candidate	490	8.2e-54	T	RNA	1	Bacillus_cereus_ATCC14579_chromosome	NC_003210_rliB(+)_+_(hom)	0	-	-	-	-	-B.subtilis_sigG_3(8.38|-293)B.subtilis_sigA_1(9.74|-163)
Bacillus_anthracis_Ames_0581	|	Candidate_366_NC_007530	|	GBAA2917		hypothetical protein	*	>>>	109	|	2690581	2690700	<<<	119	|	0	<<<	GBAA2918	hypothetical protein	*	candidate	943	5e-37	B	RNA	6	Bacillus_cereus_ATCC_10987_chromosome<>Bacillus_cereus_ATCC14579_chromosome<>Bacillus_thuringiensis_konkukian_chromosome<>Bacillus_cereus_ZK_chromosome<>Bacillus_thuringiensis_Al_Hakam_chromosome<>Bacillus_cereus_cytotoxis_NVH_391-98_chromosome	NC_002745_T1box9(-)_-_(hom)	0	-	-	-	-	-
Bacillus_anthracis_Ames_0581	|	Candidate_413_NC_007530	|	GBAA3443		enhancin family protein	*	<<<	229	|	3167992	3168067	<<<	75	|	37	<<<	GBAA3444	hypothetical protein	*	candidate	918	9.4e-36	B	RNA	2	Bacillus_cereus_ATCC14579_chromosome<>Bacillus_cereus_ZK_plasmid_pE33L466	NC_003210_Purine1(-)_-_(hom|rev)	1	Candidate_29_NC_007530(anti),Candidate_124_NC_007530(para)	-	-	-	-
Bacillus_anthracis_Ames_0581	|	Candidate_432_NC_007530	|	GBAA3586		acetyltransferase, gnat family	*	>>>	2	|	3293317	3293631	>>>	314	|	-22	<<<	GBAA3587	glyoxalase family protein	*	candidate	1416	3.2e-58	T	RNA	1	Bacillus_thuringiensis_Al_Hakam_chromosome	NC_005072_yfr3(+)_+_(hom|rev)	0	-	-	-	-	-
Bacillus_anthracis_Ames_0581	|	Candidate_469_NC_007530	|	GBAA4274		n-acetylglucosamine-6-phosphate deacetylase	*	<<<	99	|	3911030	3911127	<<<	97	|	11	<<<	GBAA4275	metallo-beta-lactamase family protein	*	candidate	808	1.4e-30	T	RNA	6	Bacillus_cereus_ATCC_10987_chromosome<>Bacillus_cereus_ATCC14579_chromosome<>Bacillus_thuringiensis_konkukian_chromosome<>Bacillus_cereus_ZK_chromosome<>Bacillus_thuringiensis_Al_Hakam_chromosome<>Bacillus_cereus_cytotoxis_NVH_391-98_chromosome	NC_002745_sprC(-)_-_(hom)	0	-	-	-	-	-B.subtilis_sigA_1(10.06|-51)B.subtilis_sigA_1(10.06|-143)B.subtilis_sigA_2(9.04|-51)
Bacillus_anthracis_Ames_0581	|	Candidate_478_NC_007530	|	GBAA4538		chaperone protein dnaj	*	<<<	134	|	4127584	4127653	<<<	69	|	0	<<<	GBAA4539	molecular chaperone DnaK	*	candidate	329	5.6e-26	T	RNA	6	Bacillus_cereus_ATCC_10987_chromosome<>Bacillus_cereus_ATCC14579_chromosome<>Bacillus_thuringiensis_konkukian_chromosome<>Bacillus_cereus_ZK_chromosome<>Bacillus_thuringiensis_Al_Hakam_chromosome<>Bacillus_cereus_cytotoxis_NVH_391-98_chromosome	NC_000964_SurC(+)_+_(hom|rev)|NC_000964_SurC(+)_+_(hom)	0	-	tpke11_NC_000913|UD(5'(0-0)|3'(0-0))	3	-	-
Bacillus_anthracis_Ames_0581	|	Candidate_497_NC_007530	|	GBAA4952		aminoglycoside phosphotransferase family	*	<<<	105	|	4496917	4497046	<<<	129	|	0	<<<	GBAA4953	pullulanase, putative	*	candidate	1145	7.7e-46	T	RNA	5	Bacillus_cereus_ATCC_10987_chromosome<>Bacillus_cereus_ATCC14579_chromosome<>Bacillus_thuringiensis_konkukian_chromosome<>Bacillus_cereus_ZK_chromosome<>Bacillus_thuringiensis_Al_Hakam_chromosome	NC_003210_lhrC(+)_+_(hom|rev)	1	Candidate_140_NC_007530(para)	-	-	-	-
Bacillus_anthracis_Ames_0581	|	Candidate_521_NC_007530	|	GBAA5311		hypothetical protein	*	>>>	37	|	4815203	4815507	>>>	304	|	93	>>>	GBAA5312	hypothetical protein	*	candidate	709	2.2e-26	T	RNA	6	Bacillus_cereus_ATCC_10987_chromosome<>Bacillus_cereus_ATCC14579_chromosome<>Bacillus_thuringiensis_konkukian_chromosome<>Bacillus_cereus_ZK_chromosome<>Bacillus_thuringiensis_Al_Hakam_chromosome<>Bacillus_cereus_cytotoxis_NVH_391-98_chromosome	NC_000964_ykkC1yxkD2(-)_-_(hom)	0	-	-	-	-	-B.subtilis_sigG_2(8.7|-254)
Bacillus_anthracis_Ames_0581	|	Candidate_524_NC_007530	|	GBAA5314		tyrosyl-tRNA synthetase	*	<<<	31	|	4818865	4819197	<<<	332	|	0	<<<	GBAA5315	UDP-N-acetylenolpyruvoylglucosamine reductase	*	candidate	1787	4.9e-75	B	RNA	5	Bacillus_cereus_ATCC_10987_chromosome<>Bacillus_cereus_ATCC14579_chromosome<>Bacillus_thuringiensis_konkukian_chromosome<>Bacillus_cereus_ZK_chromosome<>Bacillus_thuringiensis_Al_Hakam_chromosome	NC_002745_T1box8(-)_-_(hom)|NC_002745_T1box1(+)_+_(hom)	0	-	T1box7_NC_003210|3'(0),T1box9_NC_002745|3'(0),T1box13_NC_000964|3'(0)	-	-	-B.subtilis_sigG_1(8.74|-298)B.subtilis_sigA_2(12.5|-255)
Bacillus_anthracis_Ames_0581	|	Candidate_555_NC_007530	|	GBAA1163		dna-binding protein	*	>>>	18	|	1134800	1135110	<<<	310	|	505	<<<	GBAA1166	hypothetical protein	*	candidate	1568	4.3e-65	Z	RNA	1	Bacillus_cereus_ATCC_10987_chromosome	NC_002745_RNAIII(-)_-_(hom|rev)	5	Candidate_247_NC_007530(opp),Candidate_228_NC_007530(para),Candidate_626_NC_007530(para),Candidate_233_NC_007530(para),Candidate_738_NC_007530(para)	-	-	-	-B.subtilis_sigG_3(9.43|-284)
Bacillus_anthracis_Ames_0581	|	Candidate_570_NC_007530	|	GBAA1448		sodium-dependent transporter, putative	*	>>>	-1	|	1371489	1371708	<<<	219	|	41	<<<	GBAA1449	peptidase, m23/m37 family	*	candidate	972	4.1e-38	Z	RNA	3	Bacillus_thuringiensis_konkukian_chromosome<>Bacillus_cereus_ZK_chromosome<>Bacillus_thuringiensis_Al_Hakam_chromosome	NC_002745_sprC(-)_-_(hom)	0	Candidate_262_NC_007530(anti)	-	-	-	-B.subtilis_sigG_2(8.64|-149)
Bacillus_anthracis_Ames_0581	|	Candidate_577_NC_007530	|	GBAA1589		macrolide 2-phosphotransferase, putative	*	<<<	102	|	1496400	1496830	<<<	430	|	0	>>>	GBAA1590	methionine aminopeptidase	*	candidate	2526	1.4e-108	X	RNA	3	Bacillus_thuringiensis_konkukian_chromosome<>Bacillus_cereus_ZK_chromosome<>Bacillus_thuringiensis_Al_Hakam_chromosome	NC_003210_rliB(+)_+_(hom|rev)	0	-	-	-	-	-B.subtilis_sigG_3(9.3|-286)
Bacillus_anthracis_Ames_0581	|	Candidate_582_NC_007530	|	GBAA1834		polysaccharide biosynthesis family protein	*	<<<	65	|	1720974	1721462	>>>	488	|	190	>>>	GBAA1835	sodium-dependent transporter	*	candidate	2817	7e-122	X	RNA	1	Bacillus_cereus_ATCC14579_chromosome	NC_000964_T1box1(+)_+_(hom)|NC_003210_T1box1(+)_+_(hom)|NC_000964_T1box5(+)_+_(hom)|NC_000964_T1box13(-)_-_(hom)|NC_003210_T1box14(-)_-_(hom)|NC_002745_T1box7(-)_-_(hom)|NC_002745_T1box8(-)_-_(hom)|NC_000964_T1box7(-)_-_(hom)|NC_003210_T1box7(-)_-_(hom)|NC_000964_T1box18(+)_+_(hom)|NC_003210_T1box13(+)_+_(hom)|NC_002745_T1box4(+)_+_(hom)|NC_000964_T1box9(-)_-_(hom)	9	T-box_NC_007530(para),T-box_NC_007530(para),T-box_NC_007530(para),Candidate_592_NC_007530(para),T-box_NC_007530(para),T-box_NC_007530(para),T-box_NC_007530(para),T-box_NC_007530(para),T-box_NC_007530(para)	-	-	-	-B.subtilis_sigG_2(8.44|-390)
Bacillus_anthracis_Ames_0581	|	Candidate_592_NC_007530	|	GBAA0011		glutamine amidotransferase, sno family	*	>>>	61	|	20072	20308	>>>	236	|	29	>>>	GBAA0012	seryl-tRNA synthetase	*	candidate	197	9.3e-16	Z	RNA	8	Bacillus_halodurans_chromosome<>Bacillus_cereus_ATCC_10987_chromosome<>Oceanobacillus_iheyensis_chromosome<>Bacillus_cereus_ATCC14579_chromosome<>Bacillus_thuringiensis_konkukian_chromosome<>Bacillus_cereus_ZK_chromosome<>Bacillus_thuringiensis_Al_Hakam_chromosome<>Bacillus_cereus_cytotoxis_NVH_391-98_chromosome	NC_000964_T1box1(+)_+_(hom)|NC_003210_T1box14(-)_-_(hom)|NC_002745_T1box1(+)_+_(hom)|NC_003210_T1box12(+)_+_(hom)|NC_003210_T1box7(-)_-_(hom)|NC_000964_T1box2(+)_+_(hom)|NC_000964_T1box9(-)_-_(hom)|NC_000964_T1box7(-)_-_(hom)	8	Candidate_582_NC_007530(para),T-box_NC_007530(para),T-box_NC_007530(para),T-box_NC_007530(para),T-box_NC_007530(para),T-box_NC_007530(para),Candidate_10_NC_007530(para),T-box_NC_007530(para)	T1box1_NC_000964|UD(5'(0-0)|3'(1-1)),T1box14_NC_003210|3'(0),T1box1_NC_002745|3'(0)	5	RS	-
Bacillus_anthracis_Ames_0581	|	Candidate_619_NC_007530	|	GBAA2947		sulfatase	*	<<<	22	|	2713254	2713740	>>>	486	|	7	<<<	GBAA2948	abc transporter, atp-binding protein	*	candidate	2402	6e-103	X	RNA	1	Bacillus_thuringiensis_Al_Hakam_chromosome	NC_002745_RFN1(-)_-_(hom|rev)|NC_002745_RNAIII(-)_-_(hom|rev)	0	-	-	-	-	-B.subtilis_sigG_1(8.08|-379)
Bacillus_anthracis_Ames_0581	|	Candidate_620_NC_007530	|	GBAA2948		abc transporter, atp-binding protein	*	<<<	305	|	2715679	2715731	<<<	52	|	19	<<<	GBAA2949	hypothetical protein	*	candidate	1722	4.2e-72	Z	RNA	5	Bacillus_cereus_ATCC_10987_chromosome<>Bacillus_cereus_ATCC14579_chromosome<>Bacillus_thuringiensis_konkukian_chromosome<>Bacillus_cereus_ZK_chromosome<>Bacillus_thuringiensis_Al_Hakam_chromosome	NC_003210_rliB(+)_+_(hom)	0	Candidate_621_NC_007530(anti)	-	3	-	-B.subtilis_sigG_3(8.38|-133)
Bacillus_anthracis_Ames_0581	|	Candidate_621_NC_007530	|	GBAA2948		abc transporter, atp-binding protein	*	<<<	1	|	2715375	2715713	>>>	338	|	37	<<<	GBAA2949	hypothetical protein	*	candidate	1722	4.2e-72	X	RNA	5	Bacillus_cereus_ATCC_10987_chromosome<>Bacillus_cereus_ATCC14579_chromosome<>Bacillus_thuringiensis_konkukian_chromosome<>Bacillus_cereus_ZK_chromosome<>Bacillus_thuringiensis_Al_Hakam_chromosome	NC_003210_rliB(+)_+_(hom|rev)	0	Candidate_620_NC_007530(anti)	-	-	-	-B.subtilis_sigA_1(9.06|-474)
Bacillus_anthracis_Ames_0581	|	Candidate_623_NC_007530	|	GBAA0022		hypothetical protein	*	>>>	-4	|	28396	28548	<<<	152	|	65	>>>	GBAA0024	sigma-k factor processing regulatory protein	*	candidate	688	5.2e-25	X	RNA	3	Bacillus_thuringiensis_konkukian_chromosome<>Bacillus_cereus_ZK_chromosome<>Bacillus_thuringiensis_Al_Hakam_chromosome	NC_003210_rliE(+)_+_(hom|rev)	0	-	-	-	-	-
Bacillus_anthracis_Ames_0581	|	Candidate_632_NC_007530	|	GBAA3522		hypothetical protein	*	<<<	291	|	3232931	3233234	<<<	303	|	35	<<<	GBAA3523	hypothetical protein	*	candidate	773	1.9e-29	Y	RNA	4	Bacillus_cereus_ATCC14579_chromosome<>Bacillus_thuringiensis_konkukian_chromosome<>Bacillus_cereus_ZK_chromosome<>Bacillus_thuringiensis_Al_Hakam_chromosome	NC_002745_RFN1(-)_-_(hom)	3	Candidate_31_NC_007530(anti),Candidate_633_NC_007530(anti),Candidate_234_NC_007530(para),Candidate_738_NC_007530(para),Candidate_117_NC_007530(para)	-	-	-	-B.subtilis_sigG_3(8.08|-186)
Bacillus_anthracis_Ames_0581	|	Candidate_633_NC_007530	|	GBAA3522		hypothetical protein	*	<<<	331	|	3232971	3233209	>>>	238	|	60	<<<	GBAA3523	hypothetical protein	*	candidate	773	1.9e-29	X	RNA	1	Bacillus_cereus_ATCC14579_chromosome	NC_002745_RFN1(-)_-_(hom|rev)	4	Candidate_31_NC_007530(tandem),Candidate_632_NC_007530(anti),Candidate_234_NC_007530(para),Candidate_738_NC_007530(para),Candidate_117_NC_007530(para)	-	-	-	-B.subtilis_sigG_3(8.05|-84)
Bacillus_anthracis_Ames_0581	|	Candidate_660_NC_007530	|	GBAA4179		hypothetical protein	*	<<<	1	|	3827287	3827513	>>>	226	|	9	<<<	GBAA4181	dihydrolipoamide dehydrogenase	*	candidate	1158	9.8e-47	F	RNA	4	Bacillus_cereus_ATCC14579_chromosome<>Bacillus_thuringiensis_konkukian_chromosome<>Bacillus_cereus_ZK_chromosome<>Bacillus_thuringiensis_Al_Hakam_chromosome	NC_000964_T1box13(-)_-_(hom|rev)	4	Candidate_29_NC_007530(para),Candidate_367_NC_007530(para),Candidate_17_NC_007530(para),Candidate_384_NC_007530(para)	-	-	-	-B.subtilis_sigG_2(8.01|-330)
Bacillus_anthracis_Ames_0581	|	Candidate_664_NC_007530	|	GBAA4344		hypothetical protein	*	>>>	24	|	3965098	3965177	>>>	79	|	143	>>>	GBAA4345	na+/h+ antiporter nhac	*	candidate	264	1.4e-21	Z	RNA	6	Bacillus_cereus_ATCC_10987_chromosome<>Bacillus_cereus_ATCC14579_chromosome<>Bacillus_thuringiensis_konkukian_chromosome<>Bacillus_cereus_ZK_chromosome<>Bacillus_thuringiensis_Al_Hakam_chromosome<>Bacillus_cereus_cytotoxis_NVH_391-98_chromosome	NC_000964_T1box13(-)_-_(hom)|NC_002745_T1box7(-)_-_(hom)|NC_003210_T1box7(-)_-_(hom)|NC_002745_T1box8(-)_-_(hom)	4	T-box_NC_007530(para),T-box_NC_007530(para),T-box_NC_007530(para),T-box_NC_007530(para)	-	-	-	-
Bacillus_anthracis_Ames_0581	|	Candidate_665_NC_007530	|	GBAA4381		cell division protein, ftsw/roda/spove family	*	<<<	19	|	3995140	3995461	>>>	321	|	0	<<<	GBAA4382	dihydrolipoamide acetyltransferase	*	candidate	1588	5.3e-66	X	RNA	5	Bacillus_cereus_ATCC_10987_chromosome<>Bacillus_thuringiensis_konkukian_chromosome<>Bacillus_cereus_ZK_chromosome<>Bacillus_thuringiensis_Al_Hakam_chromosome<>Bacillus_cereus_cytotoxis_NVH_391-98_chromosome	NC_002745_sprC(-)_-_(hom|rev)	0	-	-	-	-	-
Bacillus_anthracis_Ames_0581	|	Candidate_724_NC_007530	|	GBAA0579		malate dehydrogenase, putative	*	>>>	3	|	589687	589959	<<<	272	|	19	<<<	GBAA0580	lipoprotein, putative	*	candidate	561	1.1e-19	Z	RNA	5	Bacillus_cereus_ATCC_10987_chromosome<>Bacillus_cereus_ATCC14579_chromosome<>Bacillus_thuringiensis_konkukian_chromosome<>Bacillus_cereus_ZK_chromosome<>Bacillus_thuringiensis_Al_Hakam_chromosome	NC_002745_T1box4(+)_+_(hom)	2	Candidate_143_NC_007530(para),Candidate_212_NC_007530(para)	-	-	-	-B.subtilis_sigG_2(9.09|-323)
Bacillus_anthracis_Ames_0581	|	Candidate_734_NC_007530	|	GBAA0949		protein-export membrane protein-related protein	*	>>>	1	|	954999	955277	>>>	278	|	67	<<<	GBAA0950	hypothetical protein	*	candidate	1580	1.2e-65	Z	RNA	5	Bacillus_cereus_ATCC_10987_chromosome<>Bacillus_cereus_ATCC14579_chromosome<>Bacillus_thuringiensis_konkukian_chromosome<>Bacillus_cereus_ZK_chromosome<>Bacillus_thuringiensis_Al_Hakam_chromosome	NC_002505_B2(-)_-_(hom|rev)	2	Candidate_227_NC_007530(anti),Candidate_735_NC_007530(para),Candidate_229_NC_007530(para)	-	-	-	-B.subtilis_sigG_1(8.21|-181)
Bacillus_anthracis_Ames_0581	|	Purine_NC_007530	|	GBAA0268		bifunctional GMP synthase/glutamine	*	>>>	19	|	262466	262758	>>>	292	|	72	>>>	GBAA0270	xanthine/uracil permease family protein	*	Purine	1156	1.5e-46	R	RNA	5	Bacillus_cereus_ATCC14579_chromosome<>Bacillus_thuringiensis_konkukian_chromosome<>Bacillus_cereus_ZK_chromosome<>Bacillus_thuringiensis_Al_Hakam_chromosome<>Bacillus_cereus_cytotoxis_NVH_391-98_chromosome	NC_000964_Purine4(-)_-_(hom)|NC_000964_Purine2(+)_+_(hom)|NC_000964_Purine3(+)_+_(hom)|NC_000964_Purine5(+)_+_(hom)|NC_003210_Purine2(-)_-_(hom)|NC_002745_Purine(+)_+_(hom)	1	Purine_NC_007530(para)	Purine2_NC_000964|UD(5'(0-0)|3'(0-0)),Purine1_NC_003210|3'(0),Purine2_NC_003210|3'(0),Purine4_NC_000964|3'(0),Purine_NC_002745|3'(0)	5	RS	-B.subtilis_sigG_3(9.3|-142)B.subtilis_sigA_2(9.46|-174)
Bacillus_anthracis_Ames_0581	|	TPP_NC_007530	|	GBAA0724		peptidase, m23/m37 family	*	<<<	1	|	751831	752249	>>>	418	|	210	>>>	GBAA0725	transcriptional activator tena, putative	*	TPP	152	1.6e-17	R	RNA	5	Bacillus_cereus_ATCC_10987_chromosome<>Bacillus_thuringiensis_konkukian_chromosome<>Bacillus_cereus_ZK_chromosome<>Bacillus_thuringiensis_Al_Hakam_chromosome<>Bacillus_cereus_cytotoxis_NVH_391-98_chromosome	NC_002745_THI1(-)_-_(hom)|NC_000913_THI1(-)_-_(hom)	2	TPP_NC_007530(para),TPP_NC_007530(para)	THI2_NC_000964|3'(0),THI1_NC_000964|3'(0),THI1_NC_002505|3'(0),THI2_NC_000913|3'(0),THI_NC_002516|3'(0),THI1_NC_003112|3'(0),THI_NC_005072|3'(0)	-	-	-
Bacillus_anthracis_Ames_0581	|	FMN_NC_007530	|	GBAA1501		hypothetical protein	*	<<<	2	|	1422442	1422909	>>>	467	|	79	>>>	GBAA1502	hypothetical protein	*	FMN	658	3.2e-24	R	RNA	8	Bacillus_cereus_ATCC_10987_chromosome<>Bacillus_cereus_ATCC14579_chromosome<>Bacillus_thuringiensis_konkukian_chromosome<>Bacillus_licheniformis_ATCC_14580_chromosome<>Bacillus_cereus_ZK_chromosome<>Bacillus_licheniformis_DSM_13_chromosome<>Bacillus_thuringiensis_Al_Hakam_chromosome<>Bacillus_cereus_cytotoxis_NVH_391-98_chromosome	NC_002745_RFN1(-)_-_(hom)|NC_000964_RFN2(-)_-_(hom)|NC_002745_RFN2(-)_-_(hom)|NC_003210_RFN(-)_-_(hom)	1	Candidate_663_NC_007530(para)	RFN1_NC_000964|3'(0)	5	RS	-B.subtilis_sigA_2(11.28|-242)
Bacillus_anthracis_Ames_0581	|	SAM_NC_007530	|	GBAA2639		aspartate racemase family protein	*	<<<	135	|	2459466	2459644	>>>	178	|	94	>>>	GBAA2640	hypothetical protein	*	SAM	1289	2e-52	R	RNA	5	Bacillus_cereus_ATCC_10987_chromosome<>Bacillus_cereus_ATCC14579_chromosome<>Bacillus_thuringiensis_konkukian_chromosome<>Bacillus_cereus_ZK_chromosome<>Bacillus_thuringiensis_Al_Hakam_chromosome	NC_000964_S_box2(+)_+_(hom)|NC_003210_S_box7(-)_-_(hom)|NC_000964_S_box10(+)_+_(hom)|NC_003210_S_box2(-)_-_(hom)|NC_003210_S_box5(-)_-_(hom)|NC_000964_S_box7(-)_-_(hom)|NC_000964_S_box11(+)_+_(hom)|NC_003210_S_box3(-)_-_(hom)|NC_000964_S_box9(-)_-_(hom)|NC_002745_S_box4(-)_-_(hom)|NC_000964_S_box8(-)_-_(hom)	9	Candidate_110_NC_007530(anti),Candidate_97_NC_007530(para),SAM_NC_007530(para),SAM_NC_007530(para),SAM_NC_007530(para),SAM_NC_007530(para),SAM_NC_007530(para),Candidate_25_NC_007530(para),SAM_NC_007530(para),SAM_NC_007530(para)	S_box2_NC_003210|UD(5'(1-1)|3'(0-0)),S_box4_NC_000964|UD(5'(1-1)|3'(0-0)),S_box5_NC_000964|UD(5'(1-1)|3'(0-1)),S_box9_NC_000964|UD(5'(1-1)|3'(0-0)),S_box4_NC_002745|3'(0),S_box1_NC_000964|3'(0),S_box2_NC_000964|3'(0),T1box2_NC_002745|3'(0),S_box3_NC_003210|3'(0),S_box7_NC_003210|3'(0),S_box2_NC_002745|3'(0)	-	RS	-
Bacillus_anthracis_Ames_0581	|	SAM_NC_007530	|	GBAA4479		bifunctional homocysteine	*	<<<	317	|	4074345	4074560	>>>	215	|	53	>>>	GBAA4480	cystathionine beta-lyase	*	SAM	1222	2.2e-49	R	RNA	1	Bacillus_cereus_ATCC14579_chromosome	NC_003210_S_box3(-)_-_(hom)|NC_000964_S_box1(-)_-_(hom)|NC_003210_S_box6(-)_-_(hom)|NC_002745_S_box2(+)_+_(hom)|NC_000964_S_box2(+)_+_(hom)|NC_003210_S_box2(-)_-_(hom)|NC_000964_S_box11(+)_+_(hom)|NC_000964_S_box7(-)_-_(hom)|NC_000964_S_box10(+)_+_(hom)|NC_002745_S_box4(-)_-_(hom)|NC_003210_S_box5(-)_-_(hom)|NC_003210_S_box3(-)_-_(hom|rev)|NC_000964_S_box9(-)_-_(hom)|NC_000964_S_box1(-)_-_(hom|re…	8	Candidate_62_NC_007530(tandem),Candidate_97_NC_007530(anti),SAM_NC_007530(anti),SAM_NC_007530(para),Candidate_110_NC_007530(para),SAM_NC_007530(para),Candidate_25_NC_007530(para),SAM_NC_007530(para),SAM_NC_007530(para),SAM_NC_007530(para)	S_box2_NC_003210|UD(5'(1-1)|3'(0-0)),S_box4_NC_000964|UD(5'(1-1)|3'(0-0)),S_box5_NC_000964|UD(5'(1-1)|3'(0-1)),S_box9_NC_000964|UD(5'(1-1)|3'(0-0)),S_box4_NC_002745|3'(0),S_box1_NC_000964|3'(0),S_box2_NC_000964|3'(0),T1box2_NC_002745|3'(0),S_box3_NC_003210|3'(0),S_box7_NC_003210|3'(0),S_box2_NC_002745|3'(0)	5	RS	-B.subtilis_sigG_3(8.3|-228)
Bacillus_anthracis_Ames_0581	|	T-box_NC_007530	|	GBAA3408		tryptophanyl-tRNA synthetase	*	<<<	29	|	3133402	3133487	<<<	85	|	275	>>>	GBAA3409	1-deoxy-D-xylulose 5-phosphate reductoisomerase	*	T-box	200	5.3e-17	R	RNA	5	Bacillus_cereus_ATCC_10987_chromosome<>Bacillus_cereus_ATCC14579_chromosome<>Bacillus_thuringiensis_konkukian_chromosome<>Bacillus_cereus_ZK_chromosome<>Bacillus_thuringiensis_Al_Hakam_chromosome	NC_000964_T1box1(+)_+_(hom)|NC_000964_T1box13(-)_-_(hom)|NC_000964_T1box14(-)_-_(hom)|NC_003210_T1box1(+)_+_(hom)|NC_003210_T1box5(-)_-_(hom)|NC_000964_T1box2(+)_+_(hom)|NC_000964_T1box4(+)_+_(hom)|NC_000964_T1box18(+)_+_(hom)|NC_000964_T1box6(+)_+_(hom)|NC_002745_T1box4(+)_+_(hom)|NC_002745_T1box7(-)_-_(hom)|NC_003210_T1box9(-)_-_(hom)|NC_000964_T1box8(-)_-_(hom)|NC_003210_T1box10(-)_-_(hom)	7	T-box_NC_007530(para),T-box_NC_007530(para),T-box_NC_007530(para),T-box_NC_007530(para),T-box_NC_007530(para),T-box_NC_007530(para),T-box_NC_007530(para)	T1box3_NC_000964|UD(5'(1-1)|3'(0-0)),T1box12_NC_003210|UD(5'(1-1)|3'(0-0)),T1box4_NC_002745|UD(5'(0-0)|3'(0-0)),T1box7_NC_003210|UD(5'(1-1)|3'(0-0)),T1box5_NC_000964|UD(5'(0-0)|3'(0-0)),T1box8_NC_000964|UD(5'(1-1)|3'(0-0)),T1box10_NC_000964|UD(5'(0-0)|3'(1-1)),Lysine2_NC_002745|UD(5'(1-1)|3'(1-1)),T1box12_NC_000964|UD(5'(0-0)|3'(0-0)),T1box6_NC_003210|UD(5'(1-0)|3'(0-0)),T1box8_NC_002745|UD(5'(1-…	5	RS	-
Bacillus_anthracis_Ames_0581	|	SRP_bact_NC_007530	|	GBAA0018		cytidine/deoxycytidylate deaminase zinc-binding	*	>>>	81	|	25117	25428	>>>	311	|	83	>>>	GBAA0019	DNA polymerase III subunits gamma and tau	*	SRP_bact	825	1.1e-31	B	RNA	58	Bacillus_subtilis_chromosome<>Bacillus_halodurans_chromosome<>Staphylococcus_aureus_N315_chromosome<>Staphylococcus_aureus_Mu50_chromosome<>Staphylococcus_aureus_COL_chromosome<>Staphylococcus_aureus_aureus_MRSA252_chromosome<>Staphylococcus_aureus_aureus_MSSA476_chromosome<>Listeria_monocytogenes_4b_F2365_chromosome<>Staphylococcus_epidermidis_RP62A_chromosome<>Clostridium_acetobutylicum_chromos…	NC_000964_SRP_bact(+)_+_(hom)|NC_002745_SRP_bact(+)_+_(hom)|NC_003210_SRP_bact(-)_-_(hom)|NC_002516_SRP_bact(+)_+_(hom)|NC_000913_ffs_SRP(+)_+_(hom)|NC_002505_SRP_bact(+)_+_(hom)|NC_003047_SRP_bact(+)_+_(hom)	0	-	SRP_bact_NC_000964|UD(5'(0-0)|3'(0-0)),SRP_bact_NC_003047|3'(0)	-	-	-
Bacillus_anthracis_Ames_0581	|	SAM_NC_007530	|	GBAA0195		oligopeptide abc transporter,	*	<<<	54	|	197003	197338	<<<	335	|	1	<<<	GBAA0196	oxidoreductase, aldo/keto reductase family	*	SAM	1739	6.7e-73	T	RNA	5	Bacillus_cereus_ATCC_10987_chromosome<>Bacillus_cereus_ATCC14579_chromosome<>Bacillus_thuringiensis_konkukian_chromosome<>Bacillus_cereus_ZK_chromosome<>Bacillus_thuringiensis_Al_Hakam_chromosome	NC_003210_S_box6(-)_-_(hom)|NC_000964_S_box9(-)_-_(hom)|NC_003210_S_box3(-)_-_(hom)|NC_000964_S_box2(+)_+_(hom)|NC_000964_S_box11(+)_+_(hom)|NC_000964_S_box7(-)_-_(hom)|NC_002745_S_box4(-)_-_(hom)|NC_000964_S_box10(+)_+_(hom)|NC_002745_S_box3(-)_-_(hom)|NC_003210_S_box2(-)_-_(hom)|NC_000964_S_box1(-)_-_(hom)	10	Candidate_25_NC_007530(para),SAM_NC_007530(para),SAM_NC_007530(para),SAM_NC_007530(para),SAM_NC_007530(para),SAM_NC_007530(para),SAM_NC_007530(para),SAM_NC_007530(para),Candidate_110_NC_007530(para),SAM_NC_007530(para)	S_box2_NC_003210|UD(5'(1-1)|3'(0-0)),S_box4_NC_000964|UD(5'(1-1)|3'(0-0)),S_box5_NC_000964|UD(5'(1-1)|3'(0-1)),S_box9_NC_000964|UD(5'(1-1)|3'(0-0)),S_box4_NC_002745|3'(0),S_box1_NC_000964|3'(0),S_box2_NC_000964|3'(0),T1box2_NC_002745|3'(0),S_box3_NC_003210|3'(0),S_box7_NC_003210|3'(0),S_box2_NC_002745|3'(0)	-	RS	-B.subtilis_sigA_2(10.07|-234)
Bacillus_anthracis_Ames_0581	|	Purine_NC_007530	|	GBAA0267		chaperonin GroEL	*	>>>	30	|	260531	260833	>>>	302	|	74	>>>	GBAA0268	bifunctional GMP synthase/glutamine	*	Purine	1383	7.2e-57	T	RNA	6	Bacillus_cereus_ATCC_10987_chromosome<>Bacillus_cereus_ATCC14579_chromosome<>Bacillus_thuringiensis_konkukian_chromosome<>Bacillus_cereus_ZK_chromosome<>Bacillus_thuringiensis_Al_Hakam_chromosome<>Bacillus_cereus_cytotoxis_NVH_391-98_chromosome	NC_003210_Purine2(-)_-_(hom)	0	-	Purine2_NC_000964|UD(5'(0-0)|3'(0-0)),Purine1_NC_003210|3'(0),Purine2_NC_003210|3'(0),Purine4_NC_000964|3'(0),Purine_NC_002745|3'(0)	5	-	-
Bacillus_anthracis_Ames_0581	|	TPP_NC_007530	|	GBAA0379		methyl-accepting chemotaxis protein	*	>>>	10	|	399268	399484	>>>	216	|	36	>>>	GBAA0380	hypothetical protein	*	TPP	1161	1.3e-46	B	RNA	6	Bacillus_cereus_ATCC_10987_chromosome<>Bacillus_cereus_ATCC14579_chromosome<>Bacillus_thuringiensis_konkukian_chromosome<>Bacillus_cereus_ZK_chromosome<>Bacillus_thuringiensis_Al_Hakam_chromosome<>Bacillus_cereus_cytotoxis_NVH_391-98_chromosome	NC_000913_THI1(-)_-_(hom)|NC_000964_THI3(-)_-_(hom)|NC_000964_THI4(+)_+_(hom)|NC_003047_THI(+)_+_(hom)|NC_000964_THI1(+)_+_(hom)	3	TPP_NC_007530(para),TPP_NC_007530(para),TPP_NC_007530(para)	THI2_NC_000964|3'(0),THI1_NC_000964|3'(0),THI1_NC_002505|3'(0),THI2_NC_000913|3'(0),THI_NC_002516|3'(0),THI1_NC_003112|3'(0),THI_NC_005072|3'(0)	5	RS	-
Bacillus_anthracis_Ames_0581	|	ydaO-yuaA_NC_007530	|	GBAA0737		hypothetical protein	*	>>>	8	|	761316	761607	>>>	291	|	45	>>>	GBAA0738	hypothetical protein	*	ydaO-yuaA	1243	8.5e-51	B	RNA	6	Bacillus_cereus_ATCC_10987_chromosome<>Bacillus_cereus_ATCC14579_chromosome<>Bacillus_thuringiensis_konkukian_chromosome<>Bacillus_cereus_ZK_chromosome<>Bacillus_thuringiensis_Al_Hakam_chromosome<>Bacillus_cereus_cytotoxis_NVH_391-98_chromosome	NC_000964_ydaO1yuaA1(+)_+_(hom)|NC_000964_ydaO1yuaA2(+)_+_(hom)	0	-	-	5	-	-
Bacillus_anthracis_Ames_0581	|	T-box_NC_007530	|	GBAA1188		tryptophanyl-tRNA synthetase	*	<<<	49	|	1152460	1152721	<<<	261	|	86	<<<	GBAA1189	hypothetical protein	*	T-box	524	2.7e-18	T	RNA	10	Bacillus_subtilis_chromosome<>Bacillus_cereus_ATCC_10987_chromosome<>Bacillus_cereus_ATCC14579_chromosome<>Bacillus_thuringiensis_konkukian_chromosome<>Bacillus_licheniformis_ATCC_14580_chromosome<>Bacillus_cereus_ZK_chromosome<>Bacillus_licheniformis_DSM_13_chromosome<>Bacillus_thuringiensis_Al_Hakam_chromosome<>Bacillus_cereus_cytotoxis_NVH_391-98_chromosome<>Bacillus_amyloliquefaciens_FZB42_ch…	NC_000964_T1box3(-)_-_(hom)|NC_002745_T1box1(+)_+_(hom)|NC_002745_T1box4(+)_+_(hom)|NC_000964_T1box5(+)_+_(hom)|NC_003210_T1box4(-)_-_(hom)|NC_000964_T1box8(-)_-_(hom)|NC_000964_T1box14(-)_-_(hom)|NC_003210_T1box1(+)_+_(hom)|NC_002745_T1box8(-)_-_(hom)|NC_000964_T1box6(+)_+_(hom)	7	T-box_NC_007530(para),T-box_NC_007530(para),T-box_NC_007530(para),Candidate_582_NC_007530(para),T-box_NC_007530(para),T-box_NC_007530(para),T-box_NC_007530(para)	T1box3_NC_000964|UD(5'(1-1)|3'(0-0)),T1box12_NC_003210|UD(5'(1-1)|3'(0-0)),T1box4_NC_002745|UD(5'(0-0)|3'(0-0)),T1box7_NC_003210|UD(5'(1-1)|3'(0-0)),T1box5_NC_000964|UD(5'(0-0)|3'(0-0)),T1box8_NC_000964|UD(5'(1-1)|3'(0-0)),T1box10_NC_000964|UD(5'(0-0)|3'(1-1)),Lysine2_NC_002745|UD(5'(1-1)|3'(1-1)),T1box12_NC_000964|UD(5'(0-0)|3'(0-0)),T1box6_NC_003210|UD(5'(1-0)|3'(0-0)),T1box8_NC_002745|UD(5'(1-…	-	RS	-B.subtilis_sigA_1(10.48|-319)
Bacillus_anthracis_Ames_0581	|	T-box_NC_007530	|	GBAA1247		hypothetical protein	*	>>>	1	|	1202772	1202857	>>>	85	|	319	>>>	GBAA1248	anthranilate synthase component I	*	T-box	1114	2.4e-45	T	RNA	6	Oceanobacillus_iheyensis_chromosome<>Bacillus_cereus_ATCC14579_chromosome<>Bacillus_thuringiensis_konkukian_chromosome<>Bacillus_cereus_ZK_chromosome<>Bacillus_thuringiensis_Al_Hakam_chromosome<>Bacillus_cereus_cytotoxis_NVH_391-98_chromosome	NC_003210_T1box8(-)_-_(hom)|NC_003210_T1box9(-)_-_(hom)|NC_003210_T1box12(+)_+_(hom)	3	T-box_NC_007530(tandem),T-box_NC_007530(para),T-box_NC_007530(para)	T1box3_NC_000964|UD(5'(1-1)|3'(0-0)),T1box12_NC_003210|UD(5'(1-1)|3'(0-0)),T1box4_NC_002745|UD(5'(0-0)|3'(0-0)),T1box7_NC_003210|UD(5'(1-1)|3'(0-0)),T1box5_NC_000964|UD(5'(0-0)|3'(0-0)),T1box8_NC_000964|UD(5'(1-1)|3'(0-0)),T1box10_NC_000964|UD(5'(0-0)|3'(1-1)),Lysine2_NC_002745|UD(5'(1-1)|3'(1-1)),T1box12_NC_000964|UD(5'(0-0)|3'(0-0)),T1box6_NC_003210|UD(5'(1-0)|3'(0-0)),T1box8_NC_002745|UD(5'(1-…	-	-	-
Bacillus_anthracis_Ames_0581	|	T-box_NC_007530	|	GBAA1247		hypothetical protein	*	>>>	96	|	1202867	1203149	>>>	282	|	27	>>>	GBAA1248	anthranilate synthase component I	*	T-box	767	5e-29	T	RNA	6	Bacillus_cereus_ATCC_10987_chromosome<>Bacillus_cereus_ATCC14579_chromosome<>Bacillus_thuringiensis_konkukian_chromosome<>Bacillus_cereus_ZK_chromosome<>Bacillus_thuringiensis_Al_Hakam_chromosome<>Bacillus_cereus_cytotoxis_NVH_391-98_chromosome	NC_003210_T1box8(-)_-_(hom)|NC_003210_T1box9(-)_-_(hom)|NC_003210_T1box12(+)_+_(hom)	3	T-box_NC_007530(tandem),T-box_NC_007530(para),T-box_NC_007530(para)	T1box3_NC_000964|UD(5'(1-1)|3'(0-0)),T1box12_NC_003210|UD(5'(1-1)|3'(0-0)),T1box4_NC_002745|UD(5'(0-0)|3'(0-0)),T1box7_NC_003210|UD(5'(1-1)|3'(0-0)),T1box5_NC_000964|UD(5'(0-0)|3'(0-0)),T1box8_NC_000964|UD(5'(1-1)|3'(0-0)),T1box10_NC_000964|UD(5'(0-0)|3'(1-1)),Lysine2_NC_002745|UD(5'(1-1)|3'(1-1)),T1box12_NC_000964|UD(5'(0-0)|3'(0-0)),T1box6_NC_003210|UD(5'(1-0)|3'(0-0)),T1box8_NC_002745|UD(5'(1-…	5	RS	-
Bacillus_anthracis_Ames_0581	|	T-box_NC_007530	|	GBAA1447		precorrin-2 dehydrogenase	*	>>>	4	|	1369717	1370051	>>>	334	|	82	>>>	GBAA1448	sodium-dependent transporter, putative	*	T-box	1584	6.2e-66	T	RNA	6	Bacillus_cereus_ATCC_10987_chromosome<>Bacillus_cereus_ATCC14579_chromosome<>Bacillus_thuringiensis_konkukian_chromosome<>Bacillus_cereus_ZK_chromosome<>Bacillus_thuringiensis_Al_Hakam_chromosome<>Bacillus_cereus_cytotoxis_NVH_391-98_chromosome	NC_003210_T1box11(-)_-_(hom)|NC_003210_T1box9(-)_-_(hom)|NC_003210_T1box7(-)_-_(hom)	3	T-box_NC_007530(para),T-box_NC_007530(para),T-box_NC_007530(para)	T1box3_NC_000964|UD(5'(1-1)|3'(0-0)),T1box12_NC_003210|UD(5'(1-1)|3'(0-0)),T1box4_NC_002745|UD(5'(0-0)|3'(0-0)),T1box7_NC_003210|UD(5'(1-1)|3'(0-0)),T1box5_NC_000964|UD(5'(0-0)|3'(0-0)),T1box8_NC_000964|UD(5'(1-1)|3'(0-0)),T1box10_NC_000964|UD(5'(0-0)|3'(1-1)),Lysine2_NC_002745|UD(5'(1-1)|3'(1-1)),T1box12_NC_000964|UD(5'(0-0)|3'(0-0)),T1box6_NC_003210|UD(5'(1-0)|3'(0-0)),T1box8_NC_002745|UD(5'(1-…	-	RS	-B.subtilis_sigA_2(11.28|-295)
Bacillus_anthracis_Ames_0581	|	SAM_NC_007530	|	GBAA1451		hypothetical protein	*	>>>	1	|	1375355	1375632	>>>	277	|	42	>>>	GBAA1452	na+/h+ antiporter family protein	*	SAM	1305	4e-53	B	RNA	4	Bacillus_cereus_ATCC14579_chromosome<>Bacillus_thuringiensis_konkukian_chromosome<>Bacillus_cereus_ZK_chromosome<>Bacillus_thuringiensis_Al_Hakam_chromosome	NC_000964_S_box11(+)_+_(hom)|NC_000964_S_box7(-)_-_(hom)|NC_000964_S_box9(-)_-_(hom)|NC_000964_S_box10(+)_+_(hom)|NC_003210_S_box3(-)_-_(hom)|NC_003210_S_box6(-)_-_(hom)|NC_000964_S_box2(+)_+_(hom)|NC_000964_S_box1(-)_-_(hom)|NC_002745_S_box4(-)_-_(hom)|NC_003210_S_box4(+)_+_(hom)|NC_003210_S_box2(-)_-_(hom)	7	Candidate_25_NC_007530(para),SAM_NC_007530(para),SAM_NC_007530(para),Candidate_97_NC_007530(para),SAM_NC_007530(para),SAM_NC_007530(para),SAM_NC_007530(para)	S_box2_NC_003210|UD(5'(1-1)|3'(0-0)),S_box4_NC_000964|UD(5'(1-1)|3'(0-0)),S_box5_NC_000964|UD(5'(1-1)|3'(0-1)),S_box9_NC_000964|UD(5'(1-1)|3'(0-0)),S_box4_NC_002745|3'(0),S_box1_NC_000964|3'(0),S_box2_NC_000964|3'(0),T1box2_NC_002745|3'(0),S_box3_NC_003210|3'(0),S_box7_NC_003210|3'(0),S_box2_NC_002745|3'(0)	5	RS	-B.subtilis_sigA_2(9.27|-196)
Bacillus_anthracis_Ames_0581	|	Purine_NC_007530	|	GBAA1590		methionine aminopeptidase	*	>>>	141	|	1497719	1497878	>>>	159	|	24	>>>	GBAA1591	xanthine phosphoribosyltransferase	*	Purine	915	2.3e-35	T	RNA	6	Bacillus_cereus_ATCC_10987_chromosome<>Bacillus_cereus_ATCC14579_chromosome<>Bacillus_thuringiensis_konkukian_chromosome<>Bacillus_cereus_ZK_chromosome<>Bacillus_thuringiensis_Al_Hakam_chromosome<>Bacillus_cereus_cytotoxis_NVH_391-98_chromosome	NC_000964_Purine4(-)_-_(hom)|NC_002745_Purine(+)_+_(hom)|NC_000964_Purine3(+)_+_(hom)|NC_003210_Purine2(-)_-_(hom)	1	Purine_NC_007530(para)	Purine2_NC_000964|UD(5'(0-0)|3'(0-0)),Purine1_NC_003210|3'(0),Purine2_NC_003210|3'(0),Purine4_NC_000964|3'(0),Purine_NC_002745|3'(0)	5	RS	-B.subtilis_sigA_1(9.26|-193)B.subtilis_sigA_2(10.32|-193)
Bacillus_anthracis_Ames_0581	|	ykoK_NC_007530	|	GBAA1603		hypothetical protein	*	>>>	146	|	1510486	1510765	>>>	279	|	266	>>>	GBAA1605	cation transporter, putative	*	ykoK	474	9.8e-16	T	RNA	18	Bacillus_subtilis_chromosome<>Bacillus_halodurans_chromosome<>Clostridium_acetobutylicum_chromosome<>Listeria_innocua_chromosome<>Bacillus_cereus_ATCC_10987_chromosome<>Bacillus_cereus_ATCC14579_chromosome<>Bacillus_thuringiensis_konkukian_chromosome<>Bacillus_licheniformis_ATCC_14580_chromosome<>Bacillus_cereus_ZK_chromosome<>Bacillus_licheniformis_DSM_13_chromosome<>Bacillus_clausii_KSM-K16_chr…	NC_000964_ykoK(+)_+_(hom)|NC_003210_ykoK(-)_-_(hom)|NC_002505_ykoK(+)_+_(hom)	0	Candidate_127_NC_007530(anti)	-	-	-	-
Bacillus_anthracis_Ames_0581	|	T-box_NC_007530	|	GBAA1965		hypothetical protein	*	>>>	220	|	1850019	1850282	>>>	263	|	479	>>>	GBAA1968	homoserine dehydrogenase	*	T-box	536	1.8e-18	T	RNA	11	Bacillus_subtilis_chromosome<>Bacillus_halodurans_chromosome<>Bacillus_cereus_ATCC_10987_chromosome<>Bacillus_cereus_ATCC14579_chromosome<>Bacillus_thuringiensis_konkukian_chromosome<>Bacillus_cereus_ZK_chromosome<>Geobacillus_kaustophilus_HTA426_chromosome<>Bacillus_clausii_KSM-K16_chromosome<>Bacillus_thuringiensis_Al_Hakam_chromosome<>Geobacillus_thermodenitrificans_NG80-2_chromosome<>Bacillus…	NC_000964_T1box15(-)_-_(hom)|NC_000964_T1box16(-)_-_(hom)|NC_000964_T1box17(-)_-_(hom)|NC_000964_T1box12(-)_-_(hom)|NC_003210_T1box6(-)_-_(hom)	3	T-box_NC_007530(tandem),T-box_NC_007530(para),T-box_NC_007530(para)	T1box3_NC_000964|UD(5'(1-1)|3'(0-0)),T1box12_NC_003210|UD(5'(1-1)|3'(0-0)),T1box4_NC_002745|UD(5'(0-0)|3'(0-0)),T1box7_NC_003210|UD(5'(1-1)|3'(0-0)),T1box5_NC_000964|UD(5'(0-0)|3'(0-0)),T1box8_NC_000964|UD(5'(1-1)|3'(0-0)),T1box10_NC_000964|UD(5'(0-0)|3'(1-1)),Lysine2_NC_002745|UD(5'(1-1)|3'(1-1)),T1box12_NC_000964|UD(5'(0-0)|3'(0-0)),T1box6_NC_003210|UD(5'(1-0)|3'(0-0)),T1box8_NC_002745|UD(5'(1-…	-	-	-B.subtilis_sigA_2(10.06|-274)
Bacillus_anthracis_Ames_0581	|	T-box_NC_007530	|	GBAA2215		hypothetical protein	*	>>>	102	|	2069111	2069412	>>>	301	|	90	>>>	GBAA2216	sodium-dependent transporter, putative	*	T-box	490	1.1e-16	T	RNA	8	Bacillus_cereus_ATCC_10987_chromosome<>Bacillus_cereus_ATCC14579_chromosome<>Bacillus_thuringiensis_konkukian_chromosome<>Bacillus_licheniformis_ATCC_14580_chromosome<>Bacillus_cereus_ZK_chromosome<>Bacillus_licheniformis_DSM_13_chromosome<>Bacillus_thuringiensis_Al_Hakam_chromosome<>Bacillus_cereus_cytotoxis_NVH_391-98_chromosome	NC_003210_T1box14(-)_-_(hom)|NC_000964_T1box11(-)_-_(hom)|NC_003210_T1box11(-)_-_(hom)|NC_002745_T1box2(-)_-_(hom)|NC_000964_T1box13(-)_-_(hom)|NC_003210_T1box13(+)_+_(hom)	2	Candidate_582_NC_007530(para),T-box_NC_007530(para)	T1box3_NC_000964|UD(5'(1-1)|3'(0-0)),T1box12_NC_003210|UD(5'(1-1)|3'(0-0)),T1box4_NC_002745|UD(5'(0-0)|3'(0-0)),T1box7_NC_003210|UD(5'(1-1)|3'(0-0)),T1box5_NC_000964|UD(5'(0-0)|3'(0-0)),T1box8_NC_000964|UD(5'(1-1)|3'(0-0)),T1box10_NC_000964|UD(5'(0-0)|3'(1-1)),Lysine2_NC_002745|UD(5'(1-1)|3'(1-1)),T1box12_NC_000964|UD(5'(0-0)|3'(0-0)),T1box6_NC_003210|UD(5'(1-0)|3'(0-0)),T1box8_NC_002745|UD(5'(1-…	-	RS	-B.subtilis_sigG_2(8.23|-377)B.subtilis_sigA_2(10.77|-310)
Bacillus_anthracis_Ames_0581	|	Glycine_NC_007530	|	GBAA2381		sodium/alanine symporter family protein	*	<<<	25	|	2221538	2221956	<<<	418	|	0	<<<	GBAA2383	hypothetical protein	*	Glycine	2211	2.8e-94	T	RNA	4	Bacillus_cereus_ATCC14579_chromosome<>Bacillus_thuringiensis_konkukian_chromosome<>Bacillus_cereus_ZK_chromosome<>Bacillus_thuringiensis_Al_Hakam_chromosome	NC_002505_gcvT1(-)_-_(hom)	0	-	gcvT1_NC_002505|3'(0),gcvT2_NC_002505|3'(0)	5	-	-B.subtilis_sigG_2(8.56|-344)B.subtilis_sigA_2(10.28|-360)
Bacillus_anthracis_Ames_0581	|	TPP_NC_007530	|	GBAA2610		D-alanylalanine synthetase	*	>>>	22	|	2433665	2433879	>>>	214	|	64	>>>	GBAA2611	transcriptional activator tena	*	TPP	486	3.2e-16	T	RNA	6	Bacillus_cereus_ATCC_10987_chromosome<>Bacillus_cereus_ATCC14579_chromosome<>Bacillus_thuringiensis_konkukian_chromosome<>Bacillus_cereus_ZK_chromosome<>Bacillus_thuringiensis_Al_Hakam_chromosome<>Bacillus_cereus_cytotoxis_NVH_391-98_chromosome	NC_000964_THI2(+)_+_(hom)|NC_000964_THI1(+)_+_(hom)|NC_003210_THI1(+)_+_(hom)|NC_000964_THI4(+)_+_(hom)|NC_000913_THI1(-)_-_(hom)	3	TPP_NC_007530(para),TPP_NC_007530(para),TPP_NC_007530(para)	THI2_NC_000964|3'(0),THI1_NC_000964|3'(0),THI1_NC_002505|3'(0),THI2_NC_000913|3'(0),THI_NC_002516|3'(0),THI1_NC_003112|3'(0),THI_NC_005072|3'(0)	5	RS	-B.subtilis_sigK_3(10.07|-177)B.subtilis_sigG_3(9.39|-169)B.subtilis_sigA_1(10.93|-187)
Bacillus_anthracis_Ames_0581	|	T-box_NC_007530	|	GBAA2648		penicillin-binding protein	*	>>>	187	|	2469825	2470134	>>>	309	|	37	>>>	GBAA2649	permease, putative	*	T-box	774	1.9e-29	T	RNA	6	Bacillus_cereus_ATCC_10987_chromosome<>Bacillus_cereus_ATCC14579_chromosome<>Bacillus_thuringiensis_konkukian_chromosome<>Bacillus_cereus_ZK_chromosome<>Bacillus_clausii_KSM-K16_chromosome<>Bacillus_thuringiensis_Al_Hakam_chromosome	NC_000964_T1box9(-)_-_(hom)|NC_003210_T1box5(-)_-_(hom)|NC_003210_T1box12(+)_+_(hom)|NC_003210_T1box8(-)_-_(hom)|NC_003210_T1box13(+)_+_(hom)|NC_000964_T1box7(-)_-_(hom)	2	T-box_NC_007530(para),Candidate_582_NC_007530(para)	T1box3_NC_000964|UD(5'(1-1)|3'(0-0)),T1box12_NC_003210|UD(5'(1-1)|3'(0-0)),T1box4_NC_002745|UD(5'(0-0)|3'(0-0)),T1box7_NC_003210|UD(5'(1-1)|3'(0-0)),T1box5_NC_000964|UD(5'(0-0)|3'(0-0)),T1box8_NC_000964|UD(5'(1-1)|3'(0-0)),T1box10_NC_000964|UD(5'(0-0)|3'(1-1)),Lysine2_NC_002745|UD(5'(1-1)|3'(1-1)),T1box12_NC_000964|UD(5'(0-0)|3'(0-0)),T1box6_NC_003210|UD(5'(1-0)|3'(0-0)),T1box8_NC_002745|UD(5'(1-…	5	RS	-
Bacillus_anthracis_Ames_0581	|	SAM_NC_007530	|	GBAA3206		peptidase, m20/m25/m40 family	*	<<<	26	|	2953193	2953431	<<<	238	|	0	<<<	GBAA3207	hypothetical protein	*	SAM	1012	6.6e-40	B	RNA	6	Bacillus_cereus_ATCC_10987_chromosome<>Bacillus_cereus_ATCC14579_chromosome<>Bacillus_thuringiensis_konkukian_chromosome<>Bacillus_cereus_ZK_chromosome<>Bacillus_thuringiensis_Al_Hakam_chromosome<>Bacillus_cereus_cytotoxis_NVH_391-98_chromosome	NC_000964_S_box7(-)_-_(hom)|NC_003210_S_box3(-)_-_(hom)|NC_000964_S_box2(+)_+_(hom)|NC_000964_S_box10(+)_+_(hom)|NC_000964_S_box9(-)_-_(hom)|NC_003210_S_box6(-)_-_(hom)|NC_002745_S_box3(-)_-_(hom)|NC_000964_S_box11(+)_+_(hom)|NC_002745_S_box4(-)_-_(hom)|NC_000964_S_box1(-)_-_(hom)|NC_000964_S_box8(-)_-_(hom)|NC_003210_S_box2(-)_-_(hom)	10	Candidate_25_NC_007530(anti),SAM_NC_007530(para),SAM_NC_007530(para),Candidate_97_NC_007530(para),SAM_NC_007530(para),SAM_NC_007530(para),SAM_NC_007530(para),SAM_NC_007530(para),SAM_NC_007530(para),Candidate_110_NC_007530(para),SAM_NC_007530(para)	S_box2_NC_003210|UD(5'(1-1)|3'(0-0)),S_box4_NC_000964|UD(5'(1-1)|3'(0-0)),S_box5_NC_000964|UD(5'(1-1)|3'(0-1)),S_box9_NC_000964|UD(5'(1-1)|3'(0-0)),S_box4_NC_002745|3'(0),S_box1_NC_000964|3'(0),S_box2_NC_000964|3'(0),T1box2_NC_002745|3'(0),S_box3_NC_003210|3'(0),S_box7_NC_003210|3'(0),S_box2_NC_002745|3'(0)	5	RS	-B.subtilis_sigA_2(10.05|-193)
Bacillus_anthracis_Ames_0581	|	T-box_NC_007530	|	GBAA4034		isoleucyl-tRNA synthetase	*	<<<	48	|	3716226	3716524	<<<	298	|	0	<<<	GBAA4035	cell-division initiation protein diviva	*	T-box	1453	6.3e-60	T	RNA	6	Bacillus_cereus_ATCC_10987_chromosome<>Bacillus_cereus_ATCC14579_chromosome<>Bacillus_thuringiensis_konkukian_chromosome<>Bacillus_cereus_ZK_chromosome<>Bacillus_thuringiensis_Al_Hakam_chromosome<>Bacillus_cereus_cytotoxis_NVH_391-98_chromosome	NC_000964_T1box5(+)_+_(hom)|NC_003210_T1box1(+)_+_(hom)|NC_003210_T1box4(-)_-_(hom)|NC_000964_T1box14(-)_-_(hom)|NC_000964_T1box10(-)_-_(hom)|NC_002745_T1box7(-)_-_(hom)|NC_000964_T1box7(-)_-_(hom)|NC_000964_T1box18(+)_+_(hom)|NC_000964_T1box13(-)_-_(hom)|NC_002745_T1box8(-)_-_(hom)|NC_003210_T1box13(+)_+_(hom)	9	T-box_NC_007530(para),T-box_NC_007530(para),T-box_NC_007530(para),T-box_NC_007530(para),T-box_NC_007530(para),T-box_NC_007530(para),T-box_NC_007530(para),T-box_NC_007530(para),Candidate_582_NC_007530(para)	T1box3_NC_000964|UD(5'(1-1)|3'(0-0)),T1box12_NC_003210|UD(5'(1-1)|3'(0-0)),T1box4_NC_002745|UD(5'(0-0)|3'(0-0)),T1box7_NC_003210|UD(5'(1-1)|3'(0-0)),T1box5_NC_000964|UD(5'(0-0)|3'(0-0)),T1box8_NC_000964|UD(5'(1-1)|3'(0-0)),T1box10_NC_000964|UD(5'(0-0)|3'(1-1)),Lysine2_NC_002745|UD(5'(1-1)|3'(1-1)),T1box12_NC_000964|UD(5'(0-0)|3'(0-0)),T1box6_NC_003210|UD(5'(1-0)|3'(0-0)),T1box8_NC_002745|UD(5'(1-…	-	RS	-B.subtilis_sigA_2(10.84|-268)
Bacillus_anthracis_Ames_0581	|	SAM_NC_007530	|	GBAA4252		5-methylthioribose kinase, putative	*	<<<	42	|	3890676	3890779	<<<	103	|	158	<<<	GBAA4253	hydrolase, carbon-nitrogen family	*	SAM	275	6.3e-19	B	RNA	7	Bacillus_subtilis_chromosome<>Bacillus_cereus_ATCC14579_chromosome<>Bacillus_thuringiensis_konkukian_chromosome<>Bacillus_cereus_ZK_chromosome<>Bacillus_thuringiensis_Al_Hakam_chromosome<>Geobacillus_thermodenitrificans_NG80-2_chromosome<>Bacillus_cereus_cytotoxis_NVH_391-98_chromosome	NC_000964_S_box4(-)_-_(hom)|NC_000964_S_box8(-)_-_(hom)|NC_003210_S_box2(-)_-_(hom)|NC_003210_S_box3(-)_-_(hom)	2	Candidate_62_NC_007530(para),SAM_NC_007530(para)	S_box2_NC_003210|UD(5'(1-1)|3'(0-0)),S_box4_NC_000964|UD(5'(1-1)|3'(0-0)),S_box5_NC_000964|UD(5'(1-1)|3'(0-1)),S_box9_NC_000964|UD(5'(1-1)|3'(0-0)),S_box4_NC_002745|3'(0),S_box1_NC_000964|3'(0),S_box2_NC_000964|3'(0),T1box2_NC_002745|3'(0),S_box3_NC_003210|3'(0),S_box7_NC_003210|3'(0),S_box2_NC_002745|3'(0)	-	RS	-B.subtilis_sigG_1(8.05|-195)B.subtilis_sigA_3(10.32|-228)
Bacillus_anthracis_Ames_0581	|	SAM_NC_007530	|	GBAA4254		hypothetical protein	*	>>>	16	|	3893010	3893206	>>>	196	|	23	>>>	GBAA4255	ribulose bisphosphate carboxylase, putative	*	SAM	943	1.1e-36	T	RNA	6	Bacillus_cereus_ATCC_10987_chromosome<>Bacillus_cereus_ATCC14579_chromosome<>Bacillus_thuringiensis_konkukian_chromosome<>Bacillus_cereus_ZK_chromosome<>Bacillus_thuringiensis_Al_Hakam_chromosome<>Bacillus_cereus_cytotoxis_NVH_391-98_chromosome	NC_000964_S_box5(+)_+_(hom)|NC_000964_S_box11(+)_+_(hom)|NC_000964_S_box9(-)_-_(hom)|NC_000964_S_box10(+)_+_(hom)|NC_003210_S_box6(-)_-_(hom)|NC_003210_S_box3(-)_-_(hom)|NC_002745_S_box2(+)_+_(hom)|NC_003210_S_box1(+)_+_(hom)|NC_000964_S_box7(-)_-_(hom)|NC_000964_S_box1(-)_-_(hom)	8	SAM_NC_007530(para),SAM_NC_007530(para),SAM_NC_007530(para),Candidate_97_NC_007530(para),SAM_NC_007530(para),SAM_NC_007530(para),SAM_NC_007530(para),SAM_NC_007530(para)	S_box2_NC_003210|UD(5'(1-1)|3'(0-0)),S_box4_NC_000964|UD(5'(1-1)|3'(0-0)),S_box5_NC_000964|UD(5'(1-1)|3'(0-1)),S_box9_NC_000964|UD(5'(1-1)|3'(0-0)),S_box4_NC_002745|3'(0),S_box1_NC_000964|3'(0),S_box2_NC_000964|3'(0),T1box2_NC_002745|3'(0),S_box3_NC_003210|3'(0),S_box7_NC_003210|3'(0),S_box2_NC_002745|3'(0)	5	RS	-
Bacillus_anthracis_Ames_0581	|	T-box_NC_007530	|	GBAA4633		histidyl-tRNA synthetase	*	<<<	41	|	4210808	4211071	<<<	263	|	49	<<<	GBAA4634	hypothetical protein	*	T-box	498	7.7e-17	T	RNA	9	Bacillus_subtilis_chromosome<>Bacillus_halodurans_chromosome<>Bacillus_cereus_ATCC_10987_chromosome<>Bacillus_cereus_ATCC14579_chromosome<>Bacillus_thuringiensis_konkukian_chromosome<>Bacillus_cereus_ZK_chromosome<>Geobacillus_kaustophilus_HTA426_chromosome<>Geobacillus_thermodenitrificans_NG80-2_chromosome<>Bacillus_cereus_cytotoxis_NVH_391-98_chromosome	NC_000964_T1box9(-)_-_(hom)|NC_003210_T1box4(-)_-_(hom)|NC_000964_T1box13(-)_-_(hom)|NC_003210_T1box12(+)_+_(hom)|NC_000964_T1box7(-)_-_(hom)|NC_000964_T1box14(-)_-_(hom)	3	T-box_NC_007530(para),T-box_NC_007530(para),T-box_NC_007530(para)	T1box3_NC_000964|UD(5'(1-1)|3'(0-0)),T1box12_NC_003210|UD(5'(1-1)|3'(0-0)),T1box4_NC_002745|UD(5'(0-0)|3'(0-0)),T1box7_NC_003210|UD(5'(1-1)|3'(0-0)),T1box5_NC_000964|UD(5'(0-0)|3'(0-0)),T1box8_NC_000964|UD(5'(1-1)|3'(0-0)),T1box10_NC_000964|UD(5'(0-0)|3'(1-1)),Lysine2_NC_002745|UD(5'(1-1)|3'(1-1)),T1box12_NC_000964|UD(5'(0-0)|3'(0-0)),T1box6_NC_003210|UD(5'(1-0)|3'(0-0)),T1box8_NC_002745|UD(5'(1-…	-	RS	-B.subtilis_sigA_2(10.32|-279)
Bacillus_anthracis_Ames_0581	|	T-box_NC_007530	|	GBAA4690		valyl-tRNA synthetase	*	<<<	19	|	4266300	4266580	<<<	280	|	95	<<<	GBAA4691	hypothetical protein	*	T-box	474	7.5e-16	B	RNA	7	Bacillus_cereus_ATCC_10987_chromosome<>Bacillus_cereus_ATCC14579_chromosome<>Bacillus_thuringiensis_konkukian_chromosome<>Bacillus_cereus_ZK_chromosome<>Geobacillus_kaustophilus_HTA426_chromosome<>Bacillus_thuringiensis_Al_Hakam_chromosome<>Bacillus_cereus_cytotoxis_NVH_391-98_chromosome	NC_000964_T1box13(-)_-_(hom)|NC_003210_T1box5(-)_-_(hom)|NC_003210_T1box1(+)_+_(hom)|NC_000964_T1box5(+)_+_(hom)|NC_002745_T1box4(+)_+_(hom)|NC_002745_T1box7(-)_-_(hom)|NC_000964_T1box2(+)_+_(hom)|NC_000964_T1box10(-)_-_(hom)|NC_002745_T1box1(+)_+_(hom)|NC_002745_T1box2(-)_-_(hom)	7	T-box_NC_007530(para),T-box_NC_007530(para),T-box_NC_007530(para),T-box_NC_007530(para),T-box_NC_007530(para),T-box_NC_007530(para),Candidate_582_NC_007530(para)	T1box3_NC_000964|UD(5'(1-1)|3'(0-0)),T1box12_NC_003210|UD(5'(1-1)|3'(0-0)),T1box4_NC_002745|UD(5'(0-0)|3'(0-0)),T1box7_NC_003210|UD(5'(1-1)|3'(0-0)),T1box5_NC_000964|UD(5'(0-0)|3'(0-0)),T1box8_NC_000964|UD(5'(1-1)|3'(0-0)),T1box10_NC_000964|UD(5'(0-0)|3'(1-1)),Lysine2_NC_002745|UD(5'(1-1)|3'(1-1)),T1box12_NC_000964|UD(5'(0-0)|3'(0-0)),T1box6_NC_003210|UD(5'(1-0)|3'(0-0)),T1box8_NC_002745|UD(5'(1-…	5	RS	-
Bacillus_anthracis_Ames_0581	|	T-box_NC_007530	|	GBAA4802		asparaginyl-tRNA synthetase	*	<<<	35	|	4366000	4366300	<<<	300	|	162	<<<	GBAA4803	phenylalanyl-tRNA synthetase beta subunit	*	T-box	563	6.6e-20	T	RNA	14	Bacillus_cereus_ATCC_10987_chromosome<>Clostridium_tetani_E88_chromosome<>Bacillus_cereus_ATCC14579_chromosome<>Bacillus_thuringiensis_konkukian_chromosome<>Bacillus_cereus_ZK_chromosome<>Pediococcus_pentosaceus_ATCC_25745_chromosome<>Bacillus_thuringiensis_Al_Hakam_chromosome<>Clostridium_botulinum_A_chromosome<>Alkaliphilus_metalliredigens_QYMF_chromosome<>Bacillus_cereus_cytotoxis_NVH_391-98_c…	NC_000964_T1box5(+)_+_(hom)|NC_000964_T1box18(+)_+_(hom)|NC_002745_T1box7(-)_-_(hom)|NC_003210_T1box5(-)_-_(hom)|NC_000964_T1box6(+)_+_(hom)|NC_000964_T1box13(-)_-_(hom)|NC_003210_T1box3(-)_-_(hom)|NC_002745_T1box2(-)_-_(hom)	6	Candidate_68_NC_007530(anti),Candidate_554_NC_007530(para),Candidate_684_NC_007530(para),Candidate_514_NC_007530(para),Candidate_701_NC_007530(para),Candidate_498_NC_007530(para),T-box_NC_007530(para)	T1box3_NC_000964|UD(5'(1-1)|3'(0-0)),T1box12_NC_003210|UD(5'(1-1)|3'(0-0)),T1box4_NC_002745|UD(5'(0-0)|3'(0-0)),T1box7_NC_003210|UD(5'(1-1)|3'(0-0)),T1box5_NC_000964|UD(5'(0-0)|3'(0-0)),T1box8_NC_000964|UD(5'(1-1)|3'(0-0)),T1box10_NC_000964|UD(5'(0-0)|3'(1-1)),Lysine2_NC_002745|UD(5'(1-1)|3'(1-1)),T1box12_NC_000964|UD(5'(0-0)|3'(0-0)),T1box6_NC_003210|UD(5'(1-0)|3'(0-0)),T1box8_NC_002745|UD(5'(1-…	-	RS	-
Bacillus_anthracis_Ames_0581	|	SAM_NC_007530	|	GBAA5222		abc transporter, atp-binding protein	*	<<<	233	|	4739931	4740197	<<<	266	|	31	<<<	GBAA5224	hypothetical protein	*	SAM	418	1.8e-17	T	RNA	7	Bacillus_halodurans_chromosome<>Bacillus_cereus_ATCC_10987_chromosome<>Bacillus_cereus_ATCC14579_chromosome<>Bacillus_thuringiensis_konkukian_chromosome<>Bacillus_thuringiensis_Al_Hakam_chromosome<>Bacillus_cereus_cytotoxis_NVH_391-98_chromosome<>Bacillus_amyloliquefaciens_FZB42_chromosome	NC_000964_S_box9(-)_-_(hom)|NC_000964_S_box11(+)_+_(hom)|NC_003210_S_box2(-)_-_(hom)|NC_002745_S_box2(+)_+_(hom)|NC_000964_S_box6(+)_+_(hom)|NC_000964_S_box2(+)_+_(hom)|NC_000964_S_box10(+)_+_(hom)|NC_002745_S_box3(-)_-_(hom)|NC_003210_S_box3(-)_-_(hom)|NC_000964_S_box5(+)_+_(hom)|NC_003210_S_box1(+)_+_(hom)|NC_002745_S_box4(-)_-_(hom)|NC_000964_S_box7(-)_-_(hom)|NC_000964_S_box3(-)_-_(hom)	7	SAM_NC_007530(para),Candidate_25_NC_007530(para),SAM_NC_007530(para),Candidate_110_NC_007530(para),SAM_NC_007530(para),SAM_NC_007530(para),SAM_NC_007530(para)	S_box2_NC_003210|UD(5'(1-1)|3'(0-0)),S_box4_NC_000964|UD(5'(1-1)|3'(0-0)),S_box5_NC_000964|UD(5'(1-1)|3'(0-1)),S_box9_NC_000964|UD(5'(1-1)|3'(0-0)),S_box4_NC_002745|3'(0),S_box1_NC_000964|3'(0),S_box2_NC_000964|3'(0),T1box2_NC_002745|3'(0),S_box3_NC_003210|3'(0),S_box7_NC_003210|3'(0),S_box2_NC_002745|3'(0)	-	-	-B.subtilis_sigA_2(11.58|-235)
Bacillus_anthracis_Ames_0581	|	tmRNA_NC_007530	|	GBAA5331		dna-binding response regulator	*	<<<	329	|	4834431	4834773	<<<	342	|	216	<<<	GBAA5332	SsrA-binding protein	*	tmRNA	654	3.2e-24	T	RNA	9	Bacillus_subtilis_chromosome<>Oceanobacillus_iheyensis_chromosome<>Bacillus_licheniformis_ATCC_14580_chromosome<>Bacillus_licheniformis_DSM_13_chromosome<>Geobacillus_kaustophilus_HTA426_chromosome<>Staphylococcus_haemolyticus_chromosome<>Syntrophus_aciditrophicus_SB_chromosome<>Lactobacillus_reuteri_F275_chromosome<>Bacillus_amyloliquefaciens_FZB42_chromosome	NC_003210_tmRNA(-)_-_(hom)|NC_000964_tmRNA(-)_-_(hom)|NC_002745_tmRNA(+)_+_(hom)|NC_002516_tmRNA(-)_-_(hom)	0	-	-	-	-	-
Bacillus_anthracis_Ames_0581	|	tmRNA_NC_007530	|	GBAA5331		dna-binding response regulator	*	<<<	386	|	4834488	4834773	<<<	285	|	216	<<<	GBAA5332	SsrA-binding protein	*	tmRNA	654	3.2e-24	B	RNA	17	Bacillus_subtilis_chromosome<>Bacillus_halodurans_chromosome<>Listeria_monocytogenes_4b_F2365_chromosome<>Listeria_monocytogenes_chromosome<>Listeria_innocua_chromosome<>Oceanobacillus_iheyensis_chromosome<>Enterococcus_faecalis_V583_chromosome<>Bacillus_licheniformis_ATCC_14580_chromosome<>Bacillus_licheniformis_DSM_13_chromosome<>Geobacillus_kaustophilus_HTA426_chromosome<>Bacillus_clausii_KSM-…	NC_003210_tmRNA(-)_-_(hom)|NC_000964_tmRNA(-)_-_(hom)|NC_002745_tmRNA(+)_+_(hom)|NC_002516_tmRNA(-)_-_(hom)	0	-	-	-	-	-
Bacillus_anthracis_Ames_0581	|	TPP_NC_007530	|	GBAA5463		thiamine biosynthesis protein ThiC	*	<<<	58	|	4953459	4953690	<<<	231	|	9	<<<	GBAA5464	l-lactate permease	*	TPP	1048	8.5e-42	T	RNA	6	Bacillus_cereus_ATCC_10987_chromosome<>Bacillus_cereus_ATCC14579_chromosome<>Bacillus_thuringiensis_konkukian_chromosome<>Bacillus_cereus_ZK_chromosome<>Bacillus_thuringiensis_Al_Hakam_chromosome<>Bacillus_cereus_cytotoxis_NVH_391-98_chromosome	NC_000964_THI1(+)_+_(hom)|NC_000964_THI2(+)_+_(hom)|NC_000964_THI4(+)_+_(hom)|NC_003210_THI1(+)_+_(hom)|NC_000913_THI1(-)_-_(hom)	3	TPP_NC_007530(para),TPP_NC_007530(para),TPP_NC_007530(para)	THI2_NC_000964|3'(0),THI1_NC_000964|3'(0),THI1_NC_002505|3'(0),THI2_NC_000913|3'(0),THI_NC_002516|3'(0),THI1_NC_003112|3'(0),THI_NC_005072|3'(0)	-	RS	-
Bacillus_anthracis_Ames_0581	|	yybP-ykoY_NC_007530	|	GBAA1322		hypothetical protein	*	<<<	110	|	1269145	1269328	<<<	183	|	0	<<<	GBAA1323	potassium uptake protein, trkh family	*	yybP-ykoY	1126	4.3e-45	Z	RNA	6	Bacillus_cereus_ATCC_10987_chromosome<>Bacillus_cereus_ATCC14579_chromosome<>Bacillus_thuringiensis_konkukian_chromosome<>Bacillus_cereus_ZK_chromosome<>Bacillus_thuringiensis_Al_Hakam_chromosome<>Bacillus_cereus_cytotoxis_NVH_391-98_chromosome	NC_003210_yybP1ykoY(+)_+_(hom)	0	-	yybP1ykoY_NC_003210|3'(0),yybP1ykoY1_NC_000964|3'(0),yybP1ykoY_NC_002745|3'(0)	-	-	-B.subtilis_sigA_2(12.5|-159)
Bacillus_anthracis_Ames_0581	|	T-box_NC_007530	|	GBAA1459		branched-chain amino acid transport system ii	*	<<<	38	|	1382634	1382955	<<<	321	|	227	>>>	GBAA1461	hypothetical protein	*	T-box	1375	2e-56	X	RNA	2	Clostridium_tetani_E88_chromosome<>Bacillus_cereus_cytotoxis_NVH_391-98_chromosome	NC_003210_T1box4(-)_-_(hom)|NC_000964_T1box1(+)_+_(hom)	4	Candidate_10_NC_007530(anti),Candidate_592_NC_007530(para),T-box_NC_007530(para),T-box_NC_007530(para),T-box_NC_007530(para)	T1box3_NC_000964|UD(5'(1-1)|3'(0-0)),T1box12_NC_003210|UD(5'(1-1)|3'(0-0)),T1box4_NC_002745|UD(5'(0-0)|3'(0-0)),T1box7_NC_003210|UD(5'(1-1)|3'(0-0)),T1box5_NC_000964|UD(5'(0-0)|3'(0-0)),T1box8_NC_000964|UD(5'(1-1)|3'(0-0)),T1box10_NC_000964|UD(5'(0-0)|3'(1-1)),Lysine2_NC_002745|UD(5'(1-1)|3'(1-1)),T1box12_NC_000964|UD(5'(0-0)|3'(0-0)),T1box6_NC_003210|UD(5'(1-0)|3'(0-0)),T1box8_NC_002745|UD(5'(1-…	-	RS	-B.subtilis_sigG_1(8.64|-325)B.subtilis_sigG_3(9.56|-325)
Bacillus_anthracis_Ames_0581	|	RNaseP_bact_b_NC_007530	|	GBAA1583		hypothetical protein	*	>>>	459	|	1489547	1489623	>>>	76	|	122	>>>	GBAA1584	hypothetical protein	*	RNaseP_bact_b	141	3.9e-35	Z	RNA	35	Bacillus_halodurans_chromosome<>Staphylococcus_aureus_COL_chromosome<>Staphylococcus_aureus_aureus_MRSA252_chromosome<>Staphylococcus_aureus_aureus_MSSA476_chromosome<>Staphylococcus_epidermidis_RP62A_chromosome<>Streptococcus_pneumoniae_TIGR4_chromosome<>Streptococcus_pneumoniae_R6_chromosome<>Listeria_monocytogenes_chromosome<>Oceanobacillus_iheyensis_chromosome<>Streptococcus_mutans_chromosome…	NC_000964_RNaseP_bact_b(-)_-_(hom)|NC_003210_RNaseP_bact_b(-)_-_(hom)	0	-	RNaseP_bact_b_NC_000964|UD(5'(0-0)|3'(0-0)),RNaseP_bact_b_NC_003210|UD(5'(0-0)|3'(1-1)),RNaseP_bact_b_NC_002745|UD(5'(0-1)|3'(1-1))	-	-	-
Bacillus_anthracis_Ames_0581	|	T-box_NC_007530	|	GBAA1834		polysaccharide biosynthesis family protein	*	<<<	65	|	1720974	1721374	>>>	400	|	278	>>>	GBAA1835	sodium-dependent transporter	*	T-box	2817	7e-122	X	RNA	6	Bacillus_cereus_ATCC_10987_chromosome<>Bacillus_cereus_ATCC14579_chromosome<>Bacillus_thuringiensis_konkukian_chromosome<>Bacillus_cereus_ZK_chromosome<>Bacillus_thuringiensis_Al_Hakam_chromosome<>Bacillus_cereus_cytotoxis_NVH_391-98_chromosome	NC_000964_T1box1(+)_+_(hom)|NC_003210_T1box1(+)_+_(hom)|NC_000964_T1box5(+)_+_(hom)|NC_000964_T1box13(-)_-_(hom)|NC_003210_T1box14(-)_-_(hom)|NC_002745_T1box7(-)_-_(hom)|NC_002745_T1box8(-)_-_(hom)|NC_000964_T1box7(-)_-_(hom)|NC_003210_T1box7(-)_-_(hom)|NC_000964_T1box18(+)_+_(hom)|NC_000964_T1box9(-)_-_(hom)	10	T-box_NC_007530(para),T-box_NC_007530(para),T-box_NC_007530(para),Candidate_592_NC_007530(para),T-box_NC_007530(para),T-box_NC_007530(para),T-box_NC_007530(para),T-box_NC_007530(para),T-box_NC_007530(para),T-box_NC_007530(para)	T1box3_NC_000964|UD(5'(1-1)|3'(0-0)),T1box12_NC_003210|UD(5'(1-1)|3'(0-0)),T1box4_NC_002745|UD(5'(0-0)|3'(0-0)),T1box7_NC_003210|UD(5'(1-1)|3'(0-0)),T1box5_NC_000964|UD(5'(0-0)|3'(0-0)),T1box8_NC_000964|UD(5'(1-1)|3'(0-0)),T1box10_NC_000964|UD(5'(0-0)|3'(1-1)),Lysine2_NC_002745|UD(5'(1-1)|3'(1-1)),T1box12_NC_000964|UD(5'(0-0)|3'(0-0)),T1box6_NC_003210|UD(5'(1-0)|3'(0-0)),T1box8_NC_002745|UD(5'(1-…	-	-	-B.subtilis_sigG_2(8.44|-302)
Bacillus_anthracis_Ames_0581	|	SAM_NC_007530	|	GBAA0175		abc transporter, substrate-binding protein,	*	<<<	31	|	177106	177343	<<<	237	|	10	<<<	GBAA0176	alcohol dehydrogenase, zinc-containing	*	SAM	473	1e-15	Z	RNA	8	Listeria_monocytogenes_4b_F2365_chromosome<>Listeria_monocytogenes_chromosome<>Listeria_innocua_chromosome<>Bacillus_cereus_ATCC_10987_chromosome<>Bacillus_cereus_ATCC14579_chromosome<>Bacillus_cereus_ZK_chromosome<>Listeria_welshimeri_serovar_6b_SLCC5334_chromosome<>Bacillus_thuringiensis_Al_Hakam_chromosome	NC_003210_S_box2(-)_-_(hom)|NC_003210_S_box6(-)_-_(hom)|NC_000964_S_box6(+)_+_(hom)|NC_003210_S_box7(-)_-_(hom)|NC_000964_S_box2(+)_+_(hom)|NC_000964_S_box10(+)_+_(hom)|NC_002745_S_box2(+)_+_(hom)|NC_000964_S_box1(-)_-_(hom)|NC_000964_S_box9(-)_-_(hom)|NC_000964_S_box11(+)_+_(hom)|NC_000964_S_box7(-)_-_(hom)|NC_000964_S_box5(+)_+_(hom)|NC_000964_S_box8(-)_-_(hom)|NC_003210_S_box1(+)_+_(hom)|NC_00…	10	SAM_NC_007530(para),SAM_NC_007530(para),Candidate_110_NC_007530(para),SAM_NC_007530(para),SAM_NC_007530(para),SAM_NC_007530(para),Candidate_25_NC_007530(para),SAM_NC_007530(para),SAM_NC_007530(para),SAM_NC_007530(para)	S_box2_NC_003210|UD(5'(1-1)|3'(0-0)),S_box4_NC_000964|UD(5'(1-1)|3'(0-0)),S_box5_NC_000964|UD(5'(1-1)|3'(0-1)),S_box9_NC_000964|UD(5'(1-1)|3'(0-0)),S_box4_NC_002745|3'(0),S_box1_NC_000964|3'(0),S_box2_NC_000964|3'(0),T1box2_NC_002745|3'(0),S_box3_NC_003210|3'(0),S_box7_NC_003210|3'(0),S_box2_NC_002745|3'(0)	-	RS	-B.subtilis_sigA_2(9.4|-199)
Bacillus_anthracis_Ames_0581	|	T-box_NC_007530	|	GBAA1965		hypothetical protein	*	>>>	544	|	1850343	1850628	>>>	285	|	133	>>>	GBAA1968	homoserine dehydrogenase	*	T-box	484	2.8e-28	Y	RNA	3	Geobacillus_kaustophilus_HTA426_chromosome<>Bacillus_clausii_KSM-K16_chromosome<>Geobacillus_thermodenitrificans_NG80-2_chromosome	NC_000964_T1box15(-)_-_(hom)|NC_000964_T1box16(-)_-_(hom)|NC_000964_T1box17(-)_-_(hom)|NC_000964_T1box12(-)_-_(hom)|NC_003210_T1box6(-)_-_(hom)|NC_003210_T1box2(-)_-_(hom)	1	T-box_NC_007530(tandem)	T1box3_NC_000964|UD(5'(1-1)|3'(0-0)),T1box12_NC_003210|UD(5'(1-1)|3'(0-0)),T1box4_NC_002745|UD(5'(0-0)|3'(0-0)),T1box7_NC_003210|UD(5'(1-1)|3'(0-0)),T1box5_NC_000964|UD(5'(0-0)|3'(0-0)),T1box8_NC_000964|UD(5'(1-1)|3'(0-0)),T1box10_NC_000964|UD(5'(0-0)|3'(1-1)),Lysine2_NC_002745|UD(5'(1-1)|3'(1-1)),T1box12_NC_000964|UD(5'(0-0)|3'(0-0)),T1box6_NC_003210|UD(5'(1-0)|3'(0-0)),T1box8_NC_002745|UD(5'(1-…	-	-	-B.subtilis_sigA_1(11.39|-274)
Bacillus_anthracis_Ames_0581	|	T-box_NC_007530	|	GBAA2174		hypothetical protein	*	>>>	1	|	2024390	2024660	>>>	270	|	28	>>>	GBAA2175	arginyl-tRNA synthetase	*	T-box	1131	2.5e-45	Z	RNA	5	Bacillus_cereus_ATCC14579_chromosome<>Bacillus_thuringiensis_konkukian_chromosome<>Bacillus_cereus_ZK_chromosome<>Bacillus_thuringiensis_Al_Hakam_chromosome<>Bacillus_cereus_cytotoxis_NVH_391-98_chromosome	NC_000964_T1box3(-)_-_(hom)|NC_002745_T1box8(-)_-_(hom)|NC_002745_T1box7(-)_-_(hom)|NC_000964_T1box14(-)_-_(hom)|NC_003210_T1box4(-)_-_(hom)	6	T-box_NC_007530(para),Candidate_592_NC_007530(para),Candidate_10_NC_007530(para),T-box_NC_007530(para),T-box_NC_007530(para),T-box_NC_007530(para)	T1box3_NC_000964|UD(5'(1-1)|3'(0-0)),T1box12_NC_003210|UD(5'(1-1)|3'(0-0)),T1box4_NC_002745|UD(5'(0-0)|3'(0-0)),T1box7_NC_003210|UD(5'(1-1)|3'(0-0)),T1box5_NC_000964|UD(5'(0-0)|3'(0-0)),T1box8_NC_000964|UD(5'(1-1)|3'(0-0)),T1box10_NC_000964|UD(5'(0-0)|3'(1-1)),Lysine2_NC_002745|UD(5'(1-1)|3'(1-1)),T1box12_NC_000964|UD(5'(0-0)|3'(0-0)),T1box6_NC_003210|UD(5'(1-0)|3'(0-0)),T1box8_NC_002745|UD(5'(1-…	5	RS	-B.subtilis_sigG_2(9.52|-228)B.subtilis_sigA_1(10.25|-250)
Bacillus_anthracis_Ames_0581	|	T-box_NC_007530	|	GBAA2180		tpr domain protein	*	>>>	297	|	2032954	2033015	>>>	61	|	33	>>>	GBAA2181	isoleucyl-tRNA synthetase	*	T-box	210	1.3e-22	Z	RNA	7	Bacillus_cereus_ATCC_10987_chromosome<>Clostridium_tetani_E88_chromosome<>Bacillus_cereus_ATCC14579_chromosome<>Bacillus_thuringiensis_konkukian_chromosome<>Bacillus_cereus_ZK_chromosome<>Bacillus_thuringiensis_Al_Hakam_chromosome<>Bacillus_cereus_cytotoxis_NVH_391-98_chromosome	NC_000964_T1box2(+)_+_(hom)	3	Candidate_592_NC_007530(para),T-box_NC_007530(para),T-box_NC_007530(para)	T1box3_NC_000964|UD(5'(1-1)|3'(0-0)),T1box12_NC_003210|UD(5'(1-1)|3'(0-0)),T1box4_NC_002745|UD(5'(0-0)|3'(0-0)),T1box7_NC_003210|UD(5'(1-1)|3'(0-0)),T1box5_NC_000964|UD(5'(0-0)|3'(0-0)),T1box8_NC_000964|UD(5'(1-1)|3'(0-0)),T1box10_NC_000964|UD(5'(0-0)|3'(1-1)),Lysine2_NC_002745|UD(5'(1-1)|3'(1-1)),T1box12_NC_000964|UD(5'(0-0)|3'(0-0)),T1box6_NC_003210|UD(5'(1-0)|3'(0-0)),T1box8_NC_002745|UD(5'(1-…	5	RS	-
Bacillus_anthracis_Ames_0581	|	T-box_NC_007530	|	GBAA2956		chorismate synthase	*	<<<	30	|	2727154	2727244	<<<	90	|	1	<<<	GBAA2957	hypothetical protein	*	T-box	516	1.6e-17	Z	RNA	5	Bacillus_cereus_ATCC_10987_chromosome<>Bacillus_cereus_ATCC14579_chromosome<>Bacillus_thuringiensis_konkukian_chromosome<>Bacillus_cereus_ZK_chromosome<>Bacillus_thuringiensis_Al_Hakam_chromosome	NC_003210_T1box7(-)_-_(hom)|NC_003210_T1box3(-)_-_(hom)|NC_002745_T1box7(-)_-_(hom)|NC_003210_T1box1(+)_+_(hom)|NC_000964_T1box13(-)_-_(hom)|NC_000964_T1box7(-)_-_(hom)|NC_002745_T1box8(-)_-_(hom)|NC_000964_T1box9(-)_-_(hom)|NC_000964_T1box5(+)_+_(hom)	3	T-box_NC_007530(para),T-box_NC_007530(para),Candidate_664_NC_007530(para)	T1box3_NC_000964|UD(5'(1-1)|3'(0-0)),T1box12_NC_003210|UD(5'(1-1)|3'(0-0)),T1box4_NC_002745|UD(5'(0-0)|3'(0-0)),T1box7_NC_003210|UD(5'(1-1)|3'(0-0)),T1box5_NC_000964|UD(5'(0-0)|3'(0-0)),T1box8_NC_000964|UD(5'(1-1)|3'(0-0)),T1box10_NC_000964|UD(5'(0-0)|3'(1-1)),Lysine2_NC_002745|UD(5'(1-1)|3'(1-1)),T1box12_NC_000964|UD(5'(0-0)|3'(0-0)),T1box6_NC_003210|UD(5'(1-0)|3'(0-0)),T1box8_NC_002745|UD(5'(1-…	-	RS	-
Bacillus_anthracis_Ames_0581	|	T-box_NC_007530	|	GBAA2958		3-deoxy-7-phosphoheptulonate synthase	*	<<<	462	|	2728947	2729078	<<<	131	|	237	<<<	GBAA2959	hypothetical protein	*	T-box	185	2.5e-16	Z	RNA	7	Bacillus_halodurans_chromosome<>Bacillus_cereus_ATCC_10987_chromosome<>Bacillus_cereus_ATCC14579_chromosome<>Bacillus_thuringiensis_konkukian_chromosome<>Bacillus_cereus_ZK_chromosome<>Bacillus_thuringiensis_Al_Hakam_chromosome<>Bacillus_cereus_cytotoxis_NVH_391-98_chromosome	NC_000964_T1box13(-)_-_(hom)|NC_003210_T1box1(+)_+_(hom)|NC_002745_T1box8(-)_-_(hom)|NC_003210_T1box11(-)_-_(hom)|NC_002745_T1box7(-)_-_(hom)|NC_002745_T1box4(+)_+_(hom)|NC_003210_T1box3(-)_-_(hom)|NC_000964_T1box18(+)_+_(hom)|NC_003210_T1box7(-)_-_(hom)|NC_000964_T1box9(-)_-_(hom)|NC_000964_T1box7(-)_-_(hom)	7	T-box_NC_007530(para),Candidate_582_NC_007530(para),T-box_NC_007530(para),T-box_NC_007530(para),T-box_NC_007530(para),Candidate_664_NC_007530(para),T-box_NC_007530(para)	T1box3_NC_000964|UD(5'(1-1)|3'(0-0)),T1box12_NC_003210|UD(5'(1-1)|3'(0-0)),T1box4_NC_002745|UD(5'(0-0)|3'(0-0)),T1box7_NC_003210|UD(5'(1-1)|3'(0-0)),T1box5_NC_000964|UD(5'(0-0)|3'(0-0)),T1box8_NC_000964|UD(5'(1-1)|3'(0-0)),T1box10_NC_000964|UD(5'(0-0)|3'(1-1)),Lysine2_NC_002745|UD(5'(1-1)|3'(1-1)),T1box12_NC_000964|UD(5'(0-0)|3'(0-0)),T1box6_NC_003210|UD(5'(1-0)|3'(0-0)),T1box8_NC_002745|UD(5'(1-…	-	-	-
Bacillus_anthracis_Ames_0581	|	Lysine_NC_007530	|	GBAA3075		acetyltransferase, gnat family	*	<<<	79	|	2833530	2834028	>>>	498	|	49	>>>	GBAA3076	lysine-specific permease	*	Lysine	2093	2.4e-89	X	COD	1	Bacillus_cereus_cytotoxis_NVH_391-98_chromosome	NC_003210_Lysine(-)_-_(hom)|NC_000964_Lysine2(-)_-_(hom)	0	-	Lysine_NC_003210|3'(0),Lysine2_NC_002745|3'(0)	5	-	-B.subtilis_sigA_2(9.56|-300)B.subtilis_sigA_3(9.09|-157)
Bacillus_anthracis_Ames_0581	|	TPP_NC_007530	|	GBAA0375		DNA topoisomerase III	*	<<<	187	|	393875	394059	>>>	184	|	36	>>>	GBAA0376	hydroxyethylthiazole kinase	*	TPP	480	2.2e-16	X	RNA	6	Bacillus_cereus_ATCC_10987_chromosome<>Bacillus_thuringiensis_konkukian_chromosome<>Bacillus_cereus_ZK_chromosome<>Bacillus_thuringiensis_Al_Hakam_chromosome<>Geobacillus_thermodenitrificans_NG80-2_chromosome<>Bacillus_cereus_cytotoxis_NVH_391-98_chromosome	NC_000964_THI5(+)_+_(hom)|NC_003210_THI1(+)_+_(hom)|NC_003210_THI2(-)_-_(hom)	1	TPP_NC_007530(para)	THI2_NC_000964|3'(0),THI1_NC_000964|3'(0),THI1_NC_002505|3'(0),THI2_NC_000913|3'(0),THI_NC_002516|3'(0),THI1_NC_003112|3'(0),THI_NC_005072|3'(0)	5	RS	-
Bacillus_anthracis_Ames_0581	|	SAM_NC_007530	|	GBAA4479		bifunctional homocysteine	*	<<<	24	|	4074052	4074497	<<<	445	|	116	>>>	GBAA4480	cystathionine beta-lyase	*	SAM	2326	1.7e-99	X	RNA	1	Bacillus_thuringiensis_Al_Hakam_chromosome	NC_003210_S_box3(-)_-_(hom)|NC_000964_S_box1(-)_-_(hom)|NC_003210_S_box6(-)_-_(hom)|NC_002745_S_box2(+)_+_(hom)|NC_000964_S_box2(+)_+_(hom)|NC_003210_S_box2(-)_-_(hom)|NC_000964_S_box11(+)_+_(hom)|NC_000964_S_box7(-)_-_(hom)|NC_000964_S_box10(+)_+_(hom)|NC_002745_S_box4(-)_-_(hom)|NC_003210_S_box5(-)_-_(hom)|NC_003210_S_box3(-)_-_(hom|rev)|NC_000964_S_box9(-)_-_(hom)|NC_000964_S_box1(-)_-_(hom|re…	9	Candidate_62_NC_007530(anti),Candidate_97_NC_007530(tandem),SAM_NC_007530(anti),SAM_NC_007530(para),Candidate_110_NC_007530(para),SAM_NC_007530(para),Candidate_25_NC_007530(para),SAM_NC_007530(para),SAM_NC_007530(para),SAM_NC_007530(para),SAM_NC_007530(para),SAM_NC_007530(para)	S_box2_NC_003210|UD(5'(1-1)|3'(0-0)),S_box4_NC_000964|UD(5'(1-1)|3'(0-0)),S_box5_NC_000964|UD(5'(1-1)|3'(0-1)),S_box9_NC_000964|UD(5'(1-1)|3'(0-0)),S_box4_NC_002745|3'(0),S_box1_NC_000964|3'(0),S_box2_NC_000964|3'(0),T1box2_NC_002745|3'(0),S_box3_NC_003210|3'(0),S_box7_NC_003210|3'(0),S_box2_NC_002745|3'(0)	5	RS	-
Bacillus_anthracis_Ames_0581	|	T-box_NC_007530	|	GBAA0395		hypothetical protein	*	>>>	1	|	414038	414357	>>>	319	|	26	>>>	GBAA0396	prolyl-tRNA synthetase	*	T-box	1243	1.9e-50	Y	RNA	6	Bacillus_cereus_ATCC_10987_chromosome<>Bacillus_cereus_ATCC14579_chromosome<>Bacillus_thuringiensis_konkukian_chromosome<>Bacillus_cereus_ZK_chromosome<>Bacillus_thuringiensis_Al_Hakam_chromosome<>Bacillus_cereus_cytotoxis_NVH_391-98_chromosome	NC_000964_T1box1(+)_+_(hom)|NC_000964_T1box8(-)_-_(hom)|NC_000964_T1box3(-)_-_(hom)|NC_002745_sprC(-)_-_(hom|rev)	1	T-box_NC_007530(para)	T1box3_NC_000964|UD(5'(1-1)|3'(0-0)),T1box12_NC_003210|UD(5'(1-1)|3'(0-0)),T1box4_NC_002745|UD(5'(0-0)|3'(0-0)),T1box7_NC_003210|UD(5'(1-1)|3'(0-0)),T1box5_NC_000964|UD(5'(0-0)|3'(0-0)),T1box8_NC_000964|UD(5'(1-1)|3'(0-0)),T1box10_NC_000964|UD(5'(0-0)|3'(1-1)),Lysine2_NC_002745|UD(5'(1-1)|3'(1-1)),T1box12_NC_000964|UD(5'(0-0)|3'(0-0)),T1box6_NC_003210|UD(5'(1-0)|3'(0-0)),T1box8_NC_002745|UD(5'(1-…	5	RS	-B.subtilis_sigK_1(9.12|-107)B.subtilis_sigG_2(10.28|-341)B.subtilis_sigG_2(8.78|-297)B.subtilis_sigG_2(8.15|-287)
Bacillus_anthracis_Ames_0581	|	T-box_NC_007530	|	GBAA4584		minor extracellular protease vpr	*	>>>	1	|	4166165	4166485	>>>	320	|	415	>>>	GBAA4586	phenylalanine-4-hydroxylase, putative	*	T-box	193	1.8e-16	Z	RNA	6	Bacillus_cereus_ATCC_10987_chromosome<>Bacillus_cereus_ATCC14579_chromosome<>Bacillus_thuringiensis_konkukian_chromosome<>Bacillus_cereus_ZK_chromosome<>Bacillus_thuringiensis_Al_Hakam_chromosome<>Bacillus_cereus_cytotoxis_NVH_391-98_chromosome	NC_003210_T1box1(+)_+_(hom)|NC_000964_T1box13(-)_-_(hom)|NC_002745_T1box7(-)_-_(hom)|NC_002745_T1box8(-)_-_(hom)|NC_000964_T1box18(+)_+_(hom)|NC_000964_T1box1(+)_+_(hom)|NC_003210_T1box10(-)_-_(hom)|NC_003210_T1box2(-)_-_(hom)|NC_003210_T1box3(-)_-_(hom)	8	Candidate_582_NC_007530(para),T-box_NC_007530(para),T-box_NC_007530(para),T-box_NC_007530(para),T-box_NC_007530(para),Candidate_592_NC_007530(para),T-box_NC_007530(para),Candidate_664_NC_007530(para)	T1box3_NC_000964|UD(5'(1-1)|3'(0-0)),T1box12_NC_003210|UD(5'(1-1)|3'(0-0)),T1box4_NC_002745|UD(5'(0-0)|3'(0-0)),T1box7_NC_003210|UD(5'(1-1)|3'(0-0)),T1box5_NC_000964|UD(5'(0-0)|3'(0-0)),T1box8_NC_000964|UD(5'(1-1)|3'(0-0)),T1box10_NC_000964|UD(5'(0-0)|3'(1-1)),Lysine2_NC_002745|UD(5'(1-1)|3'(1-1)),T1box12_NC_000964|UD(5'(0-0)|3'(0-0)),T1box6_NC_003210|UD(5'(1-0)|3'(0-0)),T1box8_NC_002745|UD(5'(1-…	-	-	-B.subtilis_sigG_2(8.51|-436)B.subtilis_sigA_3(12.5|-281)
Bacillus_anthracis_Ames_0581	|	T-box_NC_007530	|	GBAA4616		alanyl-tRNA synthetase	*	<<<	21	|	4195309	4195596	<<<	287	|	173	>>>	GBAA4617	hypothetical protein	*	T-box	331	1.8e-38	X	RNA	6	Bacillus_cereus_ATCC_10987_chromosome<>Bacillus_cereus_ATCC14579_chromosome<>Bacillus_thuringiensis_konkukian_chromosome<>Bacillus_cereus_ZK_chromosome<>Bacillus_thuringiensis_Al_Hakam_chromosome<>Bacillus_cereus_cytotoxis_NVH_391-98_chromosome	NC_000964_T1box8(-)_-_(hom)|NC_002745_T1box8(-)_-_(hom)|NC_002745_T1box7(-)_-_(hom)|NC_003210_T1box4(-)_-_(hom)|NC_000964_T1box14(-)_-_(hom)|NC_000964_T1box17(-)_-_(hom)|NC_003210_T1box2(-)_-_(hom)|NC_003210_T1box1(+)_+_(hom)|NC_000964_T1box7(-)_-_(hom)|NC_003210_T1box14(-)_-_(hom)	6	T-box_NC_007530(para),Candidate_592_NC_007530(para),T-box_NC_007530(para),T-box_NC_007530(para),T-box_NC_007530(para),T-box_NC_007530(para)	T1box3_NC_000964|UD(5'(1-1)|3'(0-0)),T1box12_NC_003210|UD(5'(1-1)|3'(0-0)),T1box4_NC_002745|UD(5'(0-0)|3'(0-0)),T1box7_NC_003210|UD(5'(1-1)|3'(0-0)),T1box5_NC_000964|UD(5'(0-0)|3'(0-0)),T1box8_NC_000964|UD(5'(1-1)|3'(0-0)),T1box10_NC_000964|UD(5'(0-0)|3'(1-1)),Lysine2_NC_002745|UD(5'(1-1)|3'(1-1)),T1box12_NC_000964|UD(5'(0-0)|3'(0-0)),T1box6_NC_003210|UD(5'(1-0)|3'(0-0)),T1box8_NC_002745|UD(5'(1-…	5	RS	-B.subtilis_sigK_1(10|-360)B.subtilis_sigA_3(9.78|-253)
Bacillus_anthracis_Ames_0581	|	T-box_NC_007530	|	GBAA4804		phenylalanyl-tRNA synthetase alpha subunit	*	<<<	26	|	4369963	4370213	<<<	250	|	43	<<<	GBAA4805	rna methyltransferase, trmh family	*	T-box	525	4.6e-18	Y	RNA	10	Listeria_monocytogenes_4b_F2365_chromosome<>Listeria_monocytogenes_chromosome<>Listeria_innocua_chromosome<>Bacillus_cereus_ATCC_10987_chromosome<>Oceanobacillus_iheyensis_chromosome<>Bacillus_cereus_ATCC14579_chromosome<>Bacillus_thuringiensis_konkukian_chromosome<>Bacillus_cereus_ZK_chromosome<>Geobacillus_kaustophilus_HTA426_chromosome<>Bacillus_cereus_cytotoxis_NVH_391-98_chromosome	NC_003210_T1box1(+)_+_(hom)|NC_003210_T1box5(-)_-_(hom)|NC_000964_T1box9(-)_-_(hom)|NC_000964_T1box5(+)_+_(hom)|NC_002745_T1box7(-)_-_(hom)|NC_002745_T1box8(-)_-_(hom)|NC_000964_T1box6(+)_+_(hom)|NC_003210_T1box14(-)_-_(hom)|NC_000964_T1box17(-)_-_(hom)|NC_000964_T1box13(-)_-_(hom)|NC_002745_T1box4(+)_+_(hom)|NC_000964_T1box1(+)_+_(hom)|NC_000964_T1box2(+)_+_(hom)|NC_002745_SRP_bact(+)_+_(hom)|NC…	7	T-box_NC_007530(para),T-box_NC_007530(para),T-box_NC_007530(para),T-box_NC_007530(para),T-box_NC_007530(para),T-box_NC_007530(para),T-box_NC_007530(para)	T1box3_NC_000964|UD(5'(1-1)|3'(0-0)),T1box12_NC_003210|UD(5'(1-1)|3'(0-0)),T1box4_NC_002745|UD(5'(0-0)|3'(0-0)),T1box7_NC_003210|UD(5'(1-1)|3'(0-0)),T1box5_NC_000964|UD(5'(0-0)|3'(0-0)),T1box8_NC_000964|UD(5'(1-1)|3'(0-0)),T1box10_NC_000964|UD(5'(0-0)|3'(1-1)),Lysine2_NC_002745|UD(5'(1-1)|3'(1-1)),T1box12_NC_000964|UD(5'(0-0)|3'(0-0)),T1box6_NC_003210|UD(5'(1-0)|3'(0-0)),T1box8_NC_002745|UD(5'(1-…	5	RS	-B.subtilis_sigA_2(9.63|-279)
Bacillus_anthracis_Ames_0581	|	T-box_NC_007530	|	GBAA4820		threonyl-tRNA synthetase	*	<<<	28	|	4383625	4383900	<<<	275	|	2	<<<	GBAA4821	hypothetical protein	*	T-box	550	4.1e-19	Z	RNA	8	Bacillus_cereus_ATCC_10987_chromosome<>Bacillus_cereus_ATCC14579_chromosome<>Bacillus_thuringiensis_konkukian_chromosome<>Bacillus_cereus_ZK_chromosome<>Geobacillus_kaustophilus_HTA426_chromosome<>Bacillus_thuringiensis_Al_Hakam_chromosome<>Geobacillus_thermodenitrificans_NG80-2_chromosome<>Bacillus_cereus_cytotoxis_NVH_391-98_chromosome	NC_000964_T1box15(-)_-_(hom)|NC_000964_T1box16(-)_-_(hom)|NC_000964_T1box17(-)_-_(hom)|NC_000964_T1box12(-)_-_(hom)|NC_003210_T1box6(-)_-_(hom)|NC_000964_T1box5(+)_+_(hom)|NC_003210_T1box5(-)_-_(hom)|NC_000964_T1box1(+)_+_(hom)|NC_000964_T1box13(-)_-_(hom)|NC_003210_T1box2(-)_-_(hom)|NC_002745_T1box1(+)_+_(hom)|NC_000964_T1box14(-)_-_(hom)	8	T-box_NC_007530(para),T-box_NC_007530(para),T-box_NC_007530(para),T-box_NC_007530(para),T-box_NC_007530(para),T-box_NC_007530(para),T-box_NC_007530(para),T-box_NC_007530(para)	T1box3_NC_000964|UD(5'(1-1)|3'(0-0)),T1box12_NC_003210|UD(5'(1-1)|3'(0-0)),T1box4_NC_002745|UD(5'(0-0)|3'(0-0)),T1box7_NC_003210|UD(5'(1-1)|3'(0-0)),T1box5_NC_000964|UD(5'(0-0)|3'(0-0)),T1box8_NC_000964|UD(5'(1-1)|3'(0-0)),T1box10_NC_000964|UD(5'(0-0)|3'(1-1)),Lysine2_NC_002745|UD(5'(1-1)|3'(1-1)),T1box12_NC_000964|UD(5'(0-0)|3'(0-0)),T1box6_NC_003210|UD(5'(1-0)|3'(0-0)),T1box8_NC_002745|UD(5'(1-…	5	RS	-B.subtilis_sigG_1(9.85|-400)B.subtilis_sigG_3(9.66|-248)B.subtilis_sigA_2(11.39|-269)
Bacillus_anthracis_Ames_0581	|	T-box_NC_007530	|	GBAA4911		tyrosyl-tRNA synthetase	*	<<<	52	|	4462317	4462618	<<<	301	|	22	<<<	GBAA4912	hypothetical protein	*	T-box	568	2.7e-20	Z	RNA	6	Bacillus_cereus_ATCC_10987_chromosome<>Bacillus_cereus_ATCC14579_chromosome<>Bacillus_thuringiensis_konkukian_chromosome<>Bacillus_cereus_ZK_chromosome<>Bacillus_thuringiensis_Al_Hakam_chromosome<>Bacillus_cereus_cytotoxis_NVH_391-98_chromosome	NC_000964_T1box13(-)_-_(hom)|NC_003210_T1box9(-)_-_(hom)|NC_000964_T1box5(+)_+_(hom)|NC_000964_T1box18(+)_+_(hom)|NC_002745_T1box7(-)_-_(hom)|NC_000964_T1box7(-)_-_(hom)|NC_002745_T1box8(-)_-_(hom)|NC_002745_T1box3(+)_+_(hom)|NC_000964_T1box9(-)_-_(hom)	6	Candidate_582_NC_007530(para),T-box_NC_007530(para),Candidate_592_NC_007530(para),T-box_NC_007530(para),T-box_NC_007530(para),T-box_NC_007530(para)	T1box3_NC_000964|UD(5'(1-1)|3'(0-0)),T1box12_NC_003210|UD(5'(1-1)|3'(0-0)),T1box4_NC_002745|UD(5'(0-0)|3'(0-0)),T1box7_NC_003210|UD(5'(1-1)|3'(0-0)),T1box5_NC_000964|UD(5'(0-0)|3'(0-0)),T1box8_NC_000964|UD(5'(1-1)|3'(0-0)),T1box10_NC_000964|UD(5'(0-0)|3'(1-1)),Lysine2_NC_002745|UD(5'(1-1)|3'(1-1)),T1box12_NC_000964|UD(5'(0-0)|3'(0-0)),T1box6_NC_003210|UD(5'(1-0)|3'(0-0)),T1box8_NC_002745|UD(5'(1-…	-	RS	-
Bacillus_anthracis_Ames_0581	|	T-box_NC_007530	|	GBAA4991		leucyl-tRNA synthetase	*	<<<	46	|	4530935	4530994	<<<	59	|	368	<<<	GBAA4992	permease, putative	*	T-box	232	4.6e-17	Z	RNA	10	Bacillus_cereus_ATCC_10987_chromosome<>Oceanobacillus_iheyensis_chromosome<>Bacillus_cereus_ATCC14579_chromosome<>Bacillus_thuringiensis_konkukian_chromosome<>Bacillus_licheniformis_ATCC_14580_chromosome<>Bacillus_cereus_ZK_chromosome<>Bacillus_licheniformis_DSM_13_chromosome<>Bacillus_thuringiensis_Al_Hakam_chromosome<>Bacillus_cereus_cytotoxis_NVH_391-98_chromosome<>Bacillus_amyloliquefaciens_F…	NC_000964_T1box14(-)_-_(hom)|NC_000964_T1box5(+)_+_(hom)|NC_003210_T1box10(-)_-_(hom)|NC_003210_T1box4(-)_-_(hom)|NC_000964_T1box13(-)_-_(hom)|NC_000964_T1box1(+)_+_(hom)	8	T-box_NC_007530(para),T-box_NC_007530(para),T-box_NC_007530(para),T-box_NC_007530(para),T-box_NC_007530(para),T-box_NC_007530(para),Candidate_10_NC_007530(para),T-box_NC_007530(para)	T1box3_NC_000964|UD(5'(1-1)|3'(0-0)),T1box12_NC_003210|UD(5'(1-1)|3'(0-0)),T1box4_NC_002745|UD(5'(0-0)|3'(0-0)),T1box7_NC_003210|UD(5'(1-1)|3'(0-0)),T1box5_NC_000964|UD(5'(0-0)|3'(0-0)),T1box8_NC_000964|UD(5'(1-1)|3'(0-0)),T1box10_NC_000964|UD(5'(0-0)|3'(1-1)),Lysine2_NC_002745|UD(5'(1-1)|3'(1-1)),T1box12_NC_000964|UD(5'(0-0)|3'(0-0)),T1box6_NC_003210|UD(5'(1-0)|3'(0-0)),T1box8_NC_002745|UD(5'(1-…	-	RS	-
Bacillus_anthracis_Ames_0581	|	T-box_NC_007530	|	GBAA5261		amino acid permease family protein	*	<<<	46	|	4768975	4769246	<<<	271	|	277	<<<	GBAA5262	hypothetical protein	*	T-box	233	1.8e-23	Y	RNA	6	Bacillus_halodurans_chromosome<>Bacillus_cereus_ATCC_10987_chromosome<>Bacillus_cereus_ZK_chromosome<>Geobacillus_kaustophilus_HTA426_chromosome<>Geobacillus_thermodenitrificans_NG80-2_chromosome<>Bacillus_cereus_cytotoxis_NVH_391-98_chromosome	NC_000964_T1box12(-)_-_(hom)|NC_003210_T1box6(-)_-_(hom)|NC_000964_T1box15(-)_-_(hom)|NC_000964_T1box16(-)_-_(hom)|NC_000964_T1box17(-)_-_(hom)|NC_002745_T1box7(-)_-_(hom)|NC_000964_T1box1(+)_+_(hom)|NC_002745_T1box1(+)_+_(hom)|NC_000964_T1box5(+)_+_(hom)	5	Candidate_518_NC_007530(tandem),T-box_NC_007530(para),T-box_NC_007530(para),T-box_NC_007530(para),T-box_NC_007530(para)	T1box3_NC_000964|UD(5'(1-1)|3'(0-0)),T1box12_NC_003210|UD(5'(1-1)|3'(0-0)),T1box4_NC_002745|UD(5'(0-0)|3'(0-0)),T1box7_NC_003210|UD(5'(1-1)|3'(0-0)),T1box5_NC_000964|UD(5'(0-0)|3'(0-0)),T1box8_NC_000964|UD(5'(1-1)|3'(0-0)),T1box10_NC_000964|UD(5'(0-0)|3'(1-1)),Lysine2_NC_002745|UD(5'(1-1)|3'(1-1)),T1box12_NC_000964|UD(5'(0-0)|3'(0-0)),T1box6_NC_003210|UD(5'(1-0)|3'(0-0)),T1box8_NC_002745|UD(5'(1-…	-	RS	-B.subtilis_sigG_2(8.18|-312)B.subtilis_sigA_1(11.39|-282)
Bacillus_anthracis_Ames_0581	|	yybP-ykoY_NC_007530	|	GBAA0808		hypothetical protein	*	<<<	102	|	823958	824184	>>>	226	|	23	>>>	GBAA0809	hypothetical protein	*	yybP-ykoY	483	3.4e-16	X	RNA	7	Bacillus_halodurans_chromosome<>Bacillus_cereus_ATCC_10987_chromosome<>Bacillus_cereus_ATCC14579_chromosome<>Bacillus_thuringiensis_konkukian_chromosome<>Bacillus_cereus_ZK_chromosome<>Bacillus_thuringiensis_Al_Hakam_chromosome<>Geobacillus_thermodenitrificans_NG80-2_chromosome	NC_000964_yybP1ykoY2(-)_-_(hom)|NC_003210_yybP1ykoY(+)_+_(hom)	0	-	yybP1ykoY_NC_003210|3'(0),yybP1ykoY1_NC_000964|3'(0),yybP1ykoY_NC_002745|3'(0)	5	-	-
Bacillus_anthracis_str_Sterne	|	Candidate_9_NC_005945	|	BAS0920		hypothetical protein	*	<<<	1	|	982739	982966	>>>	227	|	2	<<<	BAS0921	lipoprotein, putative	*	candidate	1146	1.5e-46	R	RNA	3	Bacillus_thuringiensis_konkukian_chromosome<>Bacillus_cereus_ZK_chromosome<>Bacillus_thuringiensis_Al_Hakam_chromosome	NC_002745_T1box7(-)_-_(hom|rev)	0	-	-	-	-	-
Bacillus_anthracis_str_Sterne	|	Candidate_23_NC_005945	|	BAS2444		hypothetical protein	*	>>>	60	|	2442632	2442813	>>>	181	|	55	<<<	BAS2445	hypothetical protein	*	candidate	548	6.7e-19	R	RNA	5	Bacillus_cereus_ATCC_10987_chromosome<>Bacillus_cereus_ATCC14579_chromosome<>Bacillus_thuringiensis_konkukian_chromosome<>Bacillus_cereus_ZK_chromosome<>Bacillus_thuringiensis_Al_Hakam_chromosome	NC_002505_B2(-)_-_(hom)	2	Candidate_393_NC_005945(anti),Candidate_232_NC_005945(para),Candidate_820_NC_005945(para)	-	-	-	-B.subtilis_sigK_2(12.35|-85)
Bacillus_anthracis_str_Sterne	|	Candidate_107_NC_005945	|	BAS4112		rhodanese-like domain protein	*	>>>	12	|	4040497	4040715	<<<	218	|	18	>>>	BAS4113	sugar-binding transcriptional regulator, LacI	*	candidate	583	1.4e-20	R	RNA	6	Bacillus_cereus_ATCC_10987_chromosome<>Bacillus_cereus_ATCC14579_chromosome<>Bacillus_thuringiensis_konkukian_chromosome<>Bacillus_cereus_ZK_chromosome<>Bacillus_thuringiensis_Al_Hakam_chromosome<>Bacillus_cereus_cytotoxis_NVH_391-98_chromosome	NC_005072_yfr4(+)_+_(hom)	0	-	-	-	-	-
Bacillus_anthracis_str_Sterne	|	Candidate_124_NC_005945	|	BAS2303		hypothetical protein	*	<<<	242	|	2304889	2305138	<<<	249	|	277	>>>	BAS2304	transcriptional regulator, TetR family	*	candidate	647	5.9e-24	R	RNA	1	Bacillus_cereus_ATCC_10987_chromosome	NC_000913_IS063_tke8_micC(+)_+_(hom|rev)	4	Candidate_353_NC_005945(para),Candidate_34_NC_005945(para),Candidate_717_NC_005945(para),Candidate_718_NC_005945(para)	-	-	-	-B.subtilis_sigK_1(11.82|-68)B.subtilis_sigK_1(11.46|-182)B.subtilis_sigK_3(9.45|-68)B.subtilis_sigK_3(9.69|-182)
Bacillus_anthracis_str_Sterne	|	Candidate_131_NC_005945	|	BAS1908		hypothetical protein	*	>>>	186	|	1928831	1928980	<<<	149	|	0	>>>	BAS1910	lipoprotein, putative	*	candidate	756	4.3e-28	R	RNA	3	Bacillus_thuringiensis_konkukian_chromosome<>Bacillus_cereus_ZK_chromosome<>Bacillus_thuringiensis_Al_Hakam_chromosome	NC_002745_T1box7(-)_-_(hom|rev)	0	-	-	-	-	-
Bacillus_anthracis_str_Sterne	|	Candidate_136_NC_005945	|	BAS1487		hypothetical protein	*	>>>	1	|	1510292	1510680	<<<	388	|	302	>>>	BAS1488	cation transporter, putative	*	candidate	539	6.5e-19	R	RNA	1	Clostridium_beijerinckii_NCIMB_8052_chromosome	NC_000964_ykoK(+)_+_(hom|rev)|NC_003210_ykoK(-)_-_(hom|rev)|NC_002505_ykoK(+)_+_(hom|rev)	0	ykoK_NC_005945(anti)	-	-	-	-
Bacillus_anthracis_str_Sterne	|	Candidate_153_NC_005945	|	BAS0791		acetyltransferase	*	>>>	15	|	841163	841497	<<<	334	|	8	>>>	BAS0792	sugE protein, putative	*	candidate	707	3.2e-26	R	RNA	4	Bacillus_cereus_ATCC14579_chromosome<>Bacillus_thuringiensis_konkukian_chromosome<>Bacillus_cereus_ZK_chromosome<>Bacillus_thuringiensis_Al_Hakam_chromosome	NC_000913_C0067(+)_+_(hom)	2	Candidate_686_NC_005945(para),Candidate_54_NC_005945(para)	-	-	-	-B.subtilis_sigG_2(9.37|-213)
Bacillus_anthracis_str_Sterne	|	Candidate_183_NC_005945	|	BAS0160		D-fructose-6-phosphate amidotransferase	*	>>>	17	|	159695	159871	>>>	176	|	169	>>>	BAS0161	hypothetical protein	*	candidate	1630	3.4e-68	T	RNA	2	Bacillus_thuringiensis_konkukian_chromosome<>Bacillus_cereus_ZK_chromosome	NC_002745_RNAIII(-)_-_(hom|rev)	1	Candidate_432_NC_005945(para)	-	-	-	-B.subtilis_sigG_1(8.22|-263)
Bacillus_anthracis_str_Sterne	|	Candidate_253_NC_005945	|	BAS0895		hypothetical protein	*	>>>	64	|	958397	958507	<<<	110	|	179	<<<	BAS0896	mxaA domain protein	*	candidate	483	7.9e-16	T	RNA	3	Bacillus_cereus_ATCC14579_chromosome<>Bacillus_cereus_ZK_chromosome<>Bacillus_thuringiensis_Al_Hakam_chromosome	NC_002745_sprG(-)_-_(hom)|NC_002745_sprF(+)_+_(hom|rev)	3	Candidate_257_NC_005945(para),Candidate_833_NC_005945(para),Candidate_631_NC_005945(para)	-	-	-	-
Bacillus_anthracis_str_Sterne	|	Candidate_271_NC_005945	|	BAS1076		catalase	*	>>>	3	|	1130521	1130753	<<<	232	|	38	<<<	BAS1078	ammonium transporter	*	candidate	601	8.4e-22	T	RNA	5	Bacillus_cereus_ATCC_10987_chromosome<>Bacillus_cereus_ATCC14579_chromosome<>Bacillus_thuringiensis_konkukian_chromosome<>Bacillus_cereus_ZK_chromosome<>Bacillus_thuringiensis_Al_Hakam_chromosome	NC_003210_rliB(+)_+_(hom)|NC_002745_T1box9(-)_-_(hom|rev)	25	Candidate_272_NC_005945(anti),Candidate_585_NC_005945(para),Candidate_598_NC_005945(para),Candidate_803_NC_005945(para),Candidate_713_NC_005945(para),Candidate_619_NC_005945(para),Candidate_469_NC_005945(para),Candidate_775_NC_005945(para),Candidate_550_NC_005945(para),Candidate_551_NC_005945(para),Candidate_241_NC_005945(para),Candidate_242_NC_005945(para),Candidate_584_NC_005945(para),Candidate…	-	-	-	-B.subtilis_sigG_2(8.46|-264)
Bacillus_anthracis_str_Sterne	|	Candidate_272_NC_005945	|	BAS1076		catalase	*	>>>	49	|	1130567	1130792	>>>	225	|	-1	<<<	BAS1078	ammonium transporter	*	candidate	601	8.4e-22	T	RNA	5	Bacillus_cereus_ATCC_10987_chromosome<>Bacillus_cereus_ATCC14579_chromosome<>Bacillus_thuringiensis_konkukian_chromosome<>Bacillus_cereus_ZK_chromosome<>Bacillus_thuringiensis_Al_Hakam_chromosome	NC_003210_rliB(+)_+_(hom|rev)|NC_002745_T1box9(-)_-_(hom)	25	Candidate_271_NC_005945(anti),Candidate_585_NC_005945(para),Candidate_598_NC_005945(para),Candidate_803_NC_005945(para),Candidate_713_NC_005945(para),Candidate_619_NC_005945(para),Candidate_469_NC_005945(para),Candidate_775_NC_005945(para),Candidate_550_NC_005945(para),Candidate_551_NC_005945(para),Candidate_241_NC_005945(para),Candidate_242_NC_005945(para),Candidate_584_NC_005945(para),Candidate…	-	-	-	-
Bacillus_anthracis_str_Sterne	|	Candidate_279_NC_005945	|	BAS1186		hypothetical protein	*	>>>	2	|	1231898	1232220	>>>	322	|	322	<<<	trRNA	trRNA	*	candidate	925	7.3e-36	B	COD	2	Bacillus_cereus_ZK_chromosome<>Bacillus_thuringiensis_Al_Hakam_chromosome	NC_002745_Lysine2(-)_-_(hom)	1	Candidate_280_NC_005945(opp)	-	-	-	-
Bacillus_anthracis_str_Sterne	|	Candidate_294_NC_005945	|	BAS1359		hypothetical protein	*	>>>	-2	|	1389597	1389796	<<<	199	|	95	<<<	BAS1360	hypothetical protein	*	candidate	935	2.7e-36	T	RNA	5	Bacillus_cereus_ATCC_10987_chromosome<>Bacillus_thuringiensis_konkukian_chromosome<>Bacillus_cereus_ZK_chromosome<>Bacillus_thuringiensis_Al_Hakam_chromosome<>Bacillus_cereus_cytotoxis_NVH_391-98_chromosome	NC_000964_S_box6(+)_+_(hom|rev)	0	-	-	-	-	-B.subtilis_sigG_1(8.2|-231)
Bacillus_anthracis_str_Sterne	|	Candidate_296_NC_005945	|	BAS1366		hypothetical protein	*	<<<	130	|	1396588	1396647	<<<	59	|	118	<<<	BAS1367	histidine kinase A	*	candidate	936	2.6e-36	T	COD	2	Bacillus_thuringiensis_konkukian_chromosome<>Bacillus_cereus_ZK_chromosome	NC_002745_T1box1(+)_+_(hom|rev)	2	Candidate_317_NC_005945(para),Candidate_318_NC_005945(para)	-	-	-	-Multi_Fur(11.4|-128)
Bacillus_anthracis_str_Sterne	|	Candidate_309_NC_005945	|	BAS1489		5'-3' exonuclease family protein	*	>>>	171	|	1512877	1513251	>>>	374	|	287	>>>	BAS1490	acyltransferase family protein	*	candidate	1332	1.6e-54	B	RNA	2	Bacillus_cereus_ZK_chromosome<>Bacillus_thuringiensis_Al_Hakam_chromosome	NC_002745_sprC(-)_-_(hom)	2	Candidate_135_NC_005945(anti),Candidate_491_NC_005945(para),Candidate_726_NC_005945(para)	-	-	-	-
Bacillus_anthracis_str_Sterne	|	Candidate_312_NC_005945	|	BAS1523		transcriptional regulator, MerR family	*	>>>	1	|	1555565	1555665	>>>	100	|	36	>>>	BAS1524	MATE efflux family protein, putative	*	candidate	645	4.9e-23	T	-	4	Bacillus_cereus_ATCC14579_chromosome<>Bacillus_thuringiensis_konkukian_chromosome<>Bacillus_cereus_ZK_chromosome<>Bacillus_thuringiensis_Al_Hakam_chromosome	NC_002745_RNAIII(-)_-_(hom|rev)	0	-	-	5	-	-
Bacillus_anthracis_str_Sterne	|	Candidate_322_NC_005945	|	BAS1629		cation efflux family protein	*	>>>	1	|	1647177	1647598	>>>	421	|	-3	<<<	BAS1630	transcriptional regulator, GntR family	*	candidate	2091	7.9e-89	T	RNA	3	Bacillus_thuringiensis_konkukian_chromosome<>Bacillus_cereus_ZK_chromosome<>Bacillus_thuringiensis_Al_Hakam_chromosome	NC_000964_Purine1(-)_-_(hom|rev)|NC_003210_rliH(+)_+_(hom|rev)	0	-	-	-	-	-Multi_Fur(12.72|-261)B.subtilis_sigA_2(11.08|-291)
Bacillus_anthracis_str_Sterne	|	Candidate_323_NC_005945	|	BAS1635		hypothetical protein	*	>>>	104	|	1653550	1653610	>>>	60	|	167	>>>	BAS1636	Na+/H+ antiporter NhaC	*	candidate	730	3.5e-27	T	RNA	5	Bacillus_cereus_ATCC_10987_chromosome<>Bacillus_thuringiensis_konkukian_chromosome<>Bacillus_cereus_ZK_chromosome<>Bacillus_thuringiensis_Al_Hakam_chromosome<>Bacillus_cereus_cytotoxis_NVH_391-98_chromosome	NC_000964_SR1(+)_+_(hom)	2	Candidate_416_NC_005945(para),Candidate_63_NC_005945(para)	-	-	-	-B.subtilis_sigG_3(8.07|-58)
Bacillus_anthracis_str_Sterne	|	Candidate_327_NC_005945	|	BAS1724		hydrolase, alpha/beta fold family	*	>>>	1	|	1744603	1744860	>>>	257	|	165	>>>	BAS1725	methyl-accepting/DNA response regulator,	*	candidate	1971	2e-83	B	RNA	1	Bacillus_cereus_ZK_chromosome	NC_003210_S_box6(-)_-_(hom)	0	Candidate_133_NC_005945(anti)	-	-	-	-
Bacillus_anthracis_str_Sterne	|	Candidate_336_NC_005945	|	BAS1858		transition state transcriptional regulatory	*	>>>	1	|	1882434	1882509	>>>	75	|	197	>>>	BAS1859	intracellular serine protease	*	candidate	1352	2.9e-55	T	RNA	5	Bacillus_cereus_ATCC_10987_chromosome<>Bacillus_cereus_ATCC14579_chromosome<>Bacillus_thuringiensis_konkukian_chromosome<>Bacillus_cereus_ZK_chromosome<>Bacillus_thuringiensis_Al_Hakam_chromosome	NC_002745_sprF(+)_+_(hom|rev)	0	-	-	-	-	-
Bacillus_anthracis_str_Sterne	|	Candidate_353_NC_005945	|	BAS2176		hypothetical protein	*	>>>	694	|	2171465	2171665	<<<	200	|	2	<<<	BAS2177	hypothetical protein	*	candidate	2259	7.5e-97	B	-	4	Bacillus_cereus_ATCC_10987_chromosome<>Bacillus_thuringiensis_konkukian_chromosome<>Bacillus_cereus_ZK_chromosome<>Bacillus_thuringiensis_Al_Hakam_chromosome	NC_005072_yfr3(+)_+_(hom)	3	Candidate_683_NC_005945(opp),Candidate_124_NC_005945(para),Candidate_163_NC_005945(para)	-	-	-	-B.subtilis_sigK_3(10.68|-70)B.subtilis_sigA_3(9.49|-177)
Bacillus_anthracis_str_Sterne	|	Candidate_356_NC_005945	|	BAS2194		homoserine/threonine efflux protein, putative	*	<<<	100	|	2191120	2191178	<<<	58	|	24	<<<	BAS2195	enoyl-CoA hydratase	*	candidate	526	6.4e-18	T	RNA	4	Bacillus_cereus_ATCC_10987_chromosome<>Bacillus_cereus_ATCC14579_chromosome<>Bacillus_thuringiensis_konkukian_chromosome<>Bacillus_cereus_ZK_chromosome	NC_002516_P8_yes(+)_+_(hom|rev)	2	Candidate_285_NC_005945(para),Candidate_642_NC_005945(para)	-	-	-	-
Bacillus_anthracis_str_Sterne	|	Candidate_359_NC_005945	|	BAS2221		RNA pseudouridylate synthase	*	>>>	101	|	2224829	2225098	>>>	269	|	280	>>>	BAS2222	threonyl-tRNA synthetase	*	candidate	1082	2.4e-43	T	RNA	10	Bacillus_subtilis_chromosome<>Bacillus_cereus_ATCC_10987_chromosome<>Bacillus_cereus_ATCC14579_chromosome<>Bacillus_thuringiensis_konkukian_chromosome<>Bacillus_licheniformis_ATCC_14580_chromosome<>Bacillus_cereus_ZK_chromosome<>Bacillus_licheniformis_DSM_13_chromosome<>Bacillus_clausii_KSM-K16_chromosome<>Bacillus_thuringiensis_Al_Hakam_chromosome<>Bacillus_cereus_cytotoxis_NVH_391-98_chromosome	NC_000964_T1box15(-)_-_(hom)|NC_000964_T1box16(-)_-_(hom)|NC_000964_T1box17(-)_-_(hom)	1	T-box_NC_005945(para)	T1box15_NC_000964|3'(0),T1box16_NC_000964|3'(0),T1box17_NC_000964|3'(0),T1box6_NC_003210|3'(0),T1box8_NC_002745|3'(0),T1box12_NC_000964|3'(0)	-	-	-B.subtilis_sigK_1(9.6|-273)B.subtilis_sigK_3(10.26|-273)B.subtilis_sigG_1(8.18|-287)
Bacillus_anthracis_str_Sterne	|	Candidate_362_NC_005945	|	BAS2238		hypothetical protein	*	>>>	1	|	2241217	2241463	>>>	246	|	49	<<<	BAS2239	hypothetical protein	*	candidate	1351	8.9e-56	T	RNA	3	Bacillus_thuringiensis_konkukian_chromosome<>Bacillus_cereus_ZK_chromosome<>Bacillus_thuringiensis_Al_Hakam_chromosome	NC_002745_T1box6(+)_+_(hom)	0	Candidate_361_NC_005945(anti)	-	-	-	-
Bacillus_anthracis_str_Sterne	|	Candidate_387_NC_005945	|	BAS2353		hemolysin II, C-terminal	*	>>>	124	|	2353884	2353996	>>>	112	|	293	>>>	BAS2354	transcriptional regulator, TetR family	*	candidate	1867	1.1e-78	B	RNA	4	Bacillus_cereus_ATCC14579_chromosome<>Bacillus_thuringiensis_konkukian_chromosome<>Bacillus_cereus_ZK_chromosome<>Bacillus_thuringiensis_Al_Hakam_chromosome	NC_003210_S_box3(-)_-_(hom|rev)	0	Candidate_123_NC_005945(anti)	-	-	-	-B.subtilis_sigG_1(8.91|-152)
Bacillus_anthracis_str_Sterne	|	Candidate_393_NC_005945	|	BAS2444		hypothetical protein	*	>>>	12	|	2442584	2442822	<<<	238	|	46	<<<	BAS2445	hypothetical protein	*	candidate	548	6.7e-19	T	RNA	5	Bacillus_cereus_ATCC_10987_chromosome<>Bacillus_cereus_ATCC14579_chromosome<>Bacillus_thuringiensis_konkukian_chromosome<>Bacillus_cereus_ZK_chromosome<>Bacillus_thuringiensis_Al_Hakam_chromosome	NC_002505_B2(-)_-_(hom|rev)	2	Candidate_23_NC_005945(anti),Candidate_232_NC_005945(para),Candidate_820_NC_005945(para)	-	-	-	-B.subtilis_sigG_1(8.34|-276)B.subtilis_sigA_2(9.31|-295)B.subtilis_sigA_3(9.9|-272)
Bacillus_anthracis_str_Sterne	|	Candidate_462_NC_005945	|	BAS3163		acetyltransferase, GNAT family	*	>>>	1	|	3137549	3138025	>>>	476	|	-2	<<<	BAS3164	hypothetical protein	*	candidate	2362	4e-101	B	RNA	4	Bacillus_cereus_ATCC14579_chromosome<>Bacillus_thuringiensis_konkukian_chromosome<>Bacillus_cereus_ZK_chromosome<>Bacillus_thuringiensis_Al_Hakam_chromosome	NC_000964_ydaO1yuaA1(+)_+_(hom)|NC_000964_ydaO1yuaA2(+)_+_(hom)	1	ydaO-yuaA_NC_005945(para)	-	-	-	-B.subtilis_sigA_2(9.58|-447)
Bacillus_anthracis_str_Sterne	|	Candidate_464_NC_005945	|	BAS3190		enhancin family protein	*	<<<	229	|	3168558	3168633	<<<	75	|	37	<<<	BAS3191	hypothetical protein	*	candidate	918	9.4e-36	B	RNA	2	Bacillus_cereus_ATCC14579_chromosome<>Bacillus_cereus_ZK_plasmid_pE33L466	NC_003210_Purine1(-)_-_(hom|rev)	0	Candidate_32_NC_005945(anti)	-	-	-	-
Bacillus_anthracis_str_Sterne	|	Candidate_486_NC_005945	|	BAS3325		acetyltransferase, GNAT family	*	>>>	2	|	3293884	3294198	>>>	314	|	-22	<<<	BAS3326	glyoxalase family protein	*	candidate	1416	3.2e-58	T	RNA	1	Bacillus_thuringiensis_Al_Hakam_chromosome	NC_005072_yfr3(+)_+_(hom|rev)	0	-	-	-	-	-
Bacillus_anthracis_str_Sterne	|	Candidate_509_NC_005945	|	BAS3603		hypothetical protein	*	<<<	152	|	3558143	3558193	<<<	50	|	154	<<<	BAS3604	1-phosphatidylinositol phosphodiesterase	*	candidate	679	9e-25	B	RNA	4	Bacillus_cereus_ATCC14579_chromosome<>Bacillus_thuringiensis_konkukian_chromosome<>Bacillus_cereus_ZK_chromosome<>Bacillus_thuringiensis_Al_Hakam_chromosome	NC_002745_sprC(-)_-_(hom)	0	-	-	-	-	-
Bacillus_anthracis_str_Sterne	|	Candidate_536_NC_005945	|	BAS3965		N-acetylglucosamine-6-phosphate deacetylase	*	<<<	99	|	3911402	3911499	<<<	97	|	11	<<<	BAS3966	metallo-beta-lactamase family protein	*	candidate	808	1.4e-30	T	RNA	6	Bacillus_cereus_ATCC_10987_chromosome<>Bacillus_cereus_ATCC14579_chromosome<>Bacillus_thuringiensis_konkukian_chromosome<>Bacillus_cereus_ZK_chromosome<>Bacillus_thuringiensis_Al_Hakam_chromosome<>Bacillus_cereus_cytotoxis_NVH_391-98_chromosome	NC_002745_sprC(-)_-_(hom)	0	-	-	-	-	-B.subtilis_sigA_1(10.06|-51)B.subtilis_sigA_1(10.06|-143)B.subtilis_sigA_2(9.04|-51)
Bacillus_anthracis_str_Sterne	|	Candidate_545_NC_005945	|	BAS4212		chaperone protein dnaJ	*	<<<	134	|	4127958	4128027	<<<	69	|	0	<<<	BAS4213	molecular chaperone DnaK	*	candidate	329	5.6e-26	T	RNA	6	Bacillus_cereus_ATCC_10987_chromosome<>Bacillus_cereus_ATCC14579_chromosome<>Bacillus_thuringiensis_konkukian_chromosome<>Bacillus_cereus_ZK_chromosome<>Bacillus_thuringiensis_Al_Hakam_chromosome<>Bacillus_cereus_cytotoxis_NVH_391-98_chromosome	NC_000964_SurC(+)_+_(hom|rev)|NC_000964_SurC(+)_+_(hom)	0	-	tpke11_NC_000913|UD(5'(0-0)|3'(0-0))	3	-	-
Bacillus_anthracis_str_Sterne	|	Candidate_549_NC_005945	|	BAS4287		hypothetical protein	*	>>>	-1	|	4197979	4198161	<<<	182	|	0	<<<	BAS4288	hypothetical protein	*	candidate	910	8.4e-36	T	RNA	3	Bacillus_thuringiensis_konkukian_chromosome<>Bacillus_cereus_ZK_chromosome<>Bacillus_thuringiensis_Al_Hakam_chromosome	NC_002745_sprC(-)_-_(hom|rev)	0	-	-	-	-	-
Bacillus_anthracis_str_Sterne	|	Candidate_567_NC_005945	|	BAS4596		aminoglycoside phosphotransferase family	*	<<<	99	|	4497479	4497608	<<<	129	|	0	<<<	BAS4597	pullulanase, putative	*	candidate	1145	7.7e-46	T	-	5	Bacillus_cereus_ATCC_10987_chromosome<>Bacillus_cereus_ATCC14579_chromosome<>Bacillus_thuringiensis_konkukian_chromosome<>Bacillus_cereus_ZK_chromosome<>Bacillus_thuringiensis_Al_Hakam_chromosome	NC_003210_lhrC(+)_+_(hom|rev)	0	-	-	-	-	-
Bacillus_anthracis_str_Sterne	|	Candidate_580_NC_005945	|	BAS4783		hypothetical protein	*	>>>	8	|	4673679	4673928	>>>	249	|	89	>>>	BAS4784	glycyl-tRNA synthetase	*	candidate	1103	1.8e-44	T	RNA	6	Bacillus_cereus_ATCC_10987_chromosome<>Bacillus_cereus_ATCC14579_chromosome<>Bacillus_thuringiensis_konkukian_chromosome<>Bacillus_cereus_ZK_chromosome<>Bacillus_thuringiensis_Al_Hakam_chromosome<>Bacillus_cereus_cytotoxis_NVH_391-98_chromosome	NC_000964_T1box7(-)_-_(hom)|NC_003210_T1box2(-)_-_(hom)|NC_002745_T1box7(-)_-_(hom)	2	T-box_NC_005945(para),Candidate_658_NC_005945(para)	-	-	RS	-
Bacillus_anthracis_str_Sterne	|	Candidate_592_NC_005945	|	BAS4933		hypothetical protein	*	>>>	37	|	4816412	4816716	>>>	304	|	93	>>>	BAS4934	hypothetical protein	*	candidate	709	2.2e-26	T	RNA	6	Bacillus_cereus_ATCC_10987_chromosome<>Bacillus_cereus_ATCC14579_chromosome<>Bacillus_thuringiensis_konkukian_chromosome<>Bacillus_cereus_ZK_chromosome<>Bacillus_thuringiensis_Al_Hakam_chromosome<>Bacillus_cereus_cytotoxis_NVH_391-98_chromosome	NC_000964_ykkC1yxkD2(-)_-_(hom)	0	-	-	-	-	-B.subtilis_sigG_2(8.7|-254)
Bacillus_anthracis_str_Sterne	|	Candidate_595_NC_005945	|	BAS4936		tyrosyl-tRNA synthetase	*	<<<	31	|	4820074	4820406	<<<	332	|	0	<<<	BAS4937	UDP-N-acetylenolpyruvoylglucosamine reductase	*	candidate	1787	4.9e-75	B	RNA	5	Bacillus_cereus_ATCC_10987_chromosome<>Bacillus_cereus_ATCC14579_chromosome<>Bacillus_thuringiensis_konkukian_chromosome<>Bacillus_cereus_ZK_chromosome<>Bacillus_thuringiensis_Al_Hakam_chromosome	NC_002745_T1box8(-)_-_(hom)|NC_002745_T1box1(+)_+_(hom)	0	-	T1box7_NC_003210|3'(0),T1box9_NC_002745|3'(0),T1box13_NC_000964|3'(0)	-	-	-B.subtilis_sigG_1(8.74|-298)B.subtilis_sigA_2(12.5|-255)
Bacillus_anthracis_str_Sterne	|	Candidate_631_NC_005945	|	BAS1080		DNA-binding protein	*	>>>	18	|	1134692	1135002	<<<	310	|	505	<<<	BAS1081	hypothetical protein	*	candidate	1568	4.3e-65	Z	RNA	1	Bacillus_cereus_ATCC_10987_chromosome	NC_002745_RNAIII(-)_-_(hom|rev)	5	Candidate_274_NC_005945(opp),Candidate_253_NC_005945(para),Candidate_708_NC_005945(para),Candidate_257_NC_005945(para),Candidate_833_NC_005945(para)	-	-	-	-B.subtilis_sigG_3(9.43|-284)
Bacillus_anthracis_str_Sterne	|	Candidate_646_NC_005945	|	BAS1338		sodium-dependent transporter, putative	*	>>>	-1	|	1371435	1371654	<<<	219	|	41	<<<	BAS1339	peptidase, M23/M37 family	*	candidate	972	4.1e-38	Z	RNA	3	Bacillus_thuringiensis_konkukian_chromosome<>Bacillus_cereus_ZK_chromosome<>Bacillus_thuringiensis_Al_Hakam_chromosome	NC_002745_sprC(-)_-_(hom)	0	Candidate_292_NC_005945(anti)	-	-	-	-B.subtilis_sigG_2(8.64|-149)
Bacillus_anthracis_str_Sterne	|	Candidate_653_NC_005945	|	BAS1473		macrolide 2-phosphotransferase, putative	*	<<<	102	|	1496351	1496781	<<<	430	|	0	>>>	BAS1474	methionine aminopeptidase	*	candidate	2526	1.4e-108	X	RNA	3	Bacillus_thuringiensis_konkukian_chromosome<>Bacillus_cereus_ZK_chromosome<>Bacillus_thuringiensis_Al_Hakam_chromosome	NC_003210_rliB(+)_+_(hom|rev)	0	-	-	-	-	-B.subtilis_sigG_3(9.3|-286)
Bacillus_anthracis_str_Sterne	|	Candidate_658_NC_005945	|	BAS1700		polysaccharide biosynthesis family protein	*	<<<	65	|	1720919	1721407	>>>	488	|	190	>>>	BAS1701	sodium-dependent transporter	*	candidate	2817	7e-122	X	RNA	1	Bacillus_cereus_ATCC14579_chromosome	NC_000964_T1box1(+)_+_(hom)|NC_003210_T1box1(+)_+_(hom)|NC_000964_T1box5(+)_+_(hom)|NC_000964_T1box13(-)_-_(hom)|NC_003210_T1box14(-)_-_(hom)|NC_002745_T1box7(-)_-_(hom)|NC_002745_T1box8(-)_-_(hom)|NC_000964_T1box7(-)_-_(hom)|NC_003210_T1box7(-)_-_(hom)|NC_000964_T1box18(+)_+_(hom)|NC_003210_T1box13(+)_+_(hom)|NC_002745_T1box4(+)_+_(hom)|NC_000964_T1box9(-)_-_(hom)	13	T-box_NC_005945(para),Candidate_752_NC_005945(para),T-box_NC_005945(para),T-box_NC_005945(para),T-box_NC_005945(para),Candidate_668_NC_005945(para),T-box_NC_005945(para),T-box_NC_005945(para),T-box_NC_005945(para),T-box_NC_005945(para),Candidate_146_NC_005945(para),Candidate_147_NC_005945(para),T-box_NC_005945(para)	-	-	-	-B.subtilis_sigG_2(8.44|-390)
Bacillus_anthracis_str_Sterne	|	Candidate_668_NC_005945	|	BAS0014		glutamine amidotransferase, SNO family	*	>>>	61	|	20073	20309	>>>	236	|	29	>>>	BAS0015	seryl-tRNA synthetase	*	candidate	197	9.3e-16	Z	RNA	8	Bacillus_halodurans_chromosome<>Bacillus_cereus_ATCC_10987_chromosome<>Oceanobacillus_iheyensis_chromosome<>Bacillus_cereus_ATCC14579_chromosome<>Bacillus_thuringiensis_konkukian_chromosome<>Bacillus_cereus_ZK_chromosome<>Bacillus_thuringiensis_Al_Hakam_chromosome<>Bacillus_cereus_cytotoxis_NVH_391-98_chromosome	NC_000964_T1box1(+)_+_(hom)|NC_003210_T1box14(-)_-_(hom)|NC_002745_T1box1(+)_+_(hom)|NC_003210_T1box12(+)_+_(hom)|NC_003210_T1box7(-)_-_(hom)|NC_000964_T1box2(+)_+_(hom)|NC_000964_T1box9(-)_-_(hom)|NC_000964_T1box7(-)_-_(hom)	9	Candidate_658_NC_005945(para),T-box_NC_005945(para),T-box_NC_005945(para),T-box_NC_005945(para),T-box_NC_005945(para),T-box_NC_005945(para),T-box_NC_005945(para),Candidate_14_NC_005945(para),T-box_NC_005945(para)	T1box1_NC_000964|UD(5'(0-0)|3'(1-1)),T1box14_NC_003210|3'(0),T1box1_NC_002745|3'(0)	5	RS	-
Bacillus_anthracis_str_Sterne	|	Candidate_700_NC_005945	|	BAS2737		sulfatase	*	<<<	22	|	2713589	2714075	>>>	486	|	7	<<<	BAS2738	ABC transporter, ATP-binding protein	*	candidate	2402	6e-103	X	RNA	1	Bacillus_thuringiensis_Al_Hakam_chromosome	NC_002745_RFN1(-)_-_(hom|rev)|NC_002745_RNAIII(-)_-_(hom|rev)	0	-	-	-	-	-B.subtilis_sigG_1(8.08|-379)
Bacillus_anthracis_str_Sterne	|	Candidate_701_NC_005945	|	BAS2738		ABC transporter, ATP-binding protein	*	<<<	305	|	2716014	2716066	<<<	52	|	19	<<<	BAS2739	hypothetical protein	*	candidate	1722	4.2e-72	Z	RNA	5	Bacillus_cereus_ATCC_10987_chromosome<>Bacillus_cereus_ATCC14579_chromosome<>Bacillus_thuringiensis_konkukian_chromosome<>Bacillus_cereus_ZK_chromosome<>Bacillus_thuringiensis_Al_Hakam_chromosome	NC_003210_rliB(+)_+_(hom)	2	Candidate_702_NC_005945(anti),Candidate_423_NC_005945(para),Candidate_171_NC_005945(para)	-	3	-	-B.subtilis_sigG_3(8.38|-133)
Bacillus_anthracis_str_Sterne	|	Candidate_702_NC_005945	|	BAS2738		ABC transporter, ATP-binding protein	*	<<<	1	|	2715710	2716048	>>>	338	|	37	<<<	BAS2739	hypothetical protein	*	candidate	1722	4.2e-72	X	RNA	5	Bacillus_cereus_ATCC_10987_chromosome<>Bacillus_cereus_ATCC14579_chromosome<>Bacillus_thuringiensis_konkukian_chromosome<>Bacillus_cereus_ZK_chromosome<>Bacillus_thuringiensis_Al_Hakam_chromosome	NC_003210_rliB(+)_+_(hom|rev)	2	Candidate_701_NC_005945(anti),Candidate_423_NC_005945(para),Candidate_171_NC_005945(para)	-	-	-	-B.subtilis_sigA_1(9.06|-474)
Bacillus_anthracis_str_Sterne	|	Candidate_704_NC_005945	|	BAS0024		hypothetical protein	*	>>>	-4	|	28397	28549	<<<	152	|	65	>>>	BAS0025	sigma-k factor processing regulatory protein	*	candidate	688	5.2e-25	X	RNA	3	Bacillus_thuringiensis_konkukian_chromosome<>Bacillus_cereus_ZK_chromosome<>Bacillus_thuringiensis_Al_Hakam_chromosome	NC_003210_rliE(+)_+_(hom|rev)	0	-	-	-	-	-
Bacillus_anthracis_str_Sterne	|	Candidate_717_NC_005945	|	BAS3266		hypothetical protein	*	<<<	291	|	3233497	3233800	<<<	303	|	35	<<<	BAS3267	hypothetical protein	*	candidate	773	1.9e-29	Y	RNA	4	Bacillus_cereus_ATCC14579_chromosome<>Bacillus_thuringiensis_konkukian_chromosome<>Bacillus_cereus_ZK_chromosome<>Bacillus_thuringiensis_Al_Hakam_chromosome	NC_002745_RFN1(-)_-_(hom)	3	Candidate_34_NC_005945(anti),Candidate_718_NC_005945(anti),Candidate_258_NC_005945(para),Candidate_833_NC_005945(para),Candidate_124_NC_005945(para)	-	-	-	-B.subtilis_sigG_3(8.08|-186)
Bacillus_anthracis_str_Sterne	|	Candidate_718_NC_005945	|	BAS3266		hypothetical protein	*	<<<	331	|	3233537	3233775	>>>	238	|	60	<<<	BAS3267	hypothetical protein	*	candidate	773	1.9e-29	X	RNA	1	Bacillus_cereus_ATCC14579_chromosome	NC_002745_RFN1(-)_-_(hom|rev)	4	Candidate_34_NC_005945(tandem),Candidate_717_NC_005945(anti),Candidate_258_NC_005945(para),Candidate_833_NC_005945(para),Candidate_124_NC_005945(para)	-	-	-	-B.subtilis_sigG_3(8.05|-84)
Bacillus_anthracis_str_Sterne	|	Candidate_740_NC_005945	|	BAS0343		hypothetical protein	*	>>>	7	|	369032	369482	<<<	450	|	1	>>>	BAS0344	sensor histidine kinase, C-terminus	*	candidate	2084	7.8e-89	X	RNA	2	Bacillus_cereus_ZK_chromosome<>Bacillus_thuringiensis_Al_Hakam_chromosome	NC_000913_IS063_tke8_micC(+)_+_(hom)	0	-	-	-	-	-B.subtilis_sigG_2(10.22|-259)B.subtilis_sigG_3(8.64|-88)
Bacillus_anthracis_str_Sterne	|	Candidate_748_NC_005945	|	BAS3875		protein-glutamine gamma-glutamyltransferase	*	>>>	-2	|	3825892	3826090	<<<	198	|	0	<<<	BAS3876	hypothetical protein	*	candidate	976	1.1e-38	Z	-	3	Bacillus_thuringiensis_konkukian_chromosome<>Bacillus_cereus_ZK_chromosome<>Bacillus_thuringiensis_Al_Hakam_chromosome	NC_000964_SR1(+)_+_(hom)	0	-	-	-	-	-
Bacillus_anthracis_str_Sterne	|	Candidate_752_NC_005945	|	BAS4029		hypothetical protein	*	<<<	11	|	3965090	3965549	>>>	459	|	143	>>>	BAS4030	Na+/H+ antiporter NhaC	*	candidate	580	2.4e-27	X	RNA	6	Bacillus_cereus_ATCC_10987_chromosome<>Bacillus_cereus_ATCC14579_chromosome<>Bacillus_thuringiensis_konkukian_chromosome<>Bacillus_cereus_ZK_chromosome<>Bacillus_thuringiensis_Al_Hakam_chromosome<>Bacillus_cereus_cytotoxis_NVH_391-98_chromosome	NC_000964_T1box18(+)_+_(hom)|NC_003210_T1box1(+)_+_(hom)|NC_000964_T1box5(+)_+_(hom)|NC_000964_T1box13(-)_-_(hom)|NC_000964_T1box1(+)_+_(hom)|NC_002745_T1box8(-)_-_(hom)|NC_000964_T1box3(-)_-_(hom)|NC_000964_T1box10(-)_-_(hom)|NC_003210_T1box7(-)_-_(hom)|NC_002745_T1box7(-)_-_(hom)	7	Candidate_658_NC_005945(para),T-box_NC_005945(para),T-box_NC_005945(para),T-box_NC_005945(para),T-box_NC_005945(para),T-box_NC_005945(para),T-box_NC_005945(para)	-	-	-	-
Bacillus_anthracis_str_Sterne	|	Candidate_753_NC_005945	|	BAS4064		cell division protein, FtsW/RodA/SpoVE family	*	<<<	19	|	3995512	3995833	>>>	321	|	0	<<<	BAS4065	dihydrolipoamide acetyltransferase	*	candidate	1588	5.3e-66	X	RNA	5	Bacillus_cereus_ATCC_10987_chromosome<>Bacillus_thuringiensis_konkukian_chromosome<>Bacillus_cereus_ZK_chromosome<>Bacillus_thuringiensis_Al_Hakam_chromosome<>Bacillus_cereus_cytotoxis_NVH_391-98_chromosome	NC_002745_sprC(-)_-_(hom|rev)	0	-	-	-	-	-
Bacillus_anthracis_str_Sterne	|	Candidate_819_NC_005945	|	BAS0548		malate dehydrogenase, putative	*	>>>	3	|	589730	590002	<<<	272	|	19	<<<	BAS0549	lipoprotein, putative	*	candidate	561	1.1e-19	Z	RNA	5	Bacillus_cereus_ATCC_10987_chromosome<>Bacillus_cereus_ATCC14579_chromosome<>Bacillus_thuringiensis_konkukian_chromosome<>Bacillus_cereus_ZK_chromosome<>Bacillus_thuringiensis_Al_Hakam_chromosome	NC_002745_T1box4(+)_+_(hom)	2	Candidate_155_NC_005945(para),Candidate_229_NC_005945(para)	-	-	-	-B.subtilis_sigG_2(9.09|-323)
Bacillus_anthracis_str_Sterne	|	Candidate_831_NC_005945	|	BAS0892		protein-export membrane protein-related protein	*	>>>	1	|	954893	955171	>>>	278	|	67	<<<	BAS0893	hypothetical protein	*	candidate	1580	1.2e-65	Z	RNA	5	Bacillus_cereus_ATCC_10987_chromosome<>Bacillus_cereus_ATCC14579_chromosome<>Bacillus_thuringiensis_konkukian_chromosome<>Bacillus_cereus_ZK_chromosome<>Bacillus_thuringiensis_Al_Hakam_chromosome	NC_002505_B2(-)_-_(hom|rev)	2	Candidate_252_NC_005945(anti),Candidate_832_NC_005945(para),Candidate_254_NC_005945(para)	-	-	-	-B.subtilis_sigG_1(8.21|-181)
Bacillus_anthracis_str_Sterne	|	Purine_NC_005945	|	BAS0254		bifunctional GMP synthase/glutamine	*	>>>	19	|	262479	262771	>>>	292	|	72	>>>	BAS0255	xanthine/uracil permease family protein	*	Purine	1156	1.5e-46	R	RNA	5	Bacillus_cereus_ATCC14579_chromosome<>Bacillus_thuringiensis_konkukian_chromosome<>Bacillus_cereus_ZK_chromosome<>Bacillus_thuringiensis_Al_Hakam_chromosome<>Bacillus_cereus_cytotoxis_NVH_391-98_chromosome	NC_000964_Purine4(-)_-_(hom)|NC_000964_Purine2(+)_+_(hom)|NC_000964_Purine3(+)_+_(hom)|NC_000964_Purine5(+)_+_(hom)|NC_003210_Purine2(-)_-_(hom)|NC_002745_Purine(+)_+_(hom)	1	Purine_NC_005945(para)	Purine2_NC_000964|UD(5'(0-0)|3'(0-0)),Purine1_NC_003210|3'(0),Purine2_NC_003210|3'(0),Purine4_NC_000964|3'(0),Purine_NC_002745|3'(0)	5	RS	-B.subtilis_sigG_3(9.3|-142)B.subtilis_sigA_2(9.46|-174)
Bacillus_anthracis_str_Sterne	|	TPP_NC_005945	|	BAS0690		peptidase, M23/M37 family	*	<<<	1	|	751726	752144	>>>	418	|	210	>>>	BAS0691	transcriptional activator TenA, putative	*	TPP	152	1.6e-17	R	RNA	5	Bacillus_cereus_ATCC_10987_chromosome<>Bacillus_thuringiensis_konkukian_chromosome<>Bacillus_cereus_ZK_chromosome<>Bacillus_thuringiensis_Al_Hakam_chromosome<>Bacillus_cereus_cytotoxis_NVH_391-98_chromosome	NC_002745_THI1(-)_-_(hom)|NC_000913_THI1(-)_-_(hom)	2	TPP_NC_005945(para),TPP_NC_005945(para)	THI2_NC_000964|3'(0),THI1_NC_000964|3'(0),THI1_NC_002505|3'(0),THI2_NC_000913|3'(0),THI_NC_002516|3'(0),THI1_NC_003112|3'(0),THI_NC_005072|3'(0)	-	-	-
Bacillus_anthracis_str_Sterne	|	FMN_NC_005945	|	BAS1390		hypothetical protein	*	<<<	2	|	1422388	1422855	>>>	467	|	79	>>>	BAS1391	hypothetical protein	*	FMN	658	3.2e-24	R	RNA	8	Bacillus_cereus_ATCC_10987_chromosome<>Bacillus_cereus_ATCC14579_chromosome<>Bacillus_thuringiensis_konkukian_chromosome<>Bacillus_licheniformis_ATCC_14580_chromosome<>Bacillus_cereus_ZK_chromosome<>Bacillus_licheniformis_DSM_13_chromosome<>Bacillus_thuringiensis_Al_Hakam_chromosome<>Bacillus_cereus_cytotoxis_NVH_391-98_chromosome	NC_002745_RFN1(-)_-_(hom)|NC_000964_RFN2(-)_-_(hom)|NC_002745_RFN2(-)_-_(hom)|NC_003210_RFN(-)_-_(hom)	1	Candidate_751_NC_005945(para)	RFN1_NC_000964|3'(0)	5	RS	-B.subtilis_sigA_2(11.28|-242)
Bacillus_anthracis_str_Sterne	|	SAM_NC_005945	|	BAS2459		aspartate racemase family protein	*	<<<	135	|	2459394	2459572	>>>	178	|	94	>>>	BAS2460	hypothetical protein	*	SAM	1289	2e-52	R	RNA	5	Bacillus_cereus_ATCC_10987_chromosome<>Bacillus_cereus_ATCC14579_chromosome<>Bacillus_thuringiensis_konkukian_chromosome<>Bacillus_cereus_ZK_chromosome<>Bacillus_thuringiensis_Al_Hakam_chromosome	NC_000964_S_box2(+)_+_(hom)|NC_003210_S_box7(-)_-_(hom)|NC_000964_S_box10(+)_+_(hom)|NC_003210_S_box2(-)_-_(hom)|NC_003210_S_box5(-)_-_(hom)|NC_000964_S_box7(-)_-_(hom)|NC_000964_S_box11(+)_+_(hom)|NC_003210_S_box3(-)_-_(hom)|NC_000964_S_box9(-)_-_(hom)|NC_002745_S_box4(-)_-_(hom)|NC_000964_S_box8(-)_-_(hom)	9	Candidate_118_NC_005945(anti),Candidate_105_NC_005945(para),SAM_NC_005945(para),SAM_NC_005945(para),SAM_NC_005945(para),SAM_NC_005945(para),SAM_NC_005945(para),Candidate_29_NC_005945(para),SAM_NC_005945(para),SAM_NC_005945(para)	S_box2_NC_003210|UD(5'(1-1)|3'(0-0)),S_box4_NC_000964|UD(5'(1-1)|3'(0-0)),S_box5_NC_000964|UD(5'(1-1)|3'(0-1)),S_box9_NC_000964|UD(5'(1-1)|3'(0-0)),S_box4_NC_002745|3'(0),S_box1_NC_000964|3'(0),S_box2_NC_000964|3'(0),T1box2_NC_002745|3'(0),S_box3_NC_003210|3'(0),S_box7_NC_003210|3'(0),S_box2_NC_002745|3'(0)	-	RS	-
Bacillus_anthracis_str_Sterne	|	SAM_NC_005945	|	BAS4157		bifunctional homocysteine	*	<<<	317	|	4074718	4074933	>>>	215	|	53	>>>	BAS4158	cystathionine beta-lyase	*	SAM	1222	2.2e-49	R	RNA	1	Bacillus_cereus_ATCC14579_chromosome	NC_003210_S_box3(-)_-_(hom)|NC_000964_S_box1(-)_-_(hom)|NC_003210_S_box6(-)_-_(hom)|NC_002745_S_box2(+)_+_(hom)|NC_000964_S_box2(+)_+_(hom)|NC_003210_S_box2(-)_-_(hom)|NC_000964_S_box11(+)_+_(hom)|NC_000964_S_box7(-)_-_(hom)|NC_000964_S_box10(+)_+_(hom)|NC_002745_S_box4(-)_-_(hom)|NC_003210_S_box5(-)_-_(hom)|NC_003210_S_box3(-)_-_(hom|rev)|NC_000964_S_box9(-)_-_(hom)|NC_000964_S_box1(-)_-_(hom|re…	8	Candidate_66_NC_005945(tandem),Candidate_105_NC_005945(anti),SAM_NC_005945(anti),SAM_NC_005945(para),Candidate_118_NC_005945(para),SAM_NC_005945(para),Candidate_29_NC_005945(para),SAM_NC_005945(para),SAM_NC_005945(para),SAM_NC_005945(para)	S_box2_NC_003210|UD(5'(1-1)|3'(0-0)),S_box4_NC_000964|UD(5'(1-1)|3'(0-0)),S_box5_NC_000964|UD(5'(1-1)|3'(0-1)),S_box9_NC_000964|UD(5'(1-1)|3'(0-0)),S_box4_NC_002745|3'(0),S_box1_NC_000964|3'(0),S_box2_NC_000964|3'(0),T1box2_NC_002745|3'(0),S_box3_NC_003210|3'(0),S_box7_NC_003210|3'(0),S_box2_NC_002745|3'(0)	5	RS	-B.subtilis_sigG_3(8.3|-228)
Bacillus_anthracis_str_Sterne	|	T-box_NC_005945	|	BAS3159		tryptophanyl-tRNA synthetase	*	<<<	29	|	3133968	3134053	<<<	85	|	275	>>>	BAS3160	1-deoxy-D-xylulose 5-phosphate reductoisomerase	*	T-box	200	5.3e-17	R	RNA	5	Bacillus_cereus_ATCC_10987_chromosome<>Bacillus_cereus_ATCC14579_chromosome<>Bacillus_thuringiensis_konkukian_chromosome<>Bacillus_cereus_ZK_chromosome<>Bacillus_thuringiensis_Al_Hakam_chromosome	NC_000964_T1box1(+)_+_(hom)|NC_000964_T1box13(-)_-_(hom)|NC_000964_T1box14(-)_-_(hom)|NC_003210_T1box1(+)_+_(hom)|NC_003210_T1box5(-)_-_(hom)|NC_000964_T1box2(+)_+_(hom)|NC_000964_T1box4(+)_+_(hom)|NC_000964_T1box18(+)_+_(hom)|NC_000964_T1box6(+)_+_(hom)|NC_002745_T1box4(+)_+_(hom)|NC_002745_T1box7(-)_-_(hom)|NC_003210_T1box9(-)_-_(hom)|NC_000964_T1box8(-)_-_(hom)|NC_003210_T1box10(-)_-_(hom)	10	T-box_NC_005945(para),T-box_NC_005945(para),T-box_NC_005945(para),T-box_NC_005945(para),T-box_NC_005945(para),Candidate_672_NC_005945(para),T-box_NC_005945(para),T-box_NC_005945(para),T-box_NC_005945(para),T-box_NC_005945(para)	T1box3_NC_000964|UD(5'(1-1)|3'(0-0)),T1box12_NC_003210|UD(5'(1-1)|3'(0-0)),T1box4_NC_002745|UD(5'(0-0)|3'(0-0)),T1box7_NC_003210|UD(5'(0-1)|3'(0-0)),T1box5_NC_000964|UD(5'(0-0)|3'(0-0)),T1box8_NC_000964|UD(5'(1-1)|3'(0-0)),T1box4_NC_003210|UD(5'(1-1)|3'(0-0)),T1box10_NC_000964|UD(5'(0-0)|3'(1-1)),Lysine2_NC_002745|UD(5'(1-1)|3'(1-1)),T1box12_NC_000964|UD(5'(0-0)|3'(0-0)),T1box6_NC_003210|UD(5'(1-…	5	RS	-
Bacillus_anthracis_str_Sterne	|	SRP_bact_NC_005945	|	BAS0020		cytidine/deoxycytidylate deaminase zinc-binding	*	>>>	81	|	25118	25429	>>>	311	|	83	>>>	BAS0021	DNA polymerase III subunits gamma and tau	*	SRP_bact	825	1.1e-31	B	RNA	58	Bacillus_subtilis_chromosome<>Bacillus_halodurans_chromosome<>Staphylococcus_aureus_N315_chromosome<>Staphylococcus_aureus_Mu50_chromosome<>Staphylococcus_aureus_COL_chromosome<>Staphylococcus_aureus_aureus_MRSA252_chromosome<>Staphylococcus_aureus_aureus_MSSA476_chromosome<>Listeria_monocytogenes_4b_F2365_chromosome<>Staphylococcus_epidermidis_RP62A_chromosome<>Clostridium_acetobutylicum_chromos…	NC_000964_SRP_bact(+)_+_(hom)|NC_002745_SRP_bact(+)_+_(hom)|NC_003210_SRP_bact(-)_-_(hom)|NC_002516_SRP_bact(+)_+_(hom)|NC_000913_ffs_SRP(+)_+_(hom)|NC_002505_SRP_bact(+)_+_(hom)|NC_003047_SRP_bact(+)_+_(hom)	0	-	SRP_bact_NC_000964|UD(5'(0-0)|3'(1-1)),SRP_bact_NC_003047|3'(0)	-	-	-
Bacillus_anthracis_str_Sterne	|	SAM_NC_005945	|	BAS0196		oligopeptide ABC transporter,	*	<<<	54	|	197004	197339	<<<	335	|	1	<<<	BAS0197	oxidoreductase, aldo/keto reductase family	*	SAM	1739	6.7e-73	T	RNA	5	Bacillus_cereus_ATCC_10987_chromosome<>Bacillus_cereus_ATCC14579_chromosome<>Bacillus_thuringiensis_konkukian_chromosome<>Bacillus_cereus_ZK_chromosome<>Bacillus_thuringiensis_Al_Hakam_chromosome	NC_003210_S_box6(-)_-_(hom)|NC_000964_S_box9(-)_-_(hom)|NC_003210_S_box3(-)_-_(hom)|NC_000964_S_box2(+)_+_(hom)|NC_000964_S_box11(+)_+_(hom)|NC_000964_S_box7(-)_-_(hom)|NC_002745_S_box4(-)_-_(hom)|NC_000964_S_box10(+)_+_(hom)|NC_002745_S_box3(-)_-_(hom)|NC_003210_S_box2(-)_-_(hom)|NC_000964_S_box1(-)_-_(hom)	10	Candidate_29_NC_005945(para),SAM_NC_005945(para),SAM_NC_005945(para),SAM_NC_005945(para),SAM_NC_005945(para),SAM_NC_005945(para),SAM_NC_005945(para),SAM_NC_005945(para),Candidate_118_NC_005945(para),SAM_NC_005945(para)	S_box2_NC_003210|UD(5'(1-1)|3'(0-0)),S_box4_NC_000964|UD(5'(1-1)|3'(0-0)),S_box5_NC_000964|UD(5'(1-1)|3'(0-1)),S_box9_NC_000964|UD(5'(1-1)|3'(0-0)),S_box4_NC_002745|3'(0),S_box1_NC_000964|3'(0),S_box2_NC_000964|3'(0),T1box2_NC_002745|3'(0),S_box3_NC_003210|3'(0),S_box7_NC_003210|3'(0),S_box2_NC_002745|3'(0)	-	RS	-B.subtilis_sigA_2(10.07|-234)
Bacillus_anthracis_str_Sterne	|	Purine_NC_005945	|	BAS0253		chaperonin GroEL	*	>>>	30	|	260544	260846	>>>	302	|	65	>>>	BAS0254	bifunctional GMP synthase/glutamine	*	Purine	1338	7.8e-55	T	RNA	6	Bacillus_cereus_ATCC_10987_chromosome<>Bacillus_cereus_ATCC14579_chromosome<>Bacillus_thuringiensis_konkukian_chromosome<>Bacillus_cereus_ZK_chromosome<>Bacillus_thuringiensis_Al_Hakam_chromosome<>Bacillus_cereus_cytotoxis_NVH_391-98_chromosome	NC_003210_Purine2(-)_-_(hom)	0	-	Purine2_NC_000964|UD(5'(0-0)|3'(0-0)),Purine1_NC_003210|3'(0),Purine2_NC_003210|3'(0),Purine4_NC_000964|3'(0),Purine_NC_002745|3'(0)	5	-	-
Bacillus_anthracis_str_Sterne	|	TPP_NC_005945	|	BAS0365		methyl-accepting chemotaxis protein	*	>>>	10	|	399281	399497	>>>	216	|	36	>>>	BAS0366	hypothetical protein	*	TPP	1161	1.3e-46	B	RNA	6	Bacillus_cereus_ATCC_10987_chromosome<>Bacillus_cereus_ATCC14579_chromosome<>Bacillus_thuringiensis_konkukian_chromosome<>Bacillus_cereus_ZK_chromosome<>Bacillus_thuringiensis_Al_Hakam_chromosome<>Bacillus_cereus_cytotoxis_NVH_391-98_chromosome	NC_000913_THI1(-)_-_(hom)|NC_000964_THI3(-)_-_(hom)|NC_000964_THI4(+)_+_(hom)|NC_003047_THI(+)_+_(hom)|NC_000964_THI1(+)_+_(hom)	3	TPP_NC_005945(para),TPP_NC_005945(para),TPP_NC_005945(para)	THI2_NC_000964|3'(0),THI1_NC_000964|3'(0),THI1_NC_002505|3'(0),THI2_NC_000913|3'(0),THI_NC_002516|3'(0),THI1_NC_003112|3'(0),THI_NC_005072|3'(0)	5	RS	-
Bacillus_anthracis_str_Sterne	|	ydaO-yuaA_NC_005945	|	BAS0702		hypothetical protein	*	<<<	299	|	761204	761502	>>>	298	|	246	>>>	BAS0703	potassium-transporting ATPase subunit A	*	ydaO-yuaA	1605	8.6e-67	B	RNA	3	Bacillus_cereus_ATCC_10987_chromosome<>Bacillus_cereus_ATCC14579_chromosome<>Bacillus_cereus_cytotoxis_NVH_391-98_chromosome	NC_000964_ydaO1yuaA1(+)_+_(hom)|NC_000964_ydaO1yuaA2(+)_+_(hom)	3	Candidate_240_NC_005945(tandem),Candidate_462_NC_005945(para),ydaO-yuaA_NC_005945(para)	ydaO1yuaA1_NC_000964|3'(0)	-	-	-
Bacillus_anthracis_str_Sterne	|	T-box_NC_005945	|	BAS1099		tryptophanyl-tRNA synthetase	*	<<<	49	|	1152352	1152613	<<<	261	|	86	<<<	BAS1100	hypothetical protein	*	T-box	524	2.7e-18	T	RNA	10	Bacillus_subtilis_chromosome<>Bacillus_cereus_ATCC_10987_chromosome<>Bacillus_cereus_ATCC14579_chromosome<>Bacillus_thuringiensis_konkukian_chromosome<>Bacillus_licheniformis_ATCC_14580_chromosome<>Bacillus_cereus_ZK_chromosome<>Bacillus_licheniformis_DSM_13_chromosome<>Bacillus_thuringiensis_Al_Hakam_chromosome<>Bacillus_cereus_cytotoxis_NVH_391-98_chromosome<>Bacillus_amyloliquefaciens_FZB42_ch…	NC_000964_T1box3(-)_-_(hom)|NC_002745_T1box1(+)_+_(hom)|NC_002745_T1box4(+)_+_(hom)|NC_000964_T1box5(+)_+_(hom)|NC_003210_T1box4(-)_-_(hom)|NC_000964_T1box8(-)_-_(hom)|NC_000964_T1box14(-)_-_(hom)|NC_003210_T1box1(+)_+_(hom)|NC_002745_T1box8(-)_-_(hom)|NC_000964_T1box6(+)_+_(hom)	10	Candidate_752_NC_005945(para),T-box_NC_005945(para),T-box_NC_005945(para),T-box_NC_005945(para),Candidate_658_NC_005945(para),T-box_NC_005945(para),T-box_NC_005945(para),T-box_NC_005945(para),T-box_NC_005945(para),T-box_NC_005945(para)	T1box3_NC_000964|UD(5'(1-1)|3'(0-0)),T1box12_NC_003210|UD(5'(1-1)|3'(0-0)),T1box4_NC_002745|UD(5'(0-0)|3'(0-0)),T1box7_NC_003210|UD(5'(0-1)|3'(0-0)),T1box5_NC_000964|UD(5'(0-0)|3'(0-0)),T1box8_NC_000964|UD(5'(1-1)|3'(0-0)),T1box4_NC_003210|UD(5'(1-1)|3'(0-0)),T1box10_NC_000964|UD(5'(0-0)|3'(1-1)),Lysine2_NC_002745|UD(5'(1-1)|3'(1-1)),T1box12_NC_000964|UD(5'(0-0)|3'(0-0)),T1box6_NC_003210|UD(5'(1-…	-	RS	-B.subtilis_sigA_1(10.48|-319)
Bacillus_anthracis_str_Sterne	|	T-box_NC_005945	|	BAS1155		hypothetical protein	*	>>>	1	|	1202718	1202803	>>>	85	|	307	>>>	BAS1156	anthranilate synthase component I	*	T-box	769	4e-29	T	RNA	6	Oceanobacillus_iheyensis_chromosome<>Bacillus_cereus_ATCC14579_chromosome<>Bacillus_thuringiensis_konkukian_chromosome<>Bacillus_cereus_ZK_chromosome<>Bacillus_thuringiensis_Al_Hakam_chromosome<>Bacillus_cereus_cytotoxis_NVH_391-98_chromosome	NC_003210_T1box8(-)_-_(hom)|NC_003210_T1box9(-)_-_(hom)	3	T-box_NC_005945(tandem),T-box_NC_005945(para),T-box_NC_005945(para)	T1box3_NC_000964|UD(5'(1-1)|3'(0-0)),T1box12_NC_003210|UD(5'(1-1)|3'(0-0)),T1box4_NC_002745|UD(5'(0-0)|3'(0-0)),T1box7_NC_003210|UD(5'(0-1)|3'(0-0)),T1box5_NC_000964|UD(5'(0-0)|3'(0-0)),T1box8_NC_000964|UD(5'(1-1)|3'(0-0)),T1box4_NC_003210|UD(5'(1-1)|3'(0-0)),T1box10_NC_000964|UD(5'(0-0)|3'(1-1)),Lysine2_NC_002745|UD(5'(1-1)|3'(1-1)),T1box12_NC_000964|UD(5'(0-0)|3'(0-0)),T1box6_NC_003210|UD(5'(1-…	-	-	-
Bacillus_anthracis_str_Sterne	|	T-box_NC_005945	|	BAS1155		hypothetical protein	*	>>>	96	|	1202813	1203095	>>>	282	|	15	>>>	BAS1156	anthranilate synthase component I	*	T-box	753	2.1e-28	T	RNA	6	Bacillus_cereus_ATCC_10987_chromosome<>Bacillus_cereus_ATCC14579_chromosome<>Bacillus_thuringiensis_konkukian_chromosome<>Bacillus_cereus_ZK_chromosome<>Bacillus_thuringiensis_Al_Hakam_chromosome<>Bacillus_cereus_cytotoxis_NVH_391-98_chromosome	NC_003210_T1box8(-)_-_(hom)|NC_003210_T1box9(-)_-_(hom)	3	T-box_NC_005945(tandem),T-box_NC_005945(para),T-box_NC_005945(para)	T1box3_NC_000964|UD(5'(1-1)|3'(0-0)),T1box12_NC_003210|UD(5'(1-1)|3'(0-0)),T1box4_NC_002745|UD(5'(0-0)|3'(0-0)),T1box7_NC_003210|UD(5'(0-1)|3'(0-0)),T1box5_NC_000964|UD(5'(0-0)|3'(0-0)),T1box8_NC_000964|UD(5'(1-1)|3'(0-0)),T1box4_NC_003210|UD(5'(1-1)|3'(0-0)),T1box10_NC_000964|UD(5'(0-0)|3'(1-1)),Lysine2_NC_002745|UD(5'(1-1)|3'(1-1)),T1box12_NC_000964|UD(5'(0-0)|3'(0-0)),T1box6_NC_003210|UD(5'(1-…	5	RS	-
Bacillus_anthracis_str_Sterne	|	T-box_NC_005945	|	BAS1337		precorrin-2 dehydrogenase	*	>>>	4	|	1369663	1369997	>>>	334	|	79	>>>	BAS1338	sodium-dependent transporter, putative	*	T-box	1584	6.2e-66	T	RNA	6	Bacillus_cereus_ATCC_10987_chromosome<>Bacillus_cereus_ATCC14579_chromosome<>Bacillus_thuringiensis_konkukian_chromosome<>Bacillus_cereus_ZK_chromosome<>Bacillus_thuringiensis_Al_Hakam_chromosome<>Bacillus_cereus_cytotoxis_NVH_391-98_chromosome	NC_003210_T1box11(-)_-_(hom)|NC_003210_T1box9(-)_-_(hom)|NC_003210_T1box7(-)_-_(hom)	4	T-box_NC_005945(para),T-box_NC_005945(para),Candidate_752_NC_005945(para),T-box_NC_005945(para)	T1box3_NC_000964|UD(5'(1-1)|3'(0-0)),T1box12_NC_003210|UD(5'(1-1)|3'(0-0)),T1box4_NC_002745|UD(5'(0-0)|3'(0-0)),T1box7_NC_003210|UD(5'(0-1)|3'(0-0)),T1box5_NC_000964|UD(5'(0-0)|3'(0-0)),T1box8_NC_000964|UD(5'(1-1)|3'(0-0)),T1box4_NC_003210|UD(5'(1-1)|3'(0-0)),T1box10_NC_000964|UD(5'(0-0)|3'(1-1)),Lysine2_NC_002745|UD(5'(1-1)|3'(1-1)),T1box12_NC_000964|UD(5'(0-0)|3'(0-0)),T1box6_NC_003210|UD(5'(1-…	5	RS	-B.subtilis_sigA_2(11.28|-295)
Bacillus_anthracis_str_Sterne	|	SAM_NC_005945	|	BAS1342		hypothetical protein	*	>>>	1	|	1375300	1375577	>>>	277	|	42	>>>	BAS1343	Na+/H+ antiporter family protein	*	SAM	1305	4e-53	B	RNA	4	Bacillus_cereus_ATCC14579_chromosome<>Bacillus_thuringiensis_konkukian_chromosome<>Bacillus_cereus_ZK_chromosome<>Bacillus_thuringiensis_Al_Hakam_chromosome	NC_000964_S_box11(+)_+_(hom)|NC_000964_S_box7(-)_-_(hom)|NC_000964_S_box9(-)_-_(hom)|NC_000964_S_box10(+)_+_(hom)|NC_003210_S_box3(-)_-_(hom)|NC_003210_S_box6(-)_-_(hom)|NC_000964_S_box2(+)_+_(hom)|NC_000964_S_box1(-)_-_(hom)|NC_002745_S_box4(-)_-_(hom)|NC_003210_S_box4(+)_+_(hom)|NC_003210_S_box2(-)_-_(hom)	7	Candidate_29_NC_005945(para),SAM_NC_005945(para),SAM_NC_005945(para),Candidate_105_NC_005945(para),SAM_NC_005945(para),SAM_NC_005945(para),SAM_NC_005945(para)	S_box2_NC_003210|UD(5'(1-1)|3'(0-0)),S_box4_NC_000964|UD(5'(1-1)|3'(0-0)),S_box5_NC_000964|UD(5'(1-1)|3'(0-1)),S_box9_NC_000964|UD(5'(1-1)|3'(0-0)),S_box4_NC_002745|3'(0),S_box1_NC_000964|3'(0),S_box2_NC_000964|3'(0),T1box2_NC_002745|3'(0),S_box3_NC_003210|3'(0),S_box7_NC_003210|3'(0),S_box2_NC_002745|3'(0)	5	RS	-B.subtilis_sigA_2(9.27|-196)
Bacillus_anthracis_str_Sterne	|	Purine_NC_005945	|	BAS1474		methionine aminopeptidase	*	>>>	141	|	1497670	1497829	>>>	159	|	24	>>>	BAS1475	xanthine phosphoribosyltransferase	*	Purine	915	2.3e-35	T	RNA	6	Bacillus_cereus_ATCC_10987_chromosome<>Bacillus_cereus_ATCC14579_chromosome<>Bacillus_thuringiensis_konkukian_chromosome<>Bacillus_cereus_ZK_chromosome<>Bacillus_thuringiensis_Al_Hakam_chromosome<>Bacillus_cereus_cytotoxis_NVH_391-98_chromosome	NC_000964_Purine4(-)_-_(hom)|NC_002745_Purine(+)_+_(hom)|NC_000964_Purine3(+)_+_(hom)|NC_003210_Purine2(-)_-_(hom)	1	Purine_NC_005945(para)	Purine2_NC_000964|UD(5'(0-0)|3'(0-0)),Purine1_NC_003210|3'(0),Purine2_NC_003210|3'(0),Purine4_NC_000964|3'(0),Purine_NC_002745|3'(0)	5	RS	-B.subtilis_sigA_1(9.26|-193)B.subtilis_sigA_2(10.32|-193)
Bacillus_anthracis_str_Sterne	|	ykoK_NC_005945	|	BAS1487		hypothetical protein	*	>>>	146	|	1510437	1510716	>>>	279	|	266	>>>	BAS1488	cation transporter, putative	*	ykoK	474	9.8e-16	T	RNA	18	Bacillus_subtilis_chromosome<>Bacillus_halodurans_chromosome<>Clostridium_acetobutylicum_chromosome<>Listeria_innocua_chromosome<>Bacillus_cereus_ATCC_10987_chromosome<>Bacillus_cereus_ATCC14579_chromosome<>Bacillus_thuringiensis_konkukian_chromosome<>Bacillus_licheniformis_ATCC_14580_chromosome<>Bacillus_cereus_ZK_chromosome<>Bacillus_licheniformis_DSM_13_chromosome<>Bacillus_clausii_KSM-K16_chr…	NC_000964_ykoK(+)_+_(hom)|NC_003210_ykoK(-)_-_(hom)|NC_002505_ykoK(+)_+_(hom)	0	Candidate_136_NC_005945(anti)	-	-	-	-
Bacillus_anthracis_str_Sterne	|	T-box_NC_005945	|	BAS1672		hypothetical protein	*	>>>	341	|	1692424	1692495	>>>	71	|	47	>>>	BAS1673	asparagine synthetase AsnA	*	T-box	201	4.2e-17	T	RNA	10	Bacillus_cereus_ATCC_10987_chromosome<>Bacillus_cereus_ZK_chromosome<>Bacillus_thuringiensis_Al_Hakam_chromosome<>Clostridium_difficile_630_chromosome<>Clostridium_botulinum_A_chromosome<>Alkaliphilus_metalliredigens_QYMF_chromosome<>Bacillus_cereus_cytotoxis_NVH_391-98_chromosome<>Clostridium_botulinum_A_ATCC_19397_chromosome<>Clostridium_botulinum_A_Hall_chromosome<>Clostridium_botulinum_F_Lang…	NC_000964_T1box2(+)_+_(hom)|NC_000964_T1box14(-)_-_(hom)|NC_003210_T1box5(-)_-_(hom)|NC_002745_T1box3(+)_+_(hom)|NC_000964_T1box5(+)_+_(hom)	3	Candidate_74_NC_005945(para),T-box_NC_005945(para),T-box_NC_005945(para)	T1box3_NC_000964|UD(5'(1-1)|3'(0-0)),T1box12_NC_003210|UD(5'(1-1)|3'(0-0)),T1box4_NC_002745|UD(5'(0-0)|3'(0-0)),T1box7_NC_003210|UD(5'(0-1)|3'(0-0)),T1box5_NC_000964|UD(5'(0-0)|3'(0-0)),T1box8_NC_000964|UD(5'(1-1)|3'(0-0)),T1box4_NC_003210|UD(5'(1-1)|3'(0-0)),T1box10_NC_000964|UD(5'(0-0)|3'(1-1)),Lysine2_NC_002745|UD(5'(1-1)|3'(1-1)),T1box12_NC_000964|UD(5'(0-0)|3'(0-0)),T1box6_NC_003210|UD(5'(1-…	5	RS	-
Bacillus_anthracis_str_Sterne	|	ydaO-yuaA_NC_005945	|	BAS1746		2-dehydropantoate 2-reductase	*	>>>	216	|	1768062	1768383	>>>	321	|	74	>>>	BAS1747	hypothetical protein	*	ydaO-yuaA	1816	2.2e-76	T	RNA	1	Bacillus_cereus_ATCC_10987_chromosome	NC_000964_ydaO1yuaA1(+)_+_(hom)|NC_000964_ydaO1yuaA2(+)_+_(hom)|NC_000964_Purine5(+)_+_(hom|rev)	1	ydaO-yuaA_NC_005945(para)	ydaO1yuaA1_NC_000964|3'(0)	5	RS	-B.subtilis_sigA_3(10.17|-423)
Bacillus_anthracis_str_Sterne	|	T-box_NC_005945	|	BAS1824		hypothetical protein	*	>>>	220	|	1849963	1850226	>>>	263	|	479	>>>	BAS1825	homoserine dehydrogenase	*	T-box	536	1.8e-18	T	RNA	11	Bacillus_subtilis_chromosome<>Bacillus_halodurans_chromosome<>Bacillus_cereus_ATCC_10987_chromosome<>Bacillus_cereus_ATCC14579_chromosome<>Bacillus_thuringiensis_konkukian_chromosome<>Bacillus_cereus_ZK_chromosome<>Geobacillus_kaustophilus_HTA426_chromosome<>Bacillus_clausii_KSM-K16_chromosome<>Bacillus_thuringiensis_Al_Hakam_chromosome<>Geobacillus_thermodenitrificans_NG80-2_chromosome<>Bacillus…	NC_000964_T1box15(-)_-_(hom)|NC_000964_T1box16(-)_-_(hom)|NC_000964_T1box17(-)_-_(hom)|NC_000964_T1box12(-)_-_(hom)|NC_003210_T1box6(-)_-_(hom)	3	T-box_NC_005945(tandem),T-box_NC_005945(para),T-box_NC_005945(para)	T1box3_NC_000964|UD(5'(1-1)|3'(0-0)),T1box12_NC_003210|UD(5'(1-1)|3'(0-0)),T1box4_NC_002745|UD(5'(0-0)|3'(0-0)),T1box7_NC_003210|UD(5'(0-1)|3'(0-0)),T1box5_NC_000964|UD(5'(0-0)|3'(0-0)),T1box8_NC_000964|UD(5'(1-1)|3'(0-0)),T1box4_NC_003210|UD(5'(1-1)|3'(0-0)),T1box10_NC_000964|UD(5'(0-0)|3'(1-1)),Lysine2_NC_002745|UD(5'(1-1)|3'(1-1)),T1box12_NC_000964|UD(5'(0-0)|3'(0-0)),T1box6_NC_003210|UD(5'(1-…	-	-	-B.subtilis_sigA_2(10.06|-274)
Bacillus_anthracis_str_Sterne	|	T-box_NC_005945	|	BAS2059		hypothetical protein	*	>>>	102	|	2069015	2069316	>>>	301	|	90	>>>	BAS2060	sodium-dependent transporter, putative	*	T-box	490	1.1e-16	T	RNA	8	Bacillus_cereus_ATCC_10987_chromosome<>Bacillus_cereus_ATCC14579_chromosome<>Bacillus_thuringiensis_konkukian_chromosome<>Bacillus_licheniformis_ATCC_14580_chromosome<>Bacillus_cereus_ZK_chromosome<>Bacillus_licheniformis_DSM_13_chromosome<>Bacillus_thuringiensis_Al_Hakam_chromosome<>Bacillus_cereus_cytotoxis_NVH_391-98_chromosome	NC_003210_T1box14(-)_-_(hom)|NC_000964_T1box11(-)_-_(hom)|NC_003210_T1box11(-)_-_(hom)|NC_002745_T1box2(-)_-_(hom)|NC_000964_T1box13(-)_-_(hom)|NC_003210_T1box13(+)_+_(hom)	3	Candidate_658_NC_005945(para),T-box_NC_005945(para),Candidate_423_NC_005945(para)	T1box3_NC_000964|UD(5'(1-1)|3'(0-0)),T1box12_NC_003210|UD(5'(1-1)|3'(0-0)),T1box4_NC_002745|UD(5'(0-0)|3'(0-0)),T1box7_NC_003210|UD(5'(0-1)|3'(0-0)),T1box5_NC_000964|UD(5'(0-0)|3'(0-0)),T1box8_NC_000964|UD(5'(1-1)|3'(0-0)),T1box4_NC_003210|UD(5'(1-1)|3'(0-0)),T1box10_NC_000964|UD(5'(0-0)|3'(1-1)),Lysine2_NC_002745|UD(5'(1-1)|3'(1-1)),T1box12_NC_000964|UD(5'(0-0)|3'(0-0)),T1box6_NC_003210|UD(5'(1-…	-	RS	-B.subtilis_sigG_2(8.23|-377)B.subtilis_sigA_2(10.77|-310)
Bacillus_anthracis_str_Sterne	|	Glycine_NC_005945	|	BAS2217		sodium/alanine symporter family protein	*	<<<	25	|	2221520	2221938	<<<	418	|	0	<<<	BAS2218	hypothetical protein	*	Glycine	2211	2.8e-94	T	RNA	4	Bacillus_cereus_ATCC14579_chromosome<>Bacillus_thuringiensis_konkukian_chromosome<>Bacillus_cereus_ZK_chromosome<>Bacillus_thuringiensis_Al_Hakam_chromosome	NC_002505_gcvT1(-)_-_(hom)	0	-	gcvT1_NC_002505|3'(0),gcvT2_NC_002505|3'(0)	5	-	-B.subtilis_sigG_2(8.56|-344)B.subtilis_sigA_2(10.28|-360)
Bacillus_anthracis_str_Sterne	|	TPP_NC_005945	|	BAS2435		D-alanylalanine synthetase	*	>>>	22	|	2433593	2433807	>>>	214	|	64	>>>	BAS2436	transcriptional activator TenA	*	TPP	486	3.2e-16	T	RNA	6	Bacillus_cereus_ATCC_10987_chromosome<>Bacillus_cereus_ATCC14579_chromosome<>Bacillus_thuringiensis_konkukian_chromosome<>Bacillus_cereus_ZK_chromosome<>Bacillus_thuringiensis_Al_Hakam_chromosome<>Bacillus_cereus_cytotoxis_NVH_391-98_chromosome	NC_000964_THI2(+)_+_(hom)|NC_000964_THI1(+)_+_(hom)|NC_003210_THI1(+)_+_(hom)|NC_000964_THI4(+)_+_(hom)|NC_000913_THI1(-)_-_(hom)	3	TPP_NC_005945(para),TPP_NC_005945(para),TPP_NC_005945(para)	THI2_NC_000964|3'(0),THI1_NC_000964|3'(0),THI1_NC_002505|3'(0),THI2_NC_000913|3'(0),THI_NC_002516|3'(0),THI1_NC_003112|3'(0),THI_NC_005072|3'(0)	5	RS	-B.subtilis_sigK_3(10.07|-177)B.subtilis_sigG_3(9.39|-169)B.subtilis_sigA_1(10.93|-187)
Bacillus_anthracis_str_Sterne	|	T-box_NC_005945	|	BAS2467		penicillin-binding protein	*	>>>	187	|	2469753	2470062	>>>	309	|	37	>>>	BAS2468	permease, putative	*	T-box	774	1.9e-29	T	RNA	6	Bacillus_cereus_ATCC_10987_chromosome<>Bacillus_cereus_ATCC14579_chromosome<>Bacillus_thuringiensis_konkukian_chromosome<>Bacillus_cereus_ZK_chromosome<>Bacillus_clausii_KSM-K16_chromosome<>Bacillus_thuringiensis_Al_Hakam_chromosome	NC_000964_T1box9(-)_-_(hom)|NC_003210_T1box5(-)_-_(hom)|NC_003210_T1box12(+)_+_(hom)|NC_003210_T1box8(-)_-_(hom)|NC_003210_T1box13(+)_+_(hom)|NC_000964_T1box7(-)_-_(hom)	3	T-box_NC_005945(para),Candidate_580_NC_005945(para),Candidate_658_NC_005945(para)	T1box3_NC_000964|UD(5'(1-1)|3'(0-0)),T1box12_NC_003210|UD(5'(1-1)|3'(0-0)),T1box4_NC_002745|UD(5'(0-0)|3'(0-0)),T1box7_NC_003210|UD(5'(0-1)|3'(0-0)),T1box5_NC_000964|UD(5'(0-0)|3'(0-0)),T1box8_NC_000964|UD(5'(1-1)|3'(0-0)),T1box4_NC_003210|UD(5'(1-1)|3'(0-0)),T1box10_NC_000964|UD(5'(0-0)|3'(1-1)),Lysine2_NC_002745|UD(5'(1-1)|3'(1-1)),T1box12_NC_000964|UD(5'(0-0)|3'(0-0)),T1box6_NC_003210|UD(5'(1-…	5	RS	-
Bacillus_anthracis_str_Sterne	|	SAM_NC_005945	|	BAS2981		peptidase, M20/M25/M40 family	*	<<<	26	|	2953757	2953995	<<<	238	|	0	<<<	BAS2982	hypothetical protein	*	SAM	1012	6.6e-40	B	RNA	6	Bacillus_cereus_ATCC_10987_chromosome<>Bacillus_cereus_ATCC14579_chromosome<>Bacillus_thuringiensis_konkukian_chromosome<>Bacillus_cereus_ZK_chromosome<>Bacillus_thuringiensis_Al_Hakam_chromosome<>Bacillus_cereus_cytotoxis_NVH_391-98_chromosome	NC_000964_S_box7(-)_-_(hom)|NC_003210_S_box3(-)_-_(hom)|NC_000964_S_box2(+)_+_(hom)|NC_000964_S_box10(+)_+_(hom)|NC_000964_S_box9(-)_-_(hom)|NC_003210_S_box6(-)_-_(hom)|NC_002745_S_box3(-)_-_(hom)|NC_000964_S_box11(+)_+_(hom)|NC_002745_S_box4(-)_-_(hom)|NC_000964_S_box1(-)_-_(hom)|NC_000964_S_box8(-)_-_(hom)|NC_003210_S_box2(-)_-_(hom)	10	Candidate_29_NC_005945(anti),SAM_NC_005945(para),SAM_NC_005945(para),Candidate_105_NC_005945(para),SAM_NC_005945(para),SAM_NC_005945(para),SAM_NC_005945(para),SAM_NC_005945(para),SAM_NC_005945(para),Candidate_118_NC_005945(para),SAM_NC_005945(para)	S_box2_NC_003210|UD(5'(1-1)|3'(0-0)),S_box4_NC_000964|UD(5'(1-1)|3'(0-0)),S_box5_NC_000964|UD(5'(1-1)|3'(0-1)),S_box9_NC_000964|UD(5'(1-1)|3'(0-0)),S_box4_NC_002745|3'(0),S_box1_NC_000964|3'(0),S_box2_NC_000964|3'(0),T1box2_NC_002745|3'(0),S_box3_NC_003210|3'(0),S_box7_NC_003210|3'(0),S_box2_NC_002745|3'(0)	5	RS	-B.subtilis_sigA_2(10.05|-193)
Bacillus_anthracis_str_Sterne	|	T-box_NC_005945	|	BAS3746		isoleucyl-tRNA synthetase	*	<<<	48	|	3716794	3717092	<<<	298	|	0	<<<	BAS3747	cell-division initiation protein DivIVA	*	T-box	1453	6.3e-60	T	RNA	6	Bacillus_cereus_ATCC_10987_chromosome<>Bacillus_cereus_ATCC14579_chromosome<>Bacillus_thuringiensis_konkukian_chromosome<>Bacillus_cereus_ZK_chromosome<>Bacillus_thuringiensis_Al_Hakam_chromosome<>Bacillus_cereus_cytotoxis_NVH_391-98_chromosome	NC_000964_T1box5(+)_+_(hom)|NC_003210_T1box1(+)_+_(hom)|NC_003210_T1box4(-)_-_(hom)|NC_000964_T1box14(-)_-_(hom)|NC_000964_T1box10(-)_-_(hom)|NC_002745_T1box7(-)_-_(hom)|NC_000964_T1box7(-)_-_(hom)|NC_000964_T1box18(+)_+_(hom)|NC_000964_T1box13(-)_-_(hom)|NC_002745_T1box8(-)_-_(hom)|NC_003210_T1box13(+)_+_(hom)	10	T-box_NC_005945(para),T-box_NC_005945(para),T-box_NC_005945(para),T-box_NC_005945(para),T-box_NC_005945(para),T-box_NC_005945(para),T-box_NC_005945(para),T-box_NC_005945(para),T-box_NC_005945(para),Candidate_658_NC_005945(para)	T1box3_NC_000964|UD(5'(1-1)|3'(0-0)),T1box12_NC_003210|UD(5'(1-1)|3'(0-0)),T1box4_NC_002745|UD(5'(0-0)|3'(0-0)),T1box7_NC_003210|UD(5'(0-1)|3'(0-0)),T1box5_NC_000964|UD(5'(0-0)|3'(0-0)),T1box8_NC_000964|UD(5'(1-1)|3'(0-0)),T1box4_NC_003210|UD(5'(1-1)|3'(0-0)),T1box10_NC_000964|UD(5'(0-0)|3'(1-1)),Lysine2_NC_002745|UD(5'(1-1)|3'(1-1)),T1box12_NC_000964|UD(5'(0-0)|3'(0-0)),T1box6_NC_003210|UD(5'(1-…	-	RS	-B.subtilis_sigA_2(10.84|-268)
Bacillus_anthracis_str_Sterne	|	SAM_NC_005945	|	BAS3943		5-methylthioribose kinase, putative	*	<<<	42	|	3891049	3891152	<<<	103	|	158	<<<	BAS3944	hydrolase, carbon-nitrogen family	*	SAM	275	6.3e-19	B	RNA	7	Bacillus_subtilis_chromosome<>Bacillus_cereus_ATCC14579_chromosome<>Bacillus_thuringiensis_konkukian_chromosome<>Bacillus_cereus_ZK_chromosome<>Bacillus_thuringiensis_Al_Hakam_chromosome<>Geobacillus_thermodenitrificans_NG80-2_chromosome<>Bacillus_cereus_cytotoxis_NVH_391-98_chromosome	NC_000964_S_box4(-)_-_(hom)|NC_000964_S_box8(-)_-_(hom)|NC_003210_S_box2(-)_-_(hom)|NC_003210_S_box3(-)_-_(hom)	2	Candidate_66_NC_005945(para),SAM_NC_005945(para)	S_box2_NC_003210|UD(5'(1-1)|3'(0-0)),S_box4_NC_000964|UD(5'(1-1)|3'(0-0)),S_box5_NC_000964|UD(5'(1-1)|3'(0-1)),S_box9_NC_000964|UD(5'(1-1)|3'(0-0)),S_box4_NC_002745|3'(0),S_box1_NC_000964|3'(0),S_box2_NC_000964|3'(0),T1box2_NC_002745|3'(0),S_box3_NC_003210|3'(0),S_box7_NC_003210|3'(0),S_box2_NC_002745|3'(0)	-	RS	-B.subtilis_sigG_1(8.05|-195)B.subtilis_sigA_3(10.32|-228)
Bacillus_anthracis_str_Sterne	|	SAM_NC_005945	|	BAS3945		hypothetical protein	*	>>>	16	|	3893383	3893579	>>>	196	|	23	>>>	BAS3946	ribulose bisphosphate carboxylase, putative	*	SAM	943	1.1e-36	T	RNA	6	Bacillus_cereus_ATCC_10987_chromosome<>Bacillus_cereus_ATCC14579_chromosome<>Bacillus_thuringiensis_konkukian_chromosome<>Bacillus_cereus_ZK_chromosome<>Bacillus_thuringiensis_Al_Hakam_chromosome<>Bacillus_cereus_cytotoxis_NVH_391-98_chromosome	NC_000964_S_box5(+)_+_(hom)|NC_000964_S_box11(+)_+_(hom)|NC_000964_S_box9(-)_-_(hom)|NC_000964_S_box10(+)_+_(hom)|NC_003210_S_box6(-)_-_(hom)|NC_003210_S_box3(-)_-_(hom)|NC_002745_S_box2(+)_+_(hom)|NC_003210_S_box1(+)_+_(hom)|NC_000964_S_box7(-)_-_(hom)|NC_000964_S_box1(-)_-_(hom)	8	SAM_NC_005945(para),SAM_NC_005945(para),SAM_NC_005945(para),Candidate_105_NC_005945(para),SAM_NC_005945(para),SAM_NC_005945(para),SAM_NC_005945(para),SAM_NC_005945(para)	S_box2_NC_003210|UD(5'(1-1)|3'(0-0)),S_box4_NC_000964|UD(5'(1-1)|3'(0-0)),S_box5_NC_000964|UD(5'(1-1)|3'(0-1)),S_box9_NC_000964|UD(5'(1-1)|3'(0-0)),S_box4_NC_002745|3'(0),S_box1_NC_000964|3'(0),S_box2_NC_000964|3'(0),T1box2_NC_002745|3'(0),S_box3_NC_003210|3'(0),S_box7_NC_003210|3'(0),S_box2_NC_002745|3'(0)	5	RS	-
Bacillus_anthracis_str_Sterne	|	T-box_NC_005945	|	BAS4298		histidyl-tRNA synthetase	*	<<<	41	|	4211180	4211443	<<<	263	|	49	<<<	BAS4300	hypothetical protein	*	T-box	498	7.7e-17	T	RNA	9	Bacillus_subtilis_chromosome<>Bacillus_halodurans_chromosome<>Bacillus_cereus_ATCC_10987_chromosome<>Bacillus_cereus_ATCC14579_chromosome<>Bacillus_thuringiensis_konkukian_chromosome<>Bacillus_cereus_ZK_chromosome<>Geobacillus_kaustophilus_HTA426_chromosome<>Geobacillus_thermodenitrificans_NG80-2_chromosome<>Bacillus_cereus_cytotoxis_NVH_391-98_chromosome	NC_000964_T1box9(-)_-_(hom)|NC_003210_T1box4(-)_-_(hom)|NC_000964_T1box13(-)_-_(hom)|NC_003210_T1box12(+)_+_(hom)|NC_000964_T1box7(-)_-_(hom)|NC_000964_T1box14(-)_-_(hom)	4	T-box_NC_005945(para),T-box_NC_005945(para),T-box_NC_005945(para),T-box_NC_005945(para)	T1box3_NC_000964|UD(5'(1-1)|3'(0-0)),T1box12_NC_003210|UD(5'(1-1)|3'(0-0)),T1box4_NC_002745|UD(5'(0-0)|3'(0-0)),T1box7_NC_003210|UD(5'(0-1)|3'(0-0)),T1box5_NC_000964|UD(5'(0-0)|3'(0-0)),T1box8_NC_000964|UD(5'(1-1)|3'(0-0)),T1box4_NC_003210|UD(5'(1-1)|3'(0-0)),T1box10_NC_000964|UD(5'(0-0)|3'(1-1)),Lysine2_NC_002745|UD(5'(1-1)|3'(1-1)),T1box12_NC_000964|UD(5'(0-0)|3'(0-0)),T1box6_NC_003210|UD(5'(1-…	-	RS	-B.subtilis_sigA_2(10.32|-279)
Bacillus_anthracis_str_Sterne	|	T-box_NC_005945	|	BAS4355		valyl-tRNA synthetase	*	<<<	19	|	4266672	4266952	<<<	280	|	95	<<<	BAS4356	hypothetical protein	*	T-box	474	7.5e-16	B	RNA	7	Bacillus_cereus_ATCC_10987_chromosome<>Bacillus_cereus_ATCC14579_chromosome<>Bacillus_thuringiensis_konkukian_chromosome<>Bacillus_cereus_ZK_chromosome<>Geobacillus_kaustophilus_HTA426_chromosome<>Bacillus_thuringiensis_Al_Hakam_chromosome<>Bacillus_cereus_cytotoxis_NVH_391-98_chromosome	NC_000964_T1box13(-)_-_(hom)|NC_003210_T1box5(-)_-_(hom)|NC_003210_T1box1(+)_+_(hom)|NC_000964_T1box5(+)_+_(hom)|NC_002745_T1box4(+)_+_(hom)|NC_002745_T1box7(-)_-_(hom)|NC_000964_T1box2(+)_+_(hom)|NC_000964_T1box10(-)_-_(hom)|NC_002745_T1box1(+)_+_(hom)|NC_002745_T1box2(-)_-_(hom)	7	T-box_NC_005945(para),T-box_NC_005945(para),T-box_NC_005945(para),T-box_NC_005945(para),T-box_NC_005945(para),T-box_NC_005945(para),Candidate_658_NC_005945(para)	T1box3_NC_000964|UD(5'(1-1)|3'(0-0)),T1box12_NC_003210|UD(5'(1-1)|3'(0-0)),T1box4_NC_002745|UD(5'(0-0)|3'(0-0)),T1box7_NC_003210|UD(5'(0-1)|3'(0-0)),T1box5_NC_000964|UD(5'(0-0)|3'(0-0)),T1box8_NC_000964|UD(5'(1-1)|3'(0-0)),T1box4_NC_003210|UD(5'(1-1)|3'(0-0)),T1box10_NC_000964|UD(5'(0-0)|3'(1-1)),Lysine2_NC_002745|UD(5'(1-1)|3'(1-1)),T1box12_NC_000964|UD(5'(0-0)|3'(0-0)),T1box6_NC_003210|UD(5'(1-…	5	RS	-
Bacillus_anthracis_str_Sterne	|	T-box_NC_005945	|	BAS4454		asparaginyl-tRNA synthetase	*	<<<	35	|	4366562	4366862	<<<	300	|	162	<<<	BAS4455	phenylalanyl-tRNA synthetase beta subunit	*	T-box	563	6.6e-20	T	RNA	14	Bacillus_cereus_ATCC_10987_chromosome<>Clostridium_tetani_E88_chromosome<>Bacillus_cereus_ATCC14579_chromosome<>Bacillus_thuringiensis_konkukian_chromosome<>Bacillus_cereus_ZK_chromosome<>Pediococcus_pentosaceus_ATCC_25745_chromosome<>Bacillus_thuringiensis_Al_Hakam_chromosome<>Clostridium_botulinum_A_chromosome<>Alkaliphilus_metalliredigens_QYMF_chromosome<>Bacillus_cereus_cytotoxis_NVH_391-98_c…	NC_000964_T1box5(+)_+_(hom)|NC_000964_T1box18(+)_+_(hom)|NC_002745_T1box7(-)_-_(hom)|NC_003210_T1box5(-)_-_(hom)|NC_000964_T1box6(+)_+_(hom)|NC_000964_T1box13(-)_-_(hom)|NC_003210_T1box3(-)_-_(hom)|NC_002745_T1box2(-)_-_(hom)	9	Candidate_74_NC_005945(anti),T-box_NC_005945(para),Candidate_630_NC_005945(para),Candidate_775_NC_005945(para),Candidate_585_NC_005945(para),Candidate_795_NC_005945(para),Candidate_568_NC_005945(para),T-box_NC_005945(para),Candidate_672_NC_005945(para),T-box_NC_005945(para)	T1box3_NC_000964|UD(5'(1-1)|3'(0-0)),T1box12_NC_003210|UD(5'(1-1)|3'(0-0)),T1box4_NC_002745|UD(5'(0-0)|3'(0-0)),T1box7_NC_003210|UD(5'(0-1)|3'(0-0)),T1box5_NC_000964|UD(5'(0-0)|3'(0-0)),T1box8_NC_000964|UD(5'(1-1)|3'(0-0)),T1box4_NC_003210|UD(5'(1-1)|3'(0-0)),T1box10_NC_000964|UD(5'(0-0)|3'(1-1)),Lysine2_NC_002745|UD(5'(1-1)|3'(1-1)),T1box12_NC_000964|UD(5'(0-0)|3'(0-0)),T1box6_NC_003210|UD(5'(1-…	-	RS	-
Bacillus_anthracis_str_Sterne	|	SAM_NC_005945	|	BAS4855		ABC transporter, ATP-binding protein	*	<<<	233	|	4741140	4741406	<<<	266	|	31	<<<	BAS4856	hypothetical protein	*	SAM	418	1.8e-17	T	RNA	7	Bacillus_halodurans_chromosome<>Bacillus_cereus_ATCC_10987_chromosome<>Bacillus_cereus_ATCC14579_chromosome<>Bacillus_thuringiensis_konkukian_chromosome<>Bacillus_thuringiensis_Al_Hakam_chromosome<>Bacillus_cereus_cytotoxis_NVH_391-98_chromosome<>Bacillus_amyloliquefaciens_FZB42_chromosome	NC_000964_S_box9(-)_-_(hom)|NC_000964_S_box11(+)_+_(hom)|NC_003210_S_box2(-)_-_(hom)|NC_002745_S_box2(+)_+_(hom)|NC_000964_S_box6(+)_+_(hom)|NC_000964_S_box2(+)_+_(hom)|NC_000964_S_box10(+)_+_(hom)|NC_002745_S_box3(-)_-_(hom)|NC_003210_S_box3(-)_-_(hom)|NC_000964_S_box5(+)_+_(hom)|NC_003210_S_box1(+)_+_(hom)|NC_002745_S_box4(-)_-_(hom)|NC_000964_S_box7(-)_-_(hom)|NC_000964_S_box3(-)_-_(hom)	7	SAM_NC_005945(para),Candidate_29_NC_005945(para),SAM_NC_005945(para),Candidate_118_NC_005945(para),SAM_NC_005945(para),SAM_NC_005945(para),SAM_NC_005945(para)	S_box2_NC_003210|UD(5'(1-1)|3'(0-0)),S_box4_NC_000964|UD(5'(1-1)|3'(0-0)),S_box5_NC_000964|UD(5'(1-1)|3'(0-1)),S_box9_NC_000964|UD(5'(1-1)|3'(0-0)),S_box4_NC_002745|3'(0),S_box1_NC_000964|3'(0),S_box2_NC_000964|3'(0),T1box2_NC_002745|3'(0),S_box3_NC_003210|3'(0),S_box7_NC_003210|3'(0),S_box2_NC_002745|3'(0)	-	-	-B.subtilis_sigA_2(11.58|-235)
Bacillus_anthracis_str_Sterne	|	tmRNA_NC_005945	|	BAS4954		DNA-binding response regulator	*	<<<	329	|	4835640	4835982	<<<	342	|	216	<<<	BAS4955	SsrA-binding protein	*	tmRNA	654	3.2e-24	T	RNA	9	Bacillus_subtilis_chromosome<>Oceanobacillus_iheyensis_chromosome<>Bacillus_licheniformis_ATCC_14580_chromosome<>Bacillus_licheniformis_DSM_13_chromosome<>Geobacillus_kaustophilus_HTA426_chromosome<>Staphylococcus_haemolyticus_chromosome<>Syntrophus_aciditrophicus_SB_chromosome<>Lactobacillus_reuteri_F275_chromosome<>Bacillus_amyloliquefaciens_FZB42_chromosome	NC_003210_tmRNA(-)_-_(hom)|NC_000964_tmRNA(-)_-_(hom)|NC_002745_tmRNA(+)_+_(hom)|NC_002516_tmRNA(-)_-_(hom)	0	-	-	-	-	-
Bacillus_anthracis_str_Sterne	|	tmRNA_NC_005945	|	BAS4954		DNA-binding response regulator	*	<<<	386	|	4835697	4835982	<<<	285	|	216	<<<	BAS4955	SsrA-binding protein	*	tmRNA	654	3.2e-24	B	RNA	17	Bacillus_subtilis_chromosome<>Bacillus_halodurans_chromosome<>Listeria_monocytogenes_4b_F2365_chromosome<>Listeria_monocytogenes_chromosome<>Listeria_innocua_chromosome<>Oceanobacillus_iheyensis_chromosome<>Enterococcus_faecalis_V583_chromosome<>Bacillus_licheniformis_ATCC_14580_chromosome<>Bacillus_licheniformis_DSM_13_chromosome<>Geobacillus_kaustophilus_HTA426_chromosome<>Bacillus_clausii_KSM-…	NC_003210_tmRNA(-)_-_(hom)|NC_000964_tmRNA(-)_-_(hom)|NC_002745_tmRNA(+)_+_(hom)|NC_002516_tmRNA(-)_-_(hom)	0	-	-	-	-	-
Bacillus_anthracis_str_Sterne	|	TPP_NC_005945	|	BAS5076		thiamine biosynthesis protein ThiC	*	<<<	58	|	4954670	4954901	<<<	231	|	9	<<<	BAS5077	L-lactate permease	*	TPP	1048	8.5e-42	T	RNA	6	Bacillus_cereus_ATCC_10987_chromosome<>Bacillus_cereus_ATCC14579_chromosome<>Bacillus_thuringiensis_konkukian_chromosome<>Bacillus_cereus_ZK_chromosome<>Bacillus_thuringiensis_Al_Hakam_chromosome<>Bacillus_cereus_cytotoxis_NVH_391-98_chromosome	NC_000964_THI1(+)_+_(hom)|NC_000964_THI2(+)_+_(hom)|NC_000964_THI4(+)_+_(hom)|NC_003210_THI1(+)_+_(hom)|NC_000913_THI1(-)_-_(hom)	3	TPP_NC_005945(para),TPP_NC_005945(para),TPP_NC_005945(para)	THI2_NC_000964|3'(0),THI1_NC_000964|3'(0),THI1_NC_002505|3'(0),THI2_NC_000913|3'(0),THI_NC_002516|3'(0),THI1_NC_003112|3'(0),THI_NC_005072|3'(0)	-	RS	-
Bacillus_anthracis_str_Sterne	|	yybP-ykoY_NC_005945	|	BAS1223		hypothetical protein	*	<<<	104	|	1269091	1269274	<<<	183	|	0	<<<	BAS1224	potassium uptake protein, TrkH family	*	yybP-ykoY	1106	3.4e-44	Z	RNA	6	Bacillus_cereus_ATCC_10987_chromosome<>Bacillus_cereus_ATCC14579_chromosome<>Bacillus_thuringiensis_konkukian_chromosome<>Bacillus_cereus_ZK_chromosome<>Bacillus_thuringiensis_Al_Hakam_chromosome<>Bacillus_cereus_cytotoxis_NVH_391-98_chromosome	NC_003210_yybP1ykoY(+)_+_(hom)	0	-	yybP1ykoY_NC_003210|3'(0),yybP1ykoY1_NC_000964|3'(0),yybP1ykoY_NC_002745|3'(0)	-	-	-B.subtilis_sigA_2(12.5|-159)
Bacillus_anthracis_str_Sterne	|	T-box_NC_005945	|	BAS1350		branched-chain amino acid transport system II	*	<<<	38	|	1382579	1382900	<<<	321	|	228	>>>	BAS1351	hypothetical protein	*	T-box	1375	2e-56	X	RNA	2	Clostridium_tetani_E88_chromosome<>Bacillus_cereus_cytotoxis_NVH_391-98_chromosome	NC_003210_T1box4(-)_-_(hom)|NC_000964_T1box1(+)_+_(hom)	4	Candidate_14_NC_005945(anti),Candidate_668_NC_005945(para),T-box_NC_005945(para),T-box_NC_005945(para),T-box_NC_005945(para)	T1box3_NC_000964|UD(5'(1-1)|3'(0-0)),T1box12_NC_003210|UD(5'(1-1)|3'(0-0)),T1box4_NC_002745|UD(5'(0-0)|3'(0-0)),T1box7_NC_003210|UD(5'(0-1)|3'(0-0)),T1box5_NC_000964|UD(5'(0-0)|3'(0-0)),T1box8_NC_000964|UD(5'(1-1)|3'(0-0)),T1box4_NC_003210|UD(5'(1-1)|3'(0-0)),T1box10_NC_000964|UD(5'(0-0)|3'(1-1)),Lysine2_NC_002745|UD(5'(1-1)|3'(1-1)),T1box12_NC_000964|UD(5'(0-0)|3'(0-0)),T1box6_NC_003210|UD(5'(1-…	-	RS	-B.subtilis_sigG_1(8.64|-325)B.subtilis_sigG_3(9.56|-325)
Bacillus_anthracis_str_Sterne	|	RNaseP_bact_b_NC_005945	|	BAS1467		hypothetical protein	*	>>>	459	|	1489498	1489574	>>>	76	|	122	>>>	BAS1468	hypothetical protein	*	RNaseP_bact_b	141	3.9e-35	Z	RNA	35	Bacillus_halodurans_chromosome<>Staphylococcus_aureus_COL_chromosome<>Staphylococcus_aureus_aureus_MRSA252_chromosome<>Staphylococcus_aureus_aureus_MSSA476_chromosome<>Staphylococcus_epidermidis_RP62A_chromosome<>Streptococcus_pneumoniae_TIGR4_chromosome<>Streptococcus_pneumoniae_R6_chromosome<>Listeria_monocytogenes_chromosome<>Oceanobacillus_iheyensis_chromosome<>Streptococcus_mutans_chromosome…	NC_000964_RNaseP_bact_b(-)_-_(hom)|NC_003210_RNaseP_bact_b(-)_-_(hom)	0	-	RNaseP_bact_b_NC_000964|UD(5'(0-0)|3'(0-0)),RNaseP_bact_b_NC_003210|UD(5'(0-0)|3'(1-1)),RNaseP_bact_b_NC_002745|UD(5'(0-1)|3'(1-1))	-	-	-
Bacillus_anthracis_str_Sterne	|	T-box_NC_005945	|	BAS1700		polysaccharide biosynthesis family protein	*	<<<	65	|	1720919	1721319	>>>	400	|	278	>>>	BAS1701	sodium-dependent transporter	*	T-box	2817	7e-122	X	RNA	6	Bacillus_cereus_ATCC_10987_chromosome<>Bacillus_cereus_ATCC14579_chromosome<>Bacillus_thuringiensis_konkukian_chromosome<>Bacillus_cereus_ZK_chromosome<>Bacillus_thuringiensis_Al_Hakam_chromosome<>Bacillus_cereus_cytotoxis_NVH_391-98_chromosome	NC_000964_T1box1(+)_+_(hom)|NC_003210_T1box1(+)_+_(hom)|NC_000964_T1box5(+)_+_(hom)|NC_000964_T1box13(-)_-_(hom)|NC_003210_T1box14(-)_-_(hom)|NC_002745_T1box7(-)_-_(hom)|NC_002745_T1box8(-)_-_(hom)|NC_000964_T1box7(-)_-_(hom)|NC_003210_T1box7(-)_-_(hom)|NC_000964_T1box18(+)_+_(hom)|NC_000964_T1box9(-)_-_(hom)	13	T-box_NC_005945(para),Candidate_752_NC_005945(para),T-box_NC_005945(para),T-box_NC_005945(para),T-box_NC_005945(para),Candidate_668_NC_005945(para),T-box_NC_005945(para),T-box_NC_005945(para),T-box_NC_005945(para),T-box_NC_005945(para),Candidate_146_NC_005945(para),Candidate_147_NC_005945(para),T-box_NC_005945(para)	T1box3_NC_000964|UD(5'(1-1)|3'(0-0)),T1box12_NC_003210|UD(5'(1-1)|3'(0-0)),T1box4_NC_002745|UD(5'(0-0)|3'(0-0)),T1box7_NC_003210|UD(5'(0-1)|3'(0-0)),T1box5_NC_000964|UD(5'(0-0)|3'(0-0)),T1box8_NC_000964|UD(5'(1-1)|3'(0-0)),T1box4_NC_003210|UD(5'(1-1)|3'(0-0)),T1box10_NC_000964|UD(5'(0-0)|3'(1-1)),Lysine2_NC_002745|UD(5'(1-1)|3'(1-1)),T1box12_NC_000964|UD(5'(0-0)|3'(0-0)),T1box6_NC_003210|UD(5'(1-…	-	-	-B.subtilis_sigG_2(8.44|-302)
Bacillus_anthracis_str_Sterne	|	SAM_NC_005945	|	BAS0177		ABC transporter, substrate-binding protein,	*	<<<	31	|	177107	177344	<<<	237	|	10	<<<	BAS0178	alcohol dehydrogenase, zinc-containing	*	SAM	473	1e-15	Z	RNA	8	Listeria_monocytogenes_4b_F2365_chromosome<>Listeria_monocytogenes_chromosome<>Listeria_innocua_chromosome<>Bacillus_cereus_ATCC_10987_chromosome<>Bacillus_cereus_ATCC14579_chromosome<>Bacillus_cereus_ZK_chromosome<>Listeria_welshimeri_serovar_6b_SLCC5334_chromosome<>Bacillus_thuringiensis_Al_Hakam_chromosome	NC_003210_S_box2(-)_-_(hom)|NC_003210_S_box6(-)_-_(hom)|NC_000964_S_box6(+)_+_(hom)|NC_003210_S_box7(-)_-_(hom)|NC_000964_S_box2(+)_+_(hom)|NC_000964_S_box10(+)_+_(hom)|NC_002745_S_box2(+)_+_(hom)|NC_000964_S_box1(-)_-_(hom)|NC_000964_S_box9(-)_-_(hom)|NC_000964_S_box11(+)_+_(hom)|NC_000964_S_box7(-)_-_(hom)|NC_000964_S_box5(+)_+_(hom)|NC_000964_S_box8(-)_-_(hom)|NC_003210_S_box1(+)_+_(hom)|NC_00…	10	SAM_NC_005945(para),SAM_NC_005945(para),Candidate_118_NC_005945(para),SAM_NC_005945(para),SAM_NC_005945(para),SAM_NC_005945(para),Candidate_29_NC_005945(para),SAM_NC_005945(para),SAM_NC_005945(para),SAM_NC_005945(para)	S_box2_NC_003210|UD(5'(1-1)|3'(0-0)),S_box4_NC_000964|UD(5'(1-1)|3'(0-0)),S_box5_NC_000964|UD(5'(1-1)|3'(0-1)),S_box9_NC_000964|UD(5'(1-1)|3'(0-0)),S_box4_NC_002745|3'(0),S_box1_NC_000964|3'(0),S_box2_NC_000964|3'(0),T1box2_NC_002745|3'(0),S_box3_NC_003210|3'(0),S_box7_NC_003210|3'(0),S_box2_NC_002745|3'(0)	-	RS	-B.subtilis_sigA_2(9.4|-199)
Bacillus_anthracis_str_Sterne	|	T-box_NC_005945	|	BAS1824		hypothetical protein	*	>>>	544	|	1850287	1850572	>>>	285	|	133	>>>	BAS1825	homoserine dehydrogenase	*	T-box	484	2.8e-28	Y	RNA	3	Geobacillus_kaustophilus_HTA426_chromosome<>Bacillus_clausii_KSM-K16_chromosome<>Geobacillus_thermodenitrificans_NG80-2_chromosome	NC_000964_T1box15(-)_-_(hom)|NC_000964_T1box16(-)_-_(hom)|NC_000964_T1box17(-)_-_(hom)|NC_000964_T1box12(-)_-_(hom)|NC_003210_T1box6(-)_-_(hom)|NC_003210_T1box2(-)_-_(hom)	1	T-box_NC_005945(tandem)	T1box3_NC_000964|UD(5'(1-1)|3'(0-0)),T1box12_NC_003210|UD(5'(1-1)|3'(0-0)),T1box4_NC_002745|UD(5'(0-0)|3'(0-0)),T1box7_NC_003210|UD(5'(0-1)|3'(0-0)),T1box5_NC_000964|UD(5'(0-0)|3'(0-0)),T1box8_NC_000964|UD(5'(1-1)|3'(0-0)),T1box4_NC_003210|UD(5'(1-1)|3'(0-0)),T1box10_NC_000964|UD(5'(0-0)|3'(1-1)),Lysine2_NC_002745|UD(5'(1-1)|3'(1-1)),T1box12_NC_000964|UD(5'(0-0)|3'(0-0)),T1box6_NC_003210|UD(5'(1-…	-	-	-B.subtilis_sigA_1(11.39|-274)
Bacillus_anthracis_str_Sterne	|	T-box_NC_005945	|	BAS2020		hypothetical protein	*	>>>	1	|	2024294	2024564	>>>	270	|	28	>>>	BAS2021	arginyl-tRNA synthetase	*	T-box	1131	2.5e-45	Z	RNA	5	Bacillus_cereus_ATCC14579_chromosome<>Bacillus_thuringiensis_konkukian_chromosome<>Bacillus_cereus_ZK_chromosome<>Bacillus_thuringiensis_Al_Hakam_chromosome<>Bacillus_cereus_cytotoxis_NVH_391-98_chromosome	NC_000964_T1box3(-)_-_(hom)|NC_002745_T1box8(-)_-_(hom)|NC_002745_T1box7(-)_-_(hom)|NC_000964_T1box14(-)_-_(hom)|NC_003210_T1box4(-)_-_(hom)	7	T-box_NC_005945(para),Candidate_668_NC_005945(para),T-box_NC_005945(para),Candidate_14_NC_005945(para),T-box_NC_005945(para),T-box_NC_005945(para),T-box_NC_005945(para)	T1box3_NC_000964|UD(5'(1-1)|3'(0-0)),T1box12_NC_003210|UD(5'(1-1)|3'(0-0)),T1box4_NC_002745|UD(5'(0-0)|3'(0-0)),T1box7_NC_003210|UD(5'(0-1)|3'(0-0)),T1box5_NC_000964|UD(5'(0-0)|3'(0-0)),T1box8_NC_000964|UD(5'(1-1)|3'(0-0)),T1box4_NC_003210|UD(5'(1-1)|3'(0-0)),T1box10_NC_000964|UD(5'(0-0)|3'(1-1)),Lysine2_NC_002745|UD(5'(1-1)|3'(1-1)),T1box12_NC_000964|UD(5'(0-0)|3'(0-0)),T1box6_NC_003210|UD(5'(1-…	5	RS	-B.subtilis_sigG_2(9.52|-228)B.subtilis_sigA_1(10.25|-250)
Bacillus_anthracis_str_Sterne	|	T-box_NC_005945	|	BAS2026		TPR domain protein	*	>>>	297	|	2032858	2032919	>>>	61	|	33	>>>	BAS2027	isoleucyl-tRNA synthetase	*	T-box	210	1.3e-22	Z	RNA	7	Bacillus_cereus_ATCC_10987_chromosome<>Clostridium_tetani_E88_chromosome<>Bacillus_cereus_ATCC14579_chromosome<>Bacillus_thuringiensis_konkukian_chromosome<>Bacillus_cereus_ZK_chromosome<>Bacillus_thuringiensis_Al_Hakam_chromosome<>Bacillus_cereus_cytotoxis_NVH_391-98_chromosome	NC_000964_T1box2(+)_+_(hom)	3	Candidate_668_NC_005945(para),T-box_NC_005945(para),T-box_NC_005945(para)	T1box3_NC_000964|UD(5'(1-1)|3'(0-0)),T1box12_NC_003210|UD(5'(1-1)|3'(0-0)),T1box4_NC_002745|UD(5'(0-0)|3'(0-0)),T1box7_NC_003210|UD(5'(0-1)|3'(0-0)),T1box5_NC_000964|UD(5'(0-0)|3'(0-0)),T1box8_NC_000964|UD(5'(1-1)|3'(0-0)),T1box4_NC_003210|UD(5'(1-1)|3'(0-0)),T1box10_NC_000964|UD(5'(0-0)|3'(1-1)),Lysine2_NC_002745|UD(5'(1-1)|3'(1-1)),T1box12_NC_000964|UD(5'(0-0)|3'(0-0)),T1box6_NC_003210|UD(5'(1-…	5	RS	-
Bacillus_anthracis_str_Sterne	|	T-box_NC_005945	|	BAS2030		UDP-N-acetylmuramoylalanyl-D-glutamyl-2,	*	>>>	1	|	2039296	2039424	>>>	128	|	89	>>>	BAS2031	asparaginyl-tRNA synthetase	*	T-box	1095	1.5e-43	Z	RNA	5	Bacillus_cereus_ATCC_10987_chromosome<>Bacillus_cereus_ATCC14579_chromosome<>Bacillus_thuringiensis_konkukian_chromosome<>Bacillus_cereus_ZK_chromosome<>Bacillus_thuringiensis_Al_Hakam_chromosome	NC_000964_T1box2(+)_+_(hom)|NC_002745_T1box8(-)_-_(hom)|NC_002745_T1box7(-)_-_(hom)|NC_003210_T1box1(+)_+_(hom)|NC_000964_T1box6(+)_+_(hom)|NC_002745_T1box3(+)_+_(hom)|NC_000964_T1box17(-)_-_(hom)	6	Candidate_672_NC_005945(anti),T-box_NC_005945(para),T-box_NC_005945(para),T-box_NC_005945(para),T-box_NC_005945(para),Candidate_752_NC_005945(para),Candidate_658_NC_005945(para)	T1box3_NC_000964|UD(5'(1-1)|3'(0-0)),T1box12_NC_003210|UD(5'(1-1)|3'(0-0)),T1box4_NC_002745|UD(5'(0-0)|3'(0-0)),T1box7_NC_003210|UD(5'(0-1)|3'(0-0)),T1box5_NC_000964|UD(5'(0-0)|3'(0-0)),T1box8_NC_000964|UD(5'(1-1)|3'(0-0)),T1box4_NC_003210|UD(5'(1-1)|3'(0-0)),T1box10_NC_000964|UD(5'(0-0)|3'(1-1)),Lysine2_NC_002745|UD(5'(1-1)|3'(1-1)),T1box12_NC_000964|UD(5'(0-0)|3'(0-0)),T1box6_NC_003210|UD(5'(1-…	-	RS	-
Bacillus_anthracis_str_Sterne	|	T-box_NC_005945	|	BAS2747		chorismate synthase	*	<<<	30	|	2727489	2727732	<<<	243	|	10	<<<	BAS2748	3-deoxy-7-phosphoheptulonate synthase	*	T-box	317	5.2e-30	Z	RNA	6	Bacillus_cereus_ATCC_10987_chromosome<>Bacillus_cereus_ATCC14579_chromosome<>Bacillus_thuringiensis_konkukian_chromosome<>Bacillus_cereus_ZK_chromosome<>Bacillus_thuringiensis_Al_Hakam_chromosome<>Bacillus_cereus_cytotoxis_NVH_391-98_chromosome	NC_000964_T1box13(-)_-_(hom)|NC_003210_T1box5(-)_-_(hom)|NC_000964_T1box15(-)_-_(hom)|NC_000964_T1box16(-)_-_(hom)|NC_000964_T1box5(+)_+_(hom)|NC_003210_T1box10(-)_-_(hom)|NC_003210_T1box1(+)_+_(hom)|NC_003210_T1box3(-)_-_(hom)|NC_002745_T1box7(-)_-_(hom)|NC_002745_T1box8(-)_-_(hom)|NC_000964_T1box9(-)_-_(hom)|NC_000964_T1box7(-)_-_(hom)	12	T-box_NC_005945(para),Candidate_658_NC_005945(para),Candidate_752_NC_005945(para),T-box_NC_005945(para),T-box_NC_005945(para),T-box_NC_005945(para),T-box_NC_005945(para),T-box_NC_005945(para),Candidate_668_NC_005945(para),T-box_NC_005945(para),T-box_NC_005945(para),T-box_NC_005945(para)	T1box3_NC_000964|UD(5'(1-1)|3'(0-0)),T1box12_NC_003210|UD(5'(1-1)|3'(0-0)),T1box4_NC_002745|UD(5'(0-0)|3'(0-0)),T1box7_NC_003210|UD(5'(0-1)|3'(0-0)),T1box5_NC_000964|UD(5'(0-0)|3'(0-0)),T1box8_NC_000964|UD(5'(1-1)|3'(0-0)),T1box4_NC_003210|UD(5'(1-1)|3'(0-0)),T1box10_NC_000964|UD(5'(0-0)|3'(1-1)),Lysine2_NC_002745|UD(5'(1-1)|3'(1-1)),T1box12_NC_000964|UD(5'(0-0)|3'(0-0)),T1box6_NC_003210|UD(5'(1-…	-	RS	-B.subtilis_sigG_3(8.93|-265)
Bacillus_anthracis_str_Sterne	|	T-box_NC_005945	|	BAS2748		3-deoxy-7-phosphoheptulonate synthase	*	<<<	462	|	2729282	2729413	<<<	131	|	237	<<<	BAS2749	hypothetical protein	*	T-box	185	2.5e-16	Z	RNA	7	Bacillus_halodurans_chromosome<>Bacillus_cereus_ATCC_10987_chromosome<>Bacillus_cereus_ATCC14579_chromosome<>Bacillus_thuringiensis_konkukian_chromosome<>Bacillus_cereus_ZK_chromosome<>Bacillus_thuringiensis_Al_Hakam_chromosome<>Bacillus_cereus_cytotoxis_NVH_391-98_chromosome	NC_000964_T1box13(-)_-_(hom)|NC_003210_T1box1(+)_+_(hom)|NC_002745_T1box8(-)_-_(hom)|NC_003210_T1box11(-)_-_(hom)|NC_002745_T1box7(-)_-_(hom)|NC_002745_T1box4(+)_+_(hom)|NC_003210_T1box3(-)_-_(hom)|NC_000964_T1box18(+)_+_(hom)|NC_003210_T1box7(-)_-_(hom)|NC_000964_T1box9(-)_-_(hom)|NC_000964_T1box7(-)_-_(hom)	5	T-box_NC_005945(para),Candidate_658_NC_005945(para),T-box_NC_005945(para),T-box_NC_005945(para),T-box_NC_005945(para)	T1box3_NC_000964|UD(5'(1-1)|3'(0-0)),T1box12_NC_003210|UD(5'(1-1)|3'(0-0)),T1box4_NC_002745|UD(5'(0-0)|3'(0-0)),T1box7_NC_003210|UD(5'(0-1)|3'(0-0)),T1box5_NC_000964|UD(5'(0-0)|3'(0-0)),T1box8_NC_000964|UD(5'(1-1)|3'(0-0)),T1box4_NC_003210|UD(5'(1-1)|3'(0-0)),T1box10_NC_000964|UD(5'(0-0)|3'(1-1)),Lysine2_NC_002745|UD(5'(1-1)|3'(1-1)),T1box12_NC_000964|UD(5'(0-0)|3'(0-0)),T1box6_NC_003210|UD(5'(1-…	-	-	-
Bacillus_anthracis_str_Sterne	|	Lysine_NC_005945	|	BAS2861		acetyltransferase, GNAT family	*	<<<	79	|	2833868	2834366	>>>	498	|	49	>>>	BAS2862	lysine-specific permease	*	Lysine	2093	2.4e-89	X	COD	1	Bacillus_cereus_cytotoxis_NVH_391-98_chromosome	NC_003210_Lysine(-)_-_(hom)|NC_000964_Lysine2(-)_-_(hom)	0	-	Lysine_NC_003210|3'(0),Lysine2_NC_002745|3'(0)	5	-	-B.subtilis_sigA_2(9.56|-300)B.subtilis_sigA_3(9.09|-157)
Bacillus_anthracis_str_Sterne	|	TPP_NC_005945	|	BAS0361		DNA topoisomerase III	*	<<<	187	|	393888	394072	>>>	184	|	36	>>>	BAS0362	hydroxyethylthiazole kinase	*	TPP	480	2.2e-16	X	RNA	6	Bacillus_cereus_ATCC_10987_chromosome<>Bacillus_thuringiensis_konkukian_chromosome<>Bacillus_cereus_ZK_chromosome<>Bacillus_thuringiensis_Al_Hakam_chromosome<>Geobacillus_thermodenitrificans_NG80-2_chromosome<>Bacillus_cereus_cytotoxis_NVH_391-98_chromosome	NC_000964_THI5(+)_+_(hom)|NC_003210_THI1(+)_+_(hom)|NC_003210_THI2(-)_-_(hom)	1	TPP_NC_005945(para)	THI2_NC_000964|3'(0),THI1_NC_000964|3'(0),THI1_NC_002505|3'(0),THI2_NC_000913|3'(0),THI_NC_002516|3'(0),THI1_NC_003112|3'(0),THI_NC_005072|3'(0)	5	RS	-
Bacillus_anthracis_str_Sterne	|	T-box_NC_005945	|	BAS4029		hypothetical protein	*	<<<	11	|	3965090	3965437	>>>	347	|	255	>>>	BAS4030	Na+/H+ antiporter NhaC	*	T-box	580	2.4e-27	X	RNA	6	Bacillus_cereus_ATCC_10987_chromosome<>Bacillus_cereus_ATCC14579_chromosome<>Bacillus_thuringiensis_konkukian_chromosome<>Bacillus_cereus_ZK_chromosome<>Bacillus_thuringiensis_Al_Hakam_chromosome<>Bacillus_cereus_cytotoxis_NVH_391-98_chromosome	NC_000964_T1box18(+)_+_(hom)|NC_003210_T1box1(+)_+_(hom)|NC_000964_T1box5(+)_+_(hom)|NC_000964_T1box13(-)_-_(hom)|NC_000964_T1box1(+)_+_(hom)|NC_002745_T1box8(-)_-_(hom)|NC_000964_T1box3(-)_-_(hom)|NC_000964_T1box10(-)_-_(hom)|NC_002745_T1box7(-)_-_(hom)	7	Candidate_658_NC_005945(para),T-box_NC_005945(para),T-box_NC_005945(para),T-box_NC_005945(para),T-box_NC_005945(para),T-box_NC_005945(para),T-box_NC_005945(para)	T1box3_NC_000964|UD(5'(1-1)|3'(0-0)),T1box12_NC_003210|UD(5'(1-1)|3'(0-0)),T1box4_NC_002745|UD(5'(0-0)|3'(0-0)),T1box7_NC_003210|UD(5'(0-1)|3'(0-0)),T1box5_NC_000964|UD(5'(0-0)|3'(0-0)),T1box8_NC_000964|UD(5'(1-1)|3'(0-0)),T1box4_NC_003210|UD(5'(1-1)|3'(0-0)),T1box10_NC_000964|UD(5'(0-0)|3'(1-1)),Lysine2_NC_002745|UD(5'(1-1)|3'(1-1)),T1box12_NC_000964|UD(5'(0-0)|3'(0-0)),T1box6_NC_003210|UD(5'(1-…	-	-	-
Bacillus_anthracis_str_Sterne	|	SAM_NC_005945	|	BAS4157		bifunctional homocysteine	*	<<<	24	|	4074425	4074870	<<<	445	|	116	>>>	BAS4158	cystathionine beta-lyase	*	SAM	2326	1.7e-99	X	RNA	1	Bacillus_thuringiensis_Al_Hakam_chromosome	NC_003210_S_box3(-)_-_(hom)|NC_000964_S_box1(-)_-_(hom)|NC_003210_S_box6(-)_-_(hom)|NC_002745_S_box2(+)_+_(hom)|NC_000964_S_box2(+)_+_(hom)|NC_003210_S_box2(-)_-_(hom)|NC_000964_S_box11(+)_+_(hom)|NC_000964_S_box7(-)_-_(hom)|NC_000964_S_box10(+)_+_(hom)|NC_002745_S_box4(-)_-_(hom)|NC_003210_S_box5(-)_-_(hom)|NC_003210_S_box3(-)_-_(hom|rev)|NC_000964_S_box9(-)_-_(hom)|NC_000964_S_box1(-)_-_(hom|re…	9	Candidate_66_NC_005945(anti),Candidate_105_NC_005945(tandem),SAM_NC_005945(anti),SAM_NC_005945(para),Candidate_118_NC_005945(para),SAM_NC_005945(para),Candidate_29_NC_005945(para),SAM_NC_005945(para),SAM_NC_005945(para),SAM_NC_005945(para),SAM_NC_005945(para),SAM_NC_005945(para)	S_box2_NC_003210|UD(5'(1-1)|3'(0-0)),S_box4_NC_000964|UD(5'(1-1)|3'(0-0)),S_box5_NC_000964|UD(5'(1-1)|3'(0-1)),S_box9_NC_000964|UD(5'(1-1)|3'(0-0)),S_box4_NC_002745|3'(0),S_box1_NC_000964|3'(0),S_box2_NC_000964|3'(0),T1box2_NC_002745|3'(0),S_box3_NC_003210|3'(0),S_box7_NC_003210|3'(0),S_box2_NC_002745|3'(0)	5	RS	-
Bacillus_anthracis_str_Sterne	|	T-box_NC_005945	|	BAS0381		hypothetical protein	*	>>>	1	|	414051	414370	>>>	319	|	26	>>>	BAS0382	prolyl-tRNA synthetase	*	T-box	1243	1.9e-50	Y	RNA	6	Bacillus_cereus_ATCC_10987_chromosome<>Bacillus_cereus_ATCC14579_chromosome<>Bacillus_thuringiensis_konkukian_chromosome<>Bacillus_cereus_ZK_chromosome<>Bacillus_thuringiensis_Al_Hakam_chromosome<>Bacillus_cereus_cytotoxis_NVH_391-98_chromosome	NC_000964_T1box1(+)_+_(hom)|NC_000964_T1box8(-)_-_(hom)|NC_000964_T1box3(-)_-_(hom)|NC_002745_sprC(-)_-_(hom|rev)	1	T-box_NC_005945(para)	T1box3_NC_000964|UD(5'(1-1)|3'(0-0)),T1box12_NC_003210|UD(5'(1-1)|3'(0-0)),T1box4_NC_002745|UD(5'(0-0)|3'(0-0)),T1box7_NC_003210|UD(5'(0-1)|3'(0-0)),T1box5_NC_000964|UD(5'(0-0)|3'(0-0)),T1box8_NC_000964|UD(5'(1-1)|3'(0-0)),T1box4_NC_003210|UD(5'(1-1)|3'(0-0)),T1box10_NC_000964|UD(5'(0-0)|3'(1-1)),Lysine2_NC_002745|UD(5'(1-1)|3'(1-1)),T1box12_NC_000964|UD(5'(0-0)|3'(0-0)),T1box6_NC_003210|UD(5'(1-…	5	RS	-B.subtilis_sigK_1(9.12|-107)B.subtilis_sigG_2(10.28|-341)B.subtilis_sigG_2(8.78|-297)B.subtilis_sigG_2(8.15|-287)
Bacillus_anthracis_str_Sterne	|	T-box_NC_005945	|	BAS4252		minor extracellular protease VpR	*	>>>	1	|	4166540	4166860	>>>	320	|	415	>>>	BAS4253	phenylalanine-4-hydroxylase, putative	*	T-box	193	1.8e-16	Z	RNA	6	Bacillus_cereus_ATCC_10987_chromosome<>Bacillus_cereus_ATCC14579_chromosome<>Bacillus_thuringiensis_konkukian_chromosome<>Bacillus_cereus_ZK_chromosome<>Bacillus_thuringiensis_Al_Hakam_chromosome<>Bacillus_cereus_cytotoxis_NVH_391-98_chromosome	NC_003210_T1box1(+)_+_(hom)|NC_000964_T1box13(-)_-_(hom)|NC_002745_T1box7(-)_-_(hom)|NC_002745_T1box8(-)_-_(hom)|NC_000964_T1box18(+)_+_(hom)|NC_000964_T1box1(+)_+_(hom)|NC_003210_T1box10(-)_-_(hom)|NC_003210_T1box2(-)_-_(hom)|NC_003210_T1box3(-)_-_(hom)	8	Candidate_658_NC_005945(para),T-box_NC_005945(para),Candidate_752_NC_005945(para),T-box_NC_005945(para),T-box_NC_005945(para),T-box_NC_005945(para),T-box_NC_005945(para),Candidate_668_NC_005945(para)	T1box3_NC_000964|UD(5'(1-1)|3'(0-0)),T1box12_NC_003210|UD(5'(1-1)|3'(0-0)),T1box4_NC_002745|UD(5'(0-0)|3'(0-0)),T1box7_NC_003210|UD(5'(0-1)|3'(0-0)),T1box5_NC_000964|UD(5'(0-0)|3'(0-0)),T1box8_NC_000964|UD(5'(1-1)|3'(0-0)),T1box4_NC_003210|UD(5'(1-1)|3'(0-0)),T1box10_NC_000964|UD(5'(0-0)|3'(1-1)),Lysine2_NC_002745|UD(5'(1-1)|3'(1-1)),T1box12_NC_000964|UD(5'(0-0)|3'(0-0)),T1box6_NC_003210|UD(5'(1-…	-	-	-B.subtilis_sigG_2(8.51|-436)B.subtilis_sigA_3(12.5|-281)
Bacillus_anthracis_str_Sterne	|	T-box_NC_005945	|	BAS4284		alanyl-tRNA synthetase	*	<<<	21	|	4195681	4195968	<<<	287	|	173	>>>	BAS4285	hypothetical protein	*	T-box	331	1.8e-38	X	RNA	6	Bacillus_cereus_ATCC_10987_chromosome<>Bacillus_cereus_ATCC14579_chromosome<>Bacillus_thuringiensis_konkukian_chromosome<>Bacillus_cereus_ZK_chromosome<>Bacillus_thuringiensis_Al_Hakam_chromosome<>Bacillus_cereus_cytotoxis_NVH_391-98_chromosome	NC_000964_T1box8(-)_-_(hom)|NC_002745_T1box8(-)_-_(hom)|NC_002745_T1box7(-)_-_(hom)|NC_003210_T1box4(-)_-_(hom)|NC_000964_T1box14(-)_-_(hom)|NC_000964_T1box17(-)_-_(hom)|NC_003210_T1box2(-)_-_(hom)|NC_003210_T1box1(+)_+_(hom)|NC_000964_T1box7(-)_-_(hom)|NC_003210_T1box14(-)_-_(hom)	9	T-box_NC_005945(para),Candidate_668_NC_005945(para),T-box_NC_005945(para),T-box_NC_005945(para),Candidate_672_NC_005945(para),T-box_NC_005945(para),T-box_NC_005945(para),T-box_NC_005945(para),T-box_NC_005945(para)	T1box3_NC_000964|UD(5'(1-1)|3'(0-0)),T1box12_NC_003210|UD(5'(1-1)|3'(0-0)),T1box4_NC_002745|UD(5'(0-0)|3'(0-0)),T1box7_NC_003210|UD(5'(0-1)|3'(0-0)),T1box5_NC_000964|UD(5'(0-0)|3'(0-0)),T1box8_NC_000964|UD(5'(1-1)|3'(0-0)),T1box4_NC_003210|UD(5'(1-1)|3'(0-0)),T1box10_NC_000964|UD(5'(0-0)|3'(1-1)),Lysine2_NC_002745|UD(5'(1-1)|3'(1-1)),T1box12_NC_000964|UD(5'(0-0)|3'(0-0)),T1box6_NC_003210|UD(5'(1-…	5	RS	-B.subtilis_sigK_1(10|-360)B.subtilis_sigA_3(9.78|-253)
Bacillus_anthracis_str_Sterne	|	T-box_NC_005945	|	BAS4445		branched-chain amino acid transport system II	*	<<<	93	|	4356940	4357011	<<<	71	|	311	<<<	BAS4446	RNA pseudouridylate synthase	*	T-box	254	1.7e-19	Z	RNA	8	Bacillus_halodurans_chromosome<>Bacillus_cereus_ATCC_10987_chromosome<>Bacillus_cereus_ATCC14579_chromosome<>Bacillus_thuringiensis_konkukian_chromosome<>Bacillus_cereus_ZK_chromosome<>Bacillus_clausii_KSM-K16_chromosome<>Bacillus_thuringiensis_Al_Hakam_chromosome<>Bacillus_cereus_cytotoxis_NVH_391-98_chromosome	NC_000964_T1box12(-)_-_(hom)|NC_000964_T1box15(-)_-_(hom)|NC_003210_T1box2(-)_-_(hom)	1	T-box_NC_005945(para)	T1box3_NC_000964|UD(5'(1-1)|3'(0-0)),T1box12_NC_003210|UD(5'(1-1)|3'(0-0)),T1box4_NC_002745|UD(5'(0-0)|3'(0-0)),T1box7_NC_003210|UD(5'(0-1)|3'(0-0)),T1box5_NC_000964|UD(5'(0-0)|3'(0-0)),T1box8_NC_000964|UD(5'(1-1)|3'(0-0)),T1box4_NC_003210|UD(5'(1-1)|3'(0-0)),T1box10_NC_000964|UD(5'(0-0)|3'(1-1)),Lysine2_NC_002745|UD(5'(1-1)|3'(1-1)),T1box12_NC_000964|UD(5'(0-0)|3'(0-0)),T1box6_NC_003210|UD(5'(1-…	-	RS	-
Bacillus_anthracis_str_Sterne	|	T-box_NC_005945	|	BAS4456		phenylalanyl-tRNA synthetase alpha subunit	*	<<<	26	|	4370525	4370775	<<<	250	|	43	<<<	BAS4457	RNA methyltransferase, TrmH family	*	T-box	525	4.6e-18	Y	RNA	10	Listeria_monocytogenes_4b_F2365_chromosome<>Listeria_monocytogenes_chromosome<>Listeria_innocua_chromosome<>Bacillus_cereus_ATCC_10987_chromosome<>Oceanobacillus_iheyensis_chromosome<>Bacillus_cereus_ATCC14579_chromosome<>Bacillus_thuringiensis_konkukian_chromosome<>Bacillus_cereus_ZK_chromosome<>Geobacillus_kaustophilus_HTA426_chromosome<>Bacillus_cereus_cytotoxis_NVH_391-98_chromosome	NC_003210_T1box1(+)_+_(hom)|NC_003210_T1box5(-)_-_(hom)|NC_000964_T1box9(-)_-_(hom)|NC_000964_T1box5(+)_+_(hom)|NC_002745_T1box7(-)_-_(hom)|NC_002745_T1box8(-)_-_(hom)|NC_000964_T1box6(+)_+_(hom)|NC_003210_T1box14(-)_-_(hom)|NC_000964_T1box17(-)_-_(hom)|NC_000964_T1box13(-)_-_(hom)|NC_002745_T1box4(+)_+_(hom)|NC_000964_T1box1(+)_+_(hom)|NC_000964_T1box2(+)_+_(hom)|NC_002745_SRP_bact(+)_+_(hom)|NC…	11	T-box_NC_005945(para),T-box_NC_005945(para),T-box_NC_005945(para),T-box_NC_005945(para),T-box_NC_005945(para),Candidate_752_NC_005945(para),T-box_NC_005945(para),T-box_NC_005945(para),T-box_NC_005945(para),Candidate_672_NC_005945(para),T-box_NC_005945(para)	T1box3_NC_000964|UD(5'(1-1)|3'(0-0)),T1box12_NC_003210|UD(5'(1-1)|3'(0-0)),T1box4_NC_002745|UD(5'(0-0)|3'(0-0)),T1box7_NC_003210|UD(5'(0-1)|3'(0-0)),T1box5_NC_000964|UD(5'(0-0)|3'(0-0)),T1box8_NC_000964|UD(5'(1-1)|3'(0-0)),T1box4_NC_003210|UD(5'(1-1)|3'(0-0)),T1box10_NC_000964|UD(5'(0-0)|3'(1-1)),Lysine2_NC_002745|UD(5'(1-1)|3'(1-1)),T1box12_NC_000964|UD(5'(0-0)|3'(0-0)),T1box6_NC_003210|UD(5'(1-…	5	RS	-B.subtilis_sigA_2(9.63|-279)
Bacillus_anthracis_str_Sterne	|	T-box_NC_005945	|	BAS4472		threonyl-tRNA synthetase	*	<<<	28	|	4384187	4384462	<<<	275	|	2	<<<	BAS4473	hypothetical protein	*	T-box	550	4.1e-19	Z	RNA	8	Bacillus_cereus_ATCC_10987_chromosome<>Bacillus_cereus_ATCC14579_chromosome<>Bacillus_thuringiensis_konkukian_chromosome<>Bacillus_cereus_ZK_chromosome<>Geobacillus_kaustophilus_HTA426_chromosome<>Bacillus_thuringiensis_Al_Hakam_chromosome<>Geobacillus_thermodenitrificans_NG80-2_chromosome<>Bacillus_cereus_cytotoxis_NVH_391-98_chromosome	NC_000964_T1box15(-)_-_(hom)|NC_000964_T1box16(-)_-_(hom)|NC_000964_T1box17(-)_-_(hom)|NC_000964_T1box12(-)_-_(hom)|NC_003210_T1box6(-)_-_(hom)|NC_000964_T1box5(+)_+_(hom)|NC_003210_T1box5(-)_-_(hom)|NC_000964_T1box1(+)_+_(hom)|NC_000964_T1box13(-)_-_(hom)|NC_003210_T1box2(-)_-_(hom)|NC_002745_T1box1(+)_+_(hom)|NC_000964_T1box14(-)_-_(hom)	8	T-box_NC_005945(para),T-box_NC_005945(para),T-box_NC_005945(para),T-box_NC_005945(para),T-box_NC_005945(para),T-box_NC_005945(para),T-box_NC_005945(para),T-box_NC_005945(para)	T1box3_NC_000964|UD(5'(1-1)|3'(0-0)),T1box12_NC_003210|UD(5'(1-1)|3'(0-0)),T1box4_NC_002745|UD(5'(0-0)|3'(0-0)),T1box7_NC_003210|UD(5'(0-1)|3'(0-0)),T1box5_NC_000964|UD(5'(0-0)|3'(0-0)),T1box8_NC_000964|UD(5'(1-1)|3'(0-0)),T1box4_NC_003210|UD(5'(1-1)|3'(0-0)),T1box10_NC_000964|UD(5'(0-0)|3'(1-1)),Lysine2_NC_002745|UD(5'(1-1)|3'(1-1)),T1box12_NC_000964|UD(5'(0-0)|3'(0-0)),T1box6_NC_003210|UD(5'(1-…	5	RS	-B.subtilis_sigG_1(9.85|-400)B.subtilis_sigG_3(9.66|-248)B.subtilis_sigA_2(11.39|-269)
Bacillus_anthracis_str_Sterne	|	T-box_NC_005945	|	BAS4556		tyrosyl-tRNA synthetase	*	<<<	52	|	4462879	4463180	<<<	301	|	22	<<<	BAS4557	hypothetical protein	*	T-box	568	2.7e-20	Z	RNA	6	Bacillus_cereus_ATCC_10987_chromosome<>Bacillus_cereus_ATCC14579_chromosome<>Bacillus_thuringiensis_konkukian_chromosome<>Bacillus_cereus_ZK_chromosome<>Bacillus_thuringiensis_Al_Hakam_chromosome<>Bacillus_cereus_cytotoxis_NVH_391-98_chromosome	NC_000964_T1box13(-)_-_(hom)|NC_003210_T1box9(-)_-_(hom)|NC_000964_T1box5(+)_+_(hom)|NC_000964_T1box18(+)_+_(hom)|NC_002745_T1box7(-)_-_(hom)|NC_000964_T1box7(-)_-_(hom)|NC_002745_T1box8(-)_-_(hom)|NC_002745_T1box3(+)_+_(hom)|NC_000964_T1box9(-)_-_(hom)	6	Candidate_658_NC_005945(para),T-box_NC_005945(para),T-box_NC_005945(para),Candidate_668_NC_005945(para),T-box_NC_005945(para),T-box_NC_005945(para)	T1box3_NC_000964|UD(5'(1-1)|3'(0-0)),T1box12_NC_003210|UD(5'(1-1)|3'(0-0)),T1box4_NC_002745|UD(5'(0-0)|3'(0-0)),T1box7_NC_003210|UD(5'(0-1)|3'(0-0)),T1box5_NC_000964|UD(5'(0-0)|3'(0-0)),T1box8_NC_000964|UD(5'(1-1)|3'(0-0)),T1box4_NC_003210|UD(5'(1-1)|3'(0-0)),T1box10_NC_000964|UD(5'(0-0)|3'(1-1)),Lysine2_NC_002745|UD(5'(1-1)|3'(1-1)),T1box12_NC_000964|UD(5'(0-0)|3'(0-0)),T1box6_NC_003210|UD(5'(1-…	-	RS	-
Bacillus_anthracis_str_Sterne	|	T-box_NC_005945	|	BAS4637		leucyl-tRNA synthetase	*	<<<	46	|	4532028	4532087	<<<	59	|	368	<<<	BAS4638	permease, putative	*	T-box	232	4.6e-17	Z	RNA	10	Bacillus_cereus_ATCC_10987_chromosome<>Oceanobacillus_iheyensis_chromosome<>Bacillus_cereus_ATCC14579_chromosome<>Bacillus_thuringiensis_konkukian_chromosome<>Bacillus_licheniformis_ATCC_14580_chromosome<>Bacillus_cereus_ZK_chromosome<>Bacillus_licheniformis_DSM_13_chromosome<>Bacillus_thuringiensis_Al_Hakam_chromosome<>Bacillus_cereus_cytotoxis_NVH_391-98_chromosome<>Bacillus_amyloliquefaciens_F…	NC_000964_T1box14(-)_-_(hom)|NC_000964_T1box5(+)_+_(hom)|NC_003210_T1box10(-)_-_(hom)|NC_003210_T1box4(-)_-_(hom)|NC_000964_T1box13(-)_-_(hom)|NC_000964_T1box1(+)_+_(hom)	9	Candidate_752_NC_005945(para),T-box_NC_005945(para),T-box_NC_005945(para),T-box_NC_005945(para),T-box_NC_005945(para),T-box_NC_005945(para),T-box_NC_005945(para),Candidate_14_NC_005945(para),T-box_NC_005945(para)	T1box3_NC_000964|UD(5'(1-1)|3'(0-0)),T1box12_NC_003210|UD(5'(1-1)|3'(0-0)),T1box4_NC_002745|UD(5'(0-0)|3'(0-0)),T1box7_NC_003210|UD(5'(0-1)|3'(0-0)),T1box5_NC_000964|UD(5'(0-0)|3'(0-0)),T1box8_NC_000964|UD(5'(1-1)|3'(0-0)),T1box4_NC_003210|UD(5'(1-1)|3'(0-0)),T1box10_NC_000964|UD(5'(0-0)|3'(1-1)),Lysine2_NC_002745|UD(5'(1-1)|3'(1-1)),T1box12_NC_000964|UD(5'(0-0)|3'(0-0)),T1box6_NC_003210|UD(5'(1-…	-	RS	-
Bacillus_anthracis_str_Sterne	|	T-box_NC_005945	|	BAS4886		amino acid permease family protein	*	<<<	46	|	4770184	4770455	<<<	271	|	277	<<<	BAS4888	hypothetical protein	*	T-box	233	1.8e-23	Y	RNA	6	Bacillus_halodurans_chromosome<>Bacillus_cereus_ATCC_10987_chromosome<>Bacillus_cereus_ZK_chromosome<>Geobacillus_kaustophilus_HTA426_chromosome<>Geobacillus_thermodenitrificans_NG80-2_chromosome<>Bacillus_cereus_cytotoxis_NVH_391-98_chromosome	NC_000964_T1box12(-)_-_(hom)|NC_003210_T1box6(-)_-_(hom)|NC_000964_T1box15(-)_-_(hom)|NC_000964_T1box16(-)_-_(hom)|NC_000964_T1box17(-)_-_(hom)|NC_002745_T1box7(-)_-_(hom)|NC_000964_T1box1(+)_+_(hom)|NC_002745_T1box1(+)_+_(hom)|NC_000964_T1box5(+)_+_(hom)	6	Candidate_589_NC_005945(tandem),T-box_NC_005945(para),T-box_NC_005945(para),T-box_NC_005945(para),Candidate_359_NC_005945(para),T-box_NC_005945(para)	T1box3_NC_000964|UD(5'(1-1)|3'(0-0)),T1box12_NC_003210|UD(5'(1-1)|3'(0-0)),T1box4_NC_002745|UD(5'(0-0)|3'(0-0)),T1box7_NC_003210|UD(5'(0-1)|3'(0-0)),T1box5_NC_000964|UD(5'(0-0)|3'(0-0)),T1box8_NC_000964|UD(5'(1-1)|3'(0-0)),T1box4_NC_003210|UD(5'(1-1)|3'(0-0)),T1box10_NC_000964|UD(5'(0-0)|3'(1-1)),Lysine2_NC_002745|UD(5'(1-1)|3'(1-1)),T1box12_NC_000964|UD(5'(0-0)|3'(0-0)),T1box6_NC_003210|UD(5'(1-…	-	RS	-B.subtilis_sigG_2(8.18|-312)B.subtilis_sigA_1(11.39|-282)
Bacillus_anthracis_str_Sterne	|	yybP-ykoY_NC_005945	|	BAS0771		hypothetical protein	*	<<<	102	|	823852	824078	>>>	226	|	23	>>>	BAS0772	hypothetical protein	*	yybP-ykoY	483	3.4e-16	X	RNA	7	Bacillus_halodurans_chromosome<>Bacillus_cereus_ATCC_10987_chromosome<>Bacillus_cereus_ATCC14579_chromosome<>Bacillus_thuringiensis_konkukian_chromosome<>Bacillus_cereus_ZK_chromosome<>Bacillus_thuringiensis_Al_Hakam_chromosome<>Geobacillus_thermodenitrificans_NG80-2_chromosome	NC_000964_yybP1ykoY2(-)_-_(hom)|NC_003210_yybP1ykoY(+)_+_(hom)	0	-	yybP1ykoY_NC_003210|3'(0),yybP1ykoY1_NC_000964|3'(0),yybP1ykoY_NC_002745|3'(0)	5	-	-
Bacillus_cereus_ATCC_10987	|	Candidate_113_NC_003909	|	BCE_0235		hypothetical protein	*	>>>	1	|	238837	239153	>>>	316	|	255	>>>	BCE_0236	hypothetical protein	*	candidate	2515	3.3e-108	T	RNA	5	Bacillus_anthracis_Ames_chromosome<>Bacillus_anthracis_str_Sterne_chromosome<>Bacillus_thuringiensis_konkukian_chromosome<>Bacillus_anthracis_Ames_0581_chromosome<>Bacillus_thuringiensis_Al_Hakam_chromosome	NC_002745_sprF(+)_+_(hom|rev)	0	-	-	-	-	-B.subtilis_sigG_1(8.19|-416)B.subtilis_sigG_2(8.42|-137)
Bacillus_cereus_ATCC_10987	|	Candidate_128_NC_003909	|	BCE_0494		hypothetical protein	*	>>>	22	|	510162	510387	>>>	225	|	78	>>>	BCE_0495	ABC transporter, ATP-binding protein	*	candidate	1429	8.6e-59	B	RNA	2	Bacillus_thuringiensis_konkukian_chromosome<>Bacillus_thuringiensis_Al_Hakam_chromosome	NC_000964_Purine5(+)_+_(hom)	0	-	rliI_NC_003210|3'(0)	5	-	-B.subtilis_sigK_1(9.95|-215)
Bacillus_cereus_ATCC_10987	|	Candidate_157_NC_003909	|	BCE_1037		protein-export membrane protein-related protein	*	>>>	7	|	1066217	1066456	<<<	239	|	79	<<<	BCE_1038	hypothetical protein	*	candidate	928	3.2e-36	T	RNA	5	Bacillus_anthracis_Ames_chromosome<>Bacillus_anthracis_str_Sterne_chromosome<>Bacillus_thuringiensis_konkukian_chromosome<>Bacillus_anthracis_Ames_0581_chromosome<>Bacillus_thuringiensis_Al_Hakam_chromosome	NC_002505_B2(-)_-_(hom)	1	Candidate_158_NC_003909(para)	-	-	-	-B.subtilis_sigG_1(8.12|-170)B.subtilis_sigG_2(8.64|-142)B.subtilis_sigG_3(8.43|-152)
Bacillus_cereus_ATCC_10987	|	Candidate_186_NC_003909	|	BCE_1596		spore maturation protein	*	>>>	1	|	1567019	1567095	>>>	76	|	211	>>>	BCE_1597	ribosomal large subunit pseudouridine synthase	*	candidate	1391	4.7e-57	T	RNA	5	Bacillus_anthracis_Ames_chromosome<>Bacillus_anthracis_str_Sterne_chromosome<>Bacillus_thuringiensis_konkukian_chromosome<>Bacillus_anthracis_Ames_0581_chromosome<>Bacillus_thuringiensis_Al_Hakam_chromosome	NC_002745_sprC(-)_-_(hom|rev)	0	-	-	-	-	-
Bacillus_cereus_ATCC_10987	|	Candidate_194_NC_003909	|	BCE_1818		hypothetical protein	*	>>>	1	|	1757975	1758044	>>>	69	|	90	>>>	BCE_1819	hypothetical protein	*	candidate	574	2.1e-20	T	-	5	Bacillus_anthracis_Ames_chromosome<>Bacillus_anthracis_str_Sterne_chromosome<>Bacillus_thuringiensis_konkukian_chromosome<>Bacillus_anthracis_Ames_0581_chromosome<>Bacillus_thuringiensis_Al_Hakam_chromosome	NC_003210_rliE(+)_+_(hom|rev)	1	SAM_NC_003909(para)	-	-	-	-
Bacillus_cereus_ATCC_10987	|	Candidate_196_NC_003909	|	BCE_1882		hypothetical protein	*	<<<	84	|	1816754	1817022	<<<	268	|	0	<<<	BCE_1883	aspartate kinase II	*	candidate	1239	2.9e-50	T	RNA	3	Bacillus_anthracis_Ames_chromosome<>Bacillus_anthracis_str_Sterne_chromosome<>Bacillus_anthracis_Ames_0581_chromosome	NC_002745_T1box1(+)_+_(hom)	0	-	-	-	-	-B.subtilis_sigA_2(9.04|-390)B.subtilis_sigA_3(9.72|-390)
Bacillus_cereus_ATCC_10987	|	Candidate_206_NC_003909	|	BCE_2245		pseudogene	*	>>>	112	|	2152986	2153352	>>>	366	|	92	>>>	BCE_2246	sodium-dependent transporter, putative	*	candidate	1989	2.7e-84	T	RNA	5	Bacillus_anthracis_Ames_chromosome<>Bacillus_anthracis_str_Sterne_chromosome<>Bacillus_thuringiensis_konkukian_chromosome<>Bacillus_anthracis_Ames_0581_chromosome<>Bacillus_thuringiensis_Al_Hakam_chromosome	NC_003210_T1box14(-)_-_(hom)|NC_003210_T1box11(-)_-_(hom)|NC_000964_T1box11(-)_-_(hom)|NC_003210_T1box13(+)_+_(hom)|NC_000964_T1box13(-)_-_(hom)	2	T-box_NC_003909(para),T-box_NC_003909(para)	-	-	RS	-B.subtilis_sigG_3(8.21|-414)B.subtilis_sigA_2(10.77|-308)
Bacillus_cereus_ATCC_10987	|	Candidate_214_NC_003909	|	BCE_2383		homoserine/threonine efflux protein, putative	*	<<<	101	|	2274947	2275009	<<<	62	|	59	<<<	BCE_2384	enoyl-CoA hydratase	*	candidate	668	3.4e-24	T	RNA	4	Bacillus_anthracis_Ames_chromosome<>Bacillus_anthracis_str_Sterne_chromosome<>Bacillus_thuringiensis_konkukian_chromosome<>Bacillus_anthracis_Ames_0581_chromosome	NC_000964_Purine5(+)_+_(hom|rev)	3	Candidate_147_NC_003909(para),Candidate_476_NC_003909(para),Candidate_76_NC_003909(para)	-	-	-	-
Bacillus_cereus_ATCC_10987	|	Candidate_242_NC_003909	|	BCE_2956		hypothetical protein	*	>>>	108	|	2769213	2769332	<<<	119	|	0	<<<	BCE_2957	hypothetical protein	*	candidate	1111	1.3e-44	B	RNA	5	Bacillus_anthracis_Ames_chromosome<>Bacillus_anthracis_str_Sterne_chromosome<>Bacillus_thuringiensis_konkukian_chromosome<>Bacillus_anthracis_Ames_0581_chromosome<>Bacillus_thuringiensis_Al_Hakam_chromosome	NC_002745_T1box9(-)_-_(hom)	0	-	-	-	-	-
Bacillus_cereus_ATCC_10987	|	Candidate_251_NC_003909	|	BCE_3239		bifunctional P-450:NADPH-P450 reductase 1	*	<<<	286	|	3030078	3030178	<<<	100	|	43	<<<	BCE_3240	drug resistance transporter, EmrB/QacA family	*	candidate	113	2.7e-16	T	-	5	Bacillus_anthracis_Ames_chromosome<>Bacillus_anthracis_str_Sterne_chromosome<>Bacillus_thuringiensis_konkukian_chromosome<>Bacillus_anthracis_Ames_0581_chromosome<>Bacillus_thuringiensis_Al_Hakam_chromosome	NC_002745_glmS(-)_-_(hom|rev)	0	-	-	-	-	-
Bacillus_cereus_ATCC_10987	|	Candidate_261_NC_003909	|	BCE_3518		FAD-binding monooxygenase, PheA/TfdB family	*	<<<	211	|	3274657	3274769	<<<	112	|	0	<<<	BCE_3519	hypothetical protein	*	candidate	1248	8.7e-51	T	RNA	5	Bacillus_anthracis_Ames_chromosome<>Bacillus_anthracis_str_Sterne_chromosome<>Bacillus_thuringiensis_konkukian_chromosome<>Bacillus_anthracis_Ames_0581_chromosome<>Bacillus_thuringiensis_Al_Hakam_chromosome	NC_002745_sprC(-)_-_(hom)	0	-	-	-	-	-
Bacillus_cereus_ATCC_10987	|	Candidate_267_NC_003909	|	BCE_3652		helix-turn-helix domain protein	*	<<<	220	|	3404751	3404980	<<<	229	|	0	<<<	BCE_3653	hypothetical protein	*	candidate	1037	2.1e-41	T	RNA	3	Bacillus_anthracis_str_Sterne_chromosome<>Bacillus_thuringiensis_konkukian_chromosome<>Bacillus_thuringiensis_Al_Hakam_chromosome	NC_002745_T1box7(-)_-_(hom)	0	-	-	-	-	-
Bacillus_cereus_ATCC_10987	|	Candidate_280_NC_003909	|	BCE_4028		cytochrome d ubiquinol oxidase, subunit	*	<<<	110	|	3771076	3771190	<<<	114	|	16	<<<	BCE_4029	peptidase, M20/M25/M40 family	*	candidate	979	2.3e-38	T	RNA	5	Bacillus_anthracis_Ames_chromosome<>Bacillus_anthracis_str_Sterne_chromosome<>Bacillus_thuringiensis_konkukian_chromosome<>Bacillus_anthracis_Ames_0581_chromosome<>Bacillus_thuringiensis_Al_Hakam_chromosome	NC_002745_sprC(-)_-_(hom)	0	-	-	-	-	-
Bacillus_cereus_ATCC_10987	|	Candidate_288_NC_003909	|	BCE_4211		hypothetical protein	*	>>>	123	|	3927903	3928244	>>>	341	|	218	>>>	BCE_4212	magnesium-translocating P-type ATPase	*	candidate	744	3.3e-28	T	RNA	7	Bacillus_halodurans_chromosome<>Clostridium_acetobutylicum_chromosome<>Bacillus_anthracis_Ames_chromosome<>Bacillus_anthracis_str_Sterne_chromosome<>Bacillus_thuringiensis_konkukian_chromosome<>Bacillus_anthracis_Ames_0581_chromosome<>Bacillus_thuringiensis_Al_Hakam_chromosome	NC_000964_ykoK(+)_+_(hom)|NC_003210_ykoK(-)_-_(hom)|NC_002505_ykoK(+)_+_(hom)	0	-	ykoK_NC_003210|3'(0)	-	-	-
Bacillus_cereus_ATCC_10987	|	Candidate_294_NC_003909	|	BCE_4394		chaperone protein dnaJ	*	<<<	134	|	4076068	4076137	<<<	69	|	0	<<<	BCE_4395	molecular chaperone DnaK	*	candidate	750	7.7e-28	T	RNA	5	Bacillus_anthracis_Ames_chromosome<>Bacillus_anthracis_str_Sterne_chromosome<>Bacillus_thuringiensis_konkukian_chromosome<>Bacillus_anthracis_Ames_0581_chromosome<>Bacillus_thuringiensis_Al_Hakam_chromosome	NC_000964_SurC(+)_+_(hom)	0	-	tpke11_NC_000913|UD(5'(0-0)|3'(0-0))	3	-	-
Bacillus_cereus_ATCC_10987	|	Candidate_301_NC_003909	|	BCE_4703		hypothetical protein	*	<<<	313	|	4356835	4356990	<<<	155	|	0	<<<	BCE_4704	50S ribosomal protein L20	*	candidate	1926	2.1e-81	T	RNA	5	Bacillus_anthracis_Ames_chromosome<>Bacillus_anthracis_str_Sterne_chromosome<>Bacillus_thuringiensis_konkukian_chromosome<>Bacillus_anthracis_Ames_0581_chromosome<>Bacillus_thuringiensis_Al_Hakam_chromosome	NC_000964_SR1(+)_+_(hom)	0	-	-	-	-	-
Bacillus_cereus_ATCC_10987	|	Candidate_314_NC_003909	|	BCE_4950		cytochrome d ubiquinol oxidase, subunit II	*	>>>	4	|	4568819	4568980	<<<	161	|	0	<<<	BCE_4951	spore germination protein GerPF-like protein	*	candidate	776	4.9e-29	B	RNA	5	Bacillus_anthracis_Ames_chromosome<>Bacillus_anthracis_str_Sterne_chromosome<>Bacillus_thuringiensis_konkukian_chromosome<>Bacillus_anthracis_Ames_0581_chromosome<>Bacillus_thuringiensis_Al_Hakam_chromosome	NC_000964_Purine5(+)_+_(hom|rev)	0	-	-	-	-	-
Bacillus_cereus_ATCC_10987	|	Candidate_324_NC_003909	|	BCE_5052		hypothetical protein	*	>>>	1	|	4671593	4671849	>>>	256	|	89	>>>	BCE_5053	glycyl-tRNA synthetase	*	candidate	1708	1.9e-71	T	-	3	Bacillus_anthracis_str_Sterne_chromosome<>Bacillus_thuringiensis_konkukian_chromosome<>Bacillus_thuringiensis_Al_Hakam_chromosome	NC_000964_T1box7(-)_-_(hom)|NC_003210_T1box2(-)_-_(hom)|NC_002745_T1box7(-)_-_(hom)	0	-	-	-	-	-
Bacillus_cereus_ATCC_10987	|	Candidate_326_NC_003909	|	BCE_5074		diaminopimelate epimerase	*	<<<	131	|	4691859	4691968	<<<	109	|	0	<<<	BCE_5075	hypothetical protein	*	candidate	1072	1.2e-42	T	RNA	5	Bacillus_anthracis_Ames_chromosome<>Bacillus_anthracis_str_Sterne_chromosome<>Bacillus_thuringiensis_konkukian_chromosome<>Bacillus_anthracis_Ames_0581_chromosome<>Bacillus_thuringiensis_Al_Hakam_chromosome	NC_005072_yfr6(-)_-_(hom)	2	Candidate_315_NC_003909(para),Candidate_316_NC_003909(para)	-	-	-	-
Bacillus_cereus_ATCC_10987	|	Candidate_338_NC_003909	|	BCE_5211		tyrosyl-tRNA synthetase	*	<<<	30	|	4810579	4810911	<<<	332	|	0	<<<	BCE_5212	UDP-N-acetylenolpyruvoylglucosamine reductase	*	candidate	1734	1.2e-72	B	-	5	Bacillus_anthracis_Ames_chromosome<>Bacillus_anthracis_str_Sterne_chromosome<>Bacillus_thuringiensis_konkukian_chromosome<>Bacillus_anthracis_Ames_0581_chromosome<>Bacillus_thuringiensis_Al_Hakam_chromosome	NC_002745_T1box8(-)_-_(hom)|NC_002745_T1box1(+)_+_(hom)	1	Candidate_380_NC_003909(para)	T1box7_NC_003210|3'(0),T1box9_NC_002745|3'(0),T1box13_NC_000964|3'(0)	-	-	-B.subtilis_sigG_1(8.74|-298)B.subtilis_sigA_2(12.5|-255)
Bacillus_cereus_ATCC_10987	|	Candidate_339_NC_003909	|	BCE_5228		hypothetical protein	*	<<<	362	|	4825200	4825369	<<<	169	|	4	<<<	BCE_5229	hypothetical protein	*	candidate	536	2.2e-18	T	RNA	3	Bacillus_anthracis_Ames_chromosome<>Bacillus_anthracis_str_Sterne_chromosome<>Bacillus_anthracis_Ames_0581_chromosome	NC_003210_rliF(-)_-_(hom|rev)	1	Candidate_158_NC_003909(para)	-	-	-	-Multi_Fur(11.32|-146)B.subtilis_sigG_2(8.66|-133)B.subtilis_sigG_3(8.39|-130)B.subtilis_sigG_3(8.16|-224)B.subtilis_sigA_3(11.61|-134)
Bacillus_cereus_ATCC_10987	|	Candidate_376_NC_003909	|	BCE_0012		glutamine amidotransferase, SNO family	*	>>>	61	|	20074	20310	>>>	236	|	29	>>>	BCE_0013	seryl-tRNA synthetase	*	candidate	197	3.7e-16	Z	RNA	7	Bacillus_halodurans_chromosome<>Bacillus_anthracis_Ames_chromosome<>Oceanobacillus_iheyensis_chromosome<>Bacillus_anthracis_str_Sterne_chromosome<>Bacillus_thuringiensis_konkukian_chromosome<>Bacillus_anthracis_Ames_0581_chromosome<>Bacillus_thuringiensis_Al_Hakam_chromosome	NC_000964_T1box1(+)_+_(hom)|NC_003210_T1box14(-)_-_(hom)|NC_002745_T1box1(+)_+_(hom)|NC_003210_T1box12(+)_+_(hom)|NC_003210_T1box7(-)_-_(hom)|NC_000964_T1box2(+)_+_(hom)|NC_003210_T1box2(-)_-_(hom)|NC_000964_T1box9(-)_-_(hom)|NC_000964_T1box7(-)_-_(hom)	5	T-box_NC_003909(para),T-box_NC_003909(para),T-box_NC_003909(para),Candidate_9_NC_003909(para),T-box_NC_003909(para)	T1box1_NC_000964|UD(5'(0-0)|3'(1-1)),T1box14_NC_003210|3'(0),T1box1_NC_002745|3'(0)	5	RS	-
Bacillus_cereus_ATCC_10987	|	Candidate_380_NC_003909	|	BCE_2240		hypothetical protein	*	>>>	31	|	2143906	2144233	>>>	327	|	32	>>>	BCE_2241	isoleucyl-tRNA synthetase	*	candidate	231	7.6e-25	Z	RNA	6	Bacillus_anthracis_Ames_chromosome<>Clostridium_tetani_E88_chromosome<>Bacillus_anthracis_str_Sterne_chromosome<>Bacillus_thuringiensis_konkukian_chromosome<>Bacillus_anthracis_Ames_0581_chromosome<>Bacillus_thuringiensis_Al_Hakam_chromosome	NC_000964_T1box2(+)_+_(hom)	3	T-box_NC_003909(para),Candidate_338_NC_003909(para),T-box_NC_003909(para)	T1box4_NC_002745|3'(0),T1box5_NC_000964|3'(0),T1box5_NC_003210|3'(0)	5	RS	-B.subtilis_sigA_3(11.63|-277)
Bacillus_cereus_ATCC_10987	|	Candidate_382_NC_003909	|	BCE_0215		oligopeptide ABC transporter,	*	<<<	1	|	225016	225404	>>>	388	|	1	<<<	BCE_0216	oxidoreductase, aldo/keto reductase family	*	candidate	1759	8.3e-74	X	RNA	5	Bacillus_anthracis_Ames_chromosome<>Bacillus_anthracis_str_Sterne_chromosome<>Bacillus_thuringiensis_konkukian_chromosome<>Bacillus_anthracis_Ames_0581_chromosome<>Bacillus_thuringiensis_Al_Hakam_chromosome	NC_003210_S_box6(-)_-_(hom|rev)|NC_000964_S_box9(-)_-_(hom|rev)|NC_003210_S_box3(-)_-_(hom|rev)|NC_000964_S_box11(+)_+_(hom|rev)|NC_000964_S_box7(-)_-_(hom|rev)|NC_002745_S_box3(-)_-_(hom|rev)|NC_002745_S_box4(-)_-_(hom|rev)|NC_000964_S_box10(+)_+_(hom|rev)|NC_003210_S_box2(-)_-_(hom|rev)|NC_000964_S_box1(-)_-_(hom|rev)	7	SAM_NC_003909(anti),SAM_NC_003909(para),SAM_NC_003909(para),SAM_NC_003909(para),SAM_NC_003909(para),SAM_NC_003909(para),Candidate_74_NC_003909(para),SAM_NC_003909(para)	-	-	-	-B.subtilis_sigA_3(9.5|-437)
Bacillus_cereus_ATCC_10987	|	Candidate_392_NC_003909	|	BCE_0235		hypothetical protein	*	>>>	1	|	238837	239285	>>>	448	|	123	>>>	BCE_0236	hypothetical protein	*	candidate	2515	3.3e-108	X	RNA	5	Bacillus_anthracis_Ames_chromosome<>Bacillus_anthracis_str_Sterne_chromosome<>Bacillus_thuringiensis_konkukian_chromosome<>Bacillus_anthracis_Ames_0581_chromosome<>Bacillus_thuringiensis_Al_Hakam_chromosome	NC_002745_sprF(+)_+_(hom|rev)	0	-	-	-	-	-B.subtilis_sigG_2(8.42|-269)
Bacillus_cereus_ATCC_10987	|	Candidate_434_NC_003909	|	BCE_4192		hypothetical protein	*	>>>	1	|	3908884	3908986	>>>	102	|	143	>>>	BCE_4193	Na+/H+ antiporter NhaC	*	candidate	1147	2.4e-46	Z	RNA	5	Bacillus_anthracis_Ames_chromosome<>Bacillus_anthracis_str_Sterne_chromosome<>Bacillus_thuringiensis_konkukian_chromosome<>Bacillus_anthracis_Ames_0581_chromosome<>Bacillus_thuringiensis_Al_Hakam_chromosome	NC_000964_T1box13(-)_-_(hom)|NC_003210_T1box7(-)_-_(hom)|NC_002745_T1box7(-)_-_(hom)|NC_002745_T1box8(-)_-_(hom)	4	T-box_NC_003909(para),T-box_NC_003909(para),T-box_NC_003909(para),T-box_NC_003909(para)	-	-	-	-
Bacillus_cereus_ATCC_10987	|	Candidate_435_NC_003909	|	BCE_4231		cell division protein, FtsW/RodA/SpoVE family	*	<<<	19	|	3943825	3944146	>>>	321	|	0	<<<	BCE_4232	dihydrolipoamide acetyltransferase	*	candidate	1588	5.3e-66	X	RNA	5	Bacillus_anthracis_Ames_chromosome<>Bacillus_anthracis_str_Sterne_chromosome<>Bacillus_thuringiensis_konkukian_chromosome<>Bacillus_anthracis_Ames_0581_chromosome<>Bacillus_thuringiensis_Al_Hakam_chromosome	NC_002745_sprC(-)_-_(hom|rev)	1	Candidate_442_NC_003909(para)	-	-	-	-
Bacillus_cereus_ATCC_10987	|	Candidate_467_NC_003909	|	BCE_5354		nucleoside transporter, NupC family	*	>>>	5	|	4941781	4942023	<<<	242	|	29	>>>	BCE_5355	hypothetical protein	*	candidate	972	4.6e-38	F	RNA	5	Bacillus_anthracis_Ames_chromosome<>Bacillus_anthracis_str_Sterne_chromosome<>Bacillus_thuringiensis_konkukian_chromosome<>Bacillus_anthracis_Ames_0581_chromosome<>Bacillus_thuringiensis_Al_Hakam_chromosome	NC_000964_Purine5(+)_+_(hom|rev)	1	Candidate_40_NC_003909(para)	-	-	-	-B.subtilis_sigA_1(9.99|-278)
Bacillus_cereus_ATCC_10987	|	TPP_NC_003909	|	BCE_0794		peptidase, M23/M37 family	*	<<<	1	|	828509	828927	>>>	418	|	207	>>>	BCE_0795	transcriptional activator TenA, putative	*	TPP	2952	6.8e-128	R	RNA	5	Bacillus_anthracis_Ames_chromosome<>Bacillus_anthracis_str_Sterne_chromosome<>Bacillus_thuringiensis_konkukian_chromosome<>Bacillus_anthracis_Ames_0581_chromosome<>Bacillus_thuringiensis_Al_Hakam_chromosome	NC_002745_THI1(-)_-_(hom)|NC_000913_THI1(-)_-_(hom)	2	TPP_NC_003909(para),TPP_NC_003909(para)	THI2_NC_000964|3'(0),THI1_NC_000964|3'(0),THI1_NC_002505|3'(0),THI2_NC_000913|3'(0),THI_NC_002516|3'(0),THI1_NC_003112|3'(0),THI_NC_005072|3'(0)	-	-	-
Bacillus_cereus_ATCC_10987	|	FMN_NC_003909	|	BCE_1605		hypothetical protein	*	<<<	204	|	1576702	1576964	>>>	262	|	80	>>>	BCE_1606	hypothetical protein	*	FMN	649	8.2e-24	R	-	7	Bacillus_anthracis_Ames_chromosome<>Bacillus_anthracis_str_Sterne_chromosome<>Bacillus_thuringiensis_konkukian_chromosome<>Bacillus_licheniformis_ATCC_14580_chromosome<>Bacillus_licheniformis_DSM_13_chromosome<>Bacillus_anthracis_Ames_0581_chromosome<>Bacillus_thuringiensis_Al_Hakam_chromosome	NC_000964_RFN2(-)_-_(hom)|NC_002745_RFN1(-)_-_(hom)|NC_002745_RFN2(-)_-_(hom)|NC_003210_RFN(-)_-_(hom)	0	-	RFN1_NC_000964|3'(0),RFN_NC_003210|3'(0),RFN1_NC_002745|3'(0)	-	-	-B.subtilis_sigG_3(8.04|-229)B.subtilis_sigA_2(10.31|-242)
Bacillus_cereus_ATCC_10987	|	SAM_NC_003909	|	BCE_2666		hypothetical protein	*	<<<	1	|	2536305	2536483	>>>	178	|	94	>>>	BCE_2667	hypothetical protein	*	SAM	1316	8.1e-54	R	RNA	5	Bacillus_anthracis_Ames_chromosome<>Bacillus_anthracis_str_Sterne_chromosome<>Bacillus_thuringiensis_konkukian_chromosome<>Bacillus_anthracis_Ames_0581_chromosome<>Bacillus_thuringiensis_Al_Hakam_chromosome	NC_003210_S_box2(-)_-_(hom)|NC_000964_S_box10(+)_+_(hom)|NC_000964_S_box2(+)_+_(hom)|NC_003210_S_box5(-)_-_(hom)|NC_003210_S_box7(-)_-_(hom)|NC_000964_S_box8(-)_-_(hom)|NC_003210_S_box3(-)_-_(hom)|NC_000964_S_box11(+)_+_(hom)|NC_000964_S_box7(-)_-_(hom)|NC_000964_S_box9(-)_-_(hom)|NC_002745_S_box4(-)_-_(hom)	6	Candidate_74_NC_003909(anti),SAM_NC_003909(para),SAM_NC_003909(para),SAM_NC_003909(para),Candidate_382_NC_003909(para),SAM_NC_003909(para),SAM_NC_003909(para)	S_box2_NC_003210|UD(5'(1-1)|3'(0-0)),S_box5_NC_000964|UD(5'(0-0)|3'(1-1)),S_box9_NC_000964|UD(5'(1-1)|3'(0-0)),S_box7_NC_003210|3'(0),S_box2_NC_002745|3'(0),S_box3_NC_003210|3'(0),T1box2_NC_002745|3'(0)	-	RS	-
Bacillus_cereus_ATCC_10987	|	SRP_bact_NC_003909	|	BCE_0019		cytidine/deoxycytidylate deaminase zinc-binding	*	>>>	81	|	25118	25429	>>>	311	|	83	>>>	BCE_0020	DNA polymerase III subunits gamma and tau	*	SRP_bact	834	4.2e-32	B	RNA	57	Bacillus_subtilis_chromosome<>Bacillus_halodurans_chromosome<>Staphylococcus_aureus_N315_chromosome<>Staphylococcus_aureus_Mu50_chromosome<>Staphylococcus_aureus_COL_chromosome<>Staphylococcus_aureus_aureus_MRSA252_chromosome<>Staphylococcus_aureus_aureus_MSSA476_chromosome<>Listeria_monocytogenes_4b_F2365_chromosome<>Staphylococcus_epidermidis_RP62A_chromosome<>Clostridium_acetobutylicum_chromos…	NC_000964_SRP_bact(+)_+_(hom)|NC_002745_SRP_bact(+)_+_(hom)|NC_003210_SRP_bact(-)_-_(hom)|NC_002516_SRP_bact(+)_+_(hom)|NC_000913_ffs_SRP(+)_+_(hom)|NC_002505_SRP_bact(+)_+_(hom)|NC_003047_SRP_bact(+)_+_(hom)	0	-	SRP_bact_NC_000964|UD(5'(0-0)|3'(0-0))	-	-	-
Bacillus_cereus_ATCC_10987	|	SAM_NC_003909	|	BCE_0215		oligopeptide ABC transporter,	*	<<<	54	|	225069	225404	<<<	335	|	1	<<<	BCE_0216	oxidoreductase, aldo/keto reductase family	*	SAM	1759	8.3e-74	T	RNA	5	Bacillus_anthracis_Ames_chromosome<>Bacillus_anthracis_str_Sterne_chromosome<>Bacillus_thuringiensis_konkukian_chromosome<>Bacillus_anthracis_Ames_0581_chromosome<>Bacillus_thuringiensis_Al_Hakam_chromosome	NC_003210_S_box6(-)_-_(hom)|NC_000964_S_box9(-)_-_(hom)|NC_003210_S_box3(-)_-_(hom)|NC_000964_S_box11(+)_+_(hom)|NC_000964_S_box7(-)_-_(hom)|NC_002745_S_box3(-)_-_(hom)|NC_002745_S_box4(-)_-_(hom)|NC_000964_S_box10(+)_+_(hom)|NC_003210_S_box2(-)_-_(hom)|NC_000964_S_box1(-)_-_(hom)	7	Candidate_382_NC_003909(anti),SAM_NC_003909(para),SAM_NC_003909(para),SAM_NC_003909(para),SAM_NC_003909(para),SAM_NC_003909(para),Candidate_74_NC_003909(para),SAM_NC_003909(para)	S_box2_NC_003210|UD(5'(1-1)|3'(0-0)),S_box5_NC_000964|UD(5'(0-0)|3'(1-1)),S_box9_NC_000964|UD(5'(1-1)|3'(0-0)),S_box7_NC_003210|3'(0),S_box2_NC_002745|3'(0),S_box3_NC_003210|3'(0),T1box2_NC_002745|3'(0)	-	RS	-B.subtilis_sigA_2(10.07|-236)
Bacillus_cereus_ATCC_10987	|	Purine_NC_003909	|	BCE_0290		chaperonin family protein	*	>>>	53	|	294422	294700	>>>	278	|	74	>>>	BCE_0291	bifunctional GMP synthase/glutamine	*	Purine	1706	1.2e-71	T	RNA	5	Bacillus_anthracis_Ames_chromosome<>Bacillus_anthracis_str_Sterne_chromosome<>Bacillus_thuringiensis_konkukian_chromosome<>Bacillus_anthracis_Ames_0581_chromosome<>Bacillus_thuringiensis_Al_Hakam_chromosome	NC_000964_Purine1(-)_-_(hom)|NC_003210_Purine2(-)_-_(hom)	0	-	-	5	-	-
Bacillus_cereus_ATCC_10987	|	TPP_NC_003909	|	BCE_0489		methyl-accepting chemotaxis protein	*	>>>	1	|	506252	506477	>>>	225	|	36	>>>	BCE_0490	hypothetical protein	*	TPP	1270	1.5e-51	B	RNA	5	Bacillus_anthracis_Ames_chromosome<>Bacillus_anthracis_str_Sterne_chromosome<>Bacillus_thuringiensis_konkukian_chromosome<>Bacillus_anthracis_Ames_0581_chromosome<>Bacillus_thuringiensis_Al_Hakam_chromosome	NC_000913_THI1(-)_-_(hom)|NC_000964_THI4(+)_+_(hom)|NC_000964_THI3(-)_-_(hom)|NC_000964_THI1(+)_+_(hom)	3	TPP_NC_003909(para),TPP_NC_003909(para),TPP_NC_003909(para)	THI2_NC_000964|3'(0),THI1_NC_000964|3'(0),THI1_NC_002505|3'(0),THI2_NC_000913|3'(0),THI_NC_002516|3'(0),THI1_NC_003112|3'(0),THI_NC_005072|3'(0)	5	RS	-
Bacillus_cereus_ATCC_10987	|	ydaO-yuaA_NC_003909	|	BCE_0807		hypothetical protein	*	>>>	1	|	837986	838284	>>>	298	|	43	>>>	BCE_0808	hypothetical protein	*	ydaO-yuaA	1605	3.5e-67	B	RNA	5	Bacillus_anthracis_Ames_chromosome<>Bacillus_anthracis_str_Sterne_chromosome<>Bacillus_thuringiensis_konkukian_chromosome<>Bacillus_anthracis_Ames_0581_chromosome<>Bacillus_thuringiensis_Al_Hakam_chromosome	NC_000964_ydaO1yuaA1(+)_+_(hom)|NC_000964_ydaO1yuaA2(+)_+_(hom)	0	-	-	5	-	-
Bacillus_cereus_ATCC_10987	|	T-box_NC_003909	|	BCE_1297		tryptophanyl-tRNA synthetase	*	<<<	50	|	1309644	1309905	<<<	261	|	86	<<<	BCE_1298	hypothetical protein	*	T-box	521	3.6e-18	T	RNA	9	Bacillus_subtilis_chromosome<>Bacillus_anthracis_Ames_chromosome<>Bacillus_anthracis_str_Sterne_chromosome<>Bacillus_thuringiensis_konkukian_chromosome<>Bacillus_licheniformis_ATCC_14580_chromosome<>Bacillus_licheniformis_DSM_13_chromosome<>Bacillus_anthracis_Ames_0581_chromosome<>Bacillus_thuringiensis_Al_Hakam_chromosome<>Bacillus_amyloliquefaciens_FZB42_chromosome	NC_000964_T1box3(-)_-_(hom)|NC_002745_T1box1(+)_+_(hom)|NC_002745_T1box4(+)_+_(hom)|NC_000964_T1box14(-)_-_(hom)|NC_000964_T1box5(+)_+_(hom)|NC_003210_T1box4(-)_-_(hom)|NC_000964_T1box8(-)_-_(hom)|NC_003210_T1box1(+)_+_(hom)|NC_002745_T1box8(-)_-_(hom)|NC_000964_T1box13(-)_-_(hom)	12	T-box_NC_003909(para),T-box_NC_003909(para),T-box_NC_003909(para),T-box_NC_003909(para),T-box_NC_003909(para),T-box_NC_003909(para),T-box_NC_003909(para),Candidate_381_NC_003909(para),T-box_NC_003909(para),T-box_NC_003909(para),T-box_NC_003909(para),T-box_NC_003909(para)	T1box7_NC_003210|UD(5'(0-1)|3'(0-0)),T1box5_NC_000964|UD(5'(0-0)|3'(0-0)),T1box4_NC_002745|UD(5'(0-0)|3'(0-0)),T1box8_NC_000964|UD(5'(1-1)|3'(0-0)),T1box10_NC_000964|UD(5'(1-1)|3'(0-0)),Lysine2_NC_002745|UD(5'(1-1)|3'(1-1)),T1box12_NC_000964|UD(5'(0-0)|3'(0-0)),T1box6_NC_003210|UD(5'(1-0)|3'(0-0)),T1box8_NC_002745|UD(5'(1-0)|3'(0-0)),T1box3_NC_000964|3'(0),T1box12_NC_003210|3'(0),T1box3_NC_003210…	-	RS	-B.subtilis_sigA_1(10.48|-319)
Bacillus_cereus_ATCC_10987	|	T-box_NC_003909	|	BCE_1551		precorrin-2 dehydrogenase	*	>>>	1	|	1525472	1525809	>>>	337	|	82	>>>	BCE_1552	sodium-dependent transporter, putative	*	T-box	2045	9.4e-87	T	RNA	5	Bacillus_anthracis_Ames_chromosome<>Bacillus_anthracis_str_Sterne_chromosome<>Bacillus_thuringiensis_konkukian_chromosome<>Bacillus_anthracis_Ames_0581_chromosome<>Bacillus_thuringiensis_Al_Hakam_chromosome	NC_003210_T1box11(-)_-_(hom)|NC_003210_T1box9(-)_-_(hom)|NC_003210_T1box7(-)_-_(hom)	1	T-box_NC_003909(para)	T1box7_NC_003210|UD(5'(0-1)|3'(0-0)),T1box5_NC_000964|UD(5'(0-0)|3'(0-0)),T1box4_NC_002745|UD(5'(0-0)|3'(0-0)),T1box8_NC_000964|UD(5'(1-1)|3'(0-0)),T1box10_NC_000964|UD(5'(1-1)|3'(0-0)),Lysine2_NC_002745|UD(5'(1-1)|3'(1-1)),T1box12_NC_000964|UD(5'(0-0)|3'(0-0)),T1box6_NC_003210|UD(5'(1-0)|3'(0-0)),T1box8_NC_002745|UD(5'(1-0)|3'(0-0)),T1box3_NC_000964|3'(0),T1box12_NC_003210|3'(0),T1box3_NC_003210…	-	RS	-B.subtilis_sigA_2(11.28|-295)
Bacillus_cereus_ATCC_10987	|	T-box_NC_003909	|	BCE_1879		hypothetical protein	*	>>>	341	|	1814314	1814385	>>>	71	|	47	>>>	BCE_1880	asparagine synthetase AsnA	*	T-box	201	4.1e-17	T	RNA	8	Bacillus_anthracis_str_Sterne_chromosome<>Bacillus_thuringiensis_Al_Hakam_chromosome<>Clostridium_difficile_630_chromosome<>Clostridium_botulinum_A_chromosome<>Alkaliphilus_metalliredigens_QYMF_chromosome<>Clostridium_botulinum_A_ATCC_19397_chromosome<>Clostridium_botulinum_A_Hall_chromosome<>Clostridium_botulinum_F_Langeland_chromosome	NC_000964_T1box2(+)_+_(hom)|NC_000964_T1box14(-)_-_(hom)|NC_002745_T1box3(+)_+_(hom)|NC_003210_T1box5(-)_-_(hom)|NC_000964_T1box5(+)_+_(hom)	4	T-box_NC_003909(para),T-box_NC_003909(para),T-box_NC_003909(para),T-box_NC_003909(para)	T1box7_NC_003210|UD(5'(0-1)|3'(0-0)),T1box5_NC_000964|UD(5'(0-0)|3'(0-0)),T1box4_NC_002745|UD(5'(0-0)|3'(0-0)),T1box8_NC_000964|UD(5'(1-1)|3'(0-0)),T1box10_NC_000964|UD(5'(1-1)|3'(0-0)),Lysine2_NC_002745|UD(5'(1-1)|3'(1-1)),T1box12_NC_000964|UD(5'(0-0)|3'(0-0)),T1box6_NC_003210|UD(5'(1-0)|3'(0-0)),T1box8_NC_002745|UD(5'(1-0)|3'(0-0)),T1box3_NC_000964|3'(0),T1box12_NC_003210|3'(0),T1box3_NC_003210…	5	RS	-
Bacillus_cereus_ATCC_10987	|	T-box_NC_003909	|	BCE_2050		hypothetical protein	*	>>>	232	|	1981262	1981516	>>>	254	|	133	>>>	BCE_2051	homoserine dehydrogenase	*	T-box	510	1.1e-17	T	RNA	12	Bacillus_subtilis_chromosome<>Bacillus_halodurans_chromosome<>Bacillus_anthracis_Ames_chromosome<>Bacillus_anthracis_str_Sterne_chromosome<>Bacillus_thuringiensis_konkukian_chromosome<>Bacillus_licheniformis_ATCC_14580_chromosome<>Bacillus_licheniformis_DSM_13_chromosome<>Geobacillus_kaustophilus_HTA426_chromosome<>Bacillus_clausii_KSM-K16_chromosome<>Bacillus_anthracis_Ames_0581_chromosome<>Baci…	NC_000964_T1box15(-)_-_(hom)|NC_000964_T1box16(-)_-_(hom)|NC_000964_T1box17(-)_-_(hom)|NC_003210_T1box6(-)_-_(hom)|NC_000964_T1box12(-)_-_(hom)|NC_003210_T1box2(-)_-_(hom)	2	T-box_NC_003909(para),T-box_NC_003909(para)	T1box7_NC_003210|UD(5'(0-1)|3'(0-0)),T1box5_NC_000964|UD(5'(0-0)|3'(0-0)),T1box4_NC_002745|UD(5'(0-0)|3'(0-0)),T1box8_NC_000964|UD(5'(1-1)|3'(0-0)),T1box10_NC_000964|UD(5'(1-1)|3'(0-0)),Lysine2_NC_002745|UD(5'(1-1)|3'(1-1)),T1box12_NC_000964|UD(5'(0-0)|3'(0-0)),T1box6_NC_003210|UD(5'(1-0)|3'(0-0)),T1box8_NC_002745|UD(5'(1-0)|3'(0-0)),T1box3_NC_000964|3'(0),T1box12_NC_003210|3'(0),T1box3_NC_003210…	-	-	-B.subtilis_sigA_2(10.06|-274)
Bacillus_cereus_ATCC_10987	|	T-box_NC_003909	|	BCE_2612		hypothetical protein	*	>>>	66	|	2486794	2487084	>>>	290	|	54	>>>	BCE_2613	pseudogene	*	T-box	242	5.3e-23	T	RNA	7	Bacillus_anthracis_Ames_chromosome<>Bacillus_anthracis_str_Sterne_chromosome<>Bacillus_thuringiensis_konkukian_chromosome<>Bacillus_clausii_KSM-K16_chromosome<>Bacillus_anthracis_Ames_0581_chromosome<>Bacillus_thuringiensis_Al_Hakam_chromosome<>Clostridium_beijerinckii_NCIMB_8052_chromosome	NC_003210_T1box10(-)_-_(hom)|NC_000964_T1box9(-)_-_(hom)|NC_002745_T1box2(-)_-_(hom)|NC_003210_T1box13(+)_+_(hom)	2	T-box_NC_003909(para),T-box_NC_003909(para)	T1box7_NC_003210|UD(5'(0-1)|3'(0-0)),T1box5_NC_000964|UD(5'(0-0)|3'(0-0)),T1box4_NC_002745|UD(5'(0-0)|3'(0-0)),T1box8_NC_000964|UD(5'(1-1)|3'(0-0)),T1box10_NC_000964|UD(5'(1-1)|3'(0-0)),Lysine2_NC_002745|UD(5'(1-1)|3'(1-1)),T1box12_NC_000964|UD(5'(0-0)|3'(0-0)),T1box6_NC_003210|UD(5'(1-0)|3'(0-0)),T1box8_NC_002745|UD(5'(1-0)|3'(0-0)),T1box3_NC_000964|3'(0),T1box12_NC_003210|3'(0),T1box3_NC_003210…	5	RS	-B.subtilis_sigA_2(9.11|-302)
Bacillus_cereus_ATCC_10987	|	TPP_NC_003909	|	BCE_2628		D-alanylalanine synthetase	*	>>>	1	|	2504665	2504902	>>>	237	|	64	>>>	BCE_2629	transcriptional activator TenA	*	TPP	1110	2.6e-44	T	RNA	5	Bacillus_anthracis_Ames_chromosome<>Bacillus_anthracis_str_Sterne_chromosome<>Bacillus_thuringiensis_konkukian_chromosome<>Bacillus_anthracis_Ames_0581_chromosome<>Bacillus_thuringiensis_Al_Hakam_chromosome	NC_000964_THI2(+)_+_(hom)|NC_000964_THI1(+)_+_(hom)|NC_003210_THI1(+)_+_(hom)|NC_000964_THI4(+)_+_(hom)|NC_000913_THI1(-)_-_(hom)	3	TPP_NC_003909(para),TPP_NC_003909(para),TPP_NC_003909(para)	THI2_NC_000964|3'(0),THI1_NC_000964|3'(0),THI1_NC_002505|3'(0),THI2_NC_000913|3'(0),THI_NC_002516|3'(0),THI1_NC_003112|3'(0),THI_NC_005072|3'(0)	5	RS	-B.subtilis_sigK_3(9.25|-178)B.subtilis_sigA_1(10.05|-281)B.subtilis_sigA_1(10.93|-188)
Bacillus_cereus_ATCC_10987	|	SAM_NC_003909	|	BCE_3230		amidohydrolase family protein	*	<<<	26	|	3019764	3020002	<<<	238	|	0	<<<	BCE_3231	hypothetical protein	*	SAM	1238	4.2e-50	B	RNA	5	Bacillus_anthracis_Ames_chromosome<>Bacillus_anthracis_str_Sterne_chromosome<>Bacillus_thuringiensis_konkukian_chromosome<>Bacillus_anthracis_Ames_0581_chromosome<>Bacillus_thuringiensis_Al_Hakam_chromosome	NC_000964_S_box7(-)_-_(hom)|NC_003210_S_box3(-)_-_(hom)|NC_000964_S_box10(+)_+_(hom)|NC_000964_S_box2(+)_+_(hom)|NC_000964_S_box11(+)_+_(hom)|NC_003210_S_box6(-)_-_(hom)|NC_000964_S_box9(-)_-_(hom)|NC_002745_S_box3(-)_-_(hom)|NC_002745_S_box4(-)_-_(hom)|NC_000964_S_box3(-)_-_(hom)|NC_000964_S_box1(-)_-_(hom)|NC_003210_S_box2(-)_-_(hom)	8	Candidate_382_NC_003909(para),SAM_NC_003909(para),SAM_NC_003909(para),SAM_NC_003909(para),SAM_NC_003909(para),SAM_NC_003909(para),Candidate_74_NC_003909(para),SAM_NC_003909(para)	S_box2_NC_003210|UD(5'(1-1)|3'(0-0)),S_box5_NC_000964|UD(5'(0-0)|3'(1-1)),S_box9_NC_000964|UD(5'(1-1)|3'(0-0)),S_box7_NC_003210|3'(0),S_box2_NC_002745|3'(0),S_box3_NC_003210|3'(0),T1box2_NC_002745|3'(0)	5	RS	-B.subtilis_sigA_2(10.05|-193)
Bacillus_cereus_ATCC_10987	|	T-box_NC_003909	|	BCE_3376		tryptophanyl-tRNA synthetase	*	<<<	37	|	3157045	3157153	<<<	108	|	0	<<<	BCE_3377	hypothetical protein	*	T-box	561	1.1e-19	B	RNA	4	Bacillus_anthracis_Ames_chromosome<>Bacillus_anthracis_str_Sterne_chromosome<>Bacillus_thuringiensis_konkukian_chromosome<>Bacillus_anthracis_Ames_0581_chromosome	NC_003210_T1box1(+)_+_(hom)|NC_000964_T1box1(+)_+_(hom)|NC_000964_T1box2(+)_+_(hom)|NC_003210_T1box5(-)_-_(hom)|NC_000964_T1box6(+)_+_(hom)|NC_000964_T1box10(-)_-_(hom)|NC_002745_T1box7(-)_-_(hom)|NC_000964_T1box4(+)_+_(hom)|NC_000964_T1box14(-)_-_(hom)|NC_000964_T1box13(-)_-_(hom)|NC_003210_T1box9(-)_-_(hom)|NC_002745_T1box5(+)_+_(hom)|NC_000964_T1box18(+)_+_(hom)|NC_000964_T1box8(-)_-_(hom)|NC_…	11	T-box_NC_003909(para),Candidate_381_NC_003909(para),T-box_NC_003909(para),T-box_NC_003909(para),T-box_NC_003909(para),T-box_NC_003909(para),T-box_NC_003909(para),T-box_NC_003909(para),T-box_NC_003909(para),T-box_NC_003909(para),T-box_NC_003909(para)	T1box7_NC_003210|UD(5'(0-1)|3'(0-0)),T1box5_NC_000964|UD(5'(0-0)|3'(0-0)),T1box4_NC_002745|UD(5'(0-0)|3'(0-0)),T1box8_NC_000964|UD(5'(1-1)|3'(0-0)),T1box10_NC_000964|UD(5'(1-1)|3'(0-0)),Lysine2_NC_002745|UD(5'(1-1)|3'(1-1)),T1box12_NC_000964|UD(5'(0-0)|3'(0-0)),T1box6_NC_003210|UD(5'(1-0)|3'(0-0)),T1box8_NC_002745|UD(5'(1-0)|3'(0-0)),T1box3_NC_000964|3'(0),T1box12_NC_003210|3'(0),T1box3_NC_003210…	-	RS	-
Bacillus_cereus_ATCC_10987	|	SAM_NC_003909	|	BCE_3547		amino acid ABC transproter permease protein	*	<<<	20	|	3299012	3299297	<<<	285	|	247	<<<	BCE_3548	VanW-related protein	*	SAM	480	3e-16	T	RNA	1	Oceanobacillus_iheyensis_chromosome	NC_000964_S_box11(+)_+_(hom)|NC_000964_S_box2(+)_+_(hom)|NC_000964_S_box10(+)_+_(hom)|NC_003210_S_box3(-)_-_(hom)|NC_003210_S_box6(-)_-_(hom)|NC_000964_S_box7(-)_-_(hom)|NC_000964_S_box1(-)_-_(hom)|NC_002745_S_box4(-)_-_(hom)	13	Candidate_308_NC_003909(para),Candidate_263_NC_003909(para),Candidate_167_NC_003909(para),Candidate_448_NC_003909(para),Candidate_205_NC_003909(para),Candidate_325_NC_003909(para),Candidate_437_NC_003909(para),SAM_NC_003909(para),Candidate_382_NC_003909(para),SAM_NC_003909(para),SAM_NC_003909(para),SAM_NC_003909(para),Candidate_207_NC_003909(para)	S_box2_NC_003210|UD(5'(1-1)|3'(0-0)),S_box5_NC_000964|UD(5'(0-0)|3'(1-1)),S_box9_NC_000964|UD(5'(1-1)|3'(0-0)),S_box7_NC_003210|3'(0),S_box2_NC_002745|3'(0),S_box3_NC_003210|3'(0),T1box2_NC_002745|3'(0)	5	RS	-
Bacillus_cereus_ATCC_10987	|	T-box_NC_003909	|	BCE_3940		isoleucyl-tRNA synthetase	*	<<<	48	|	3694085	3694383	<<<	298	|	0	<<<	BCE_3941	cell-division initiation protein DivIVA	*	T-box	1705	2.6e-71	T	RNA	5	Bacillus_anthracis_Ames_chromosome<>Bacillus_anthracis_str_Sterne_chromosome<>Bacillus_thuringiensis_konkukian_chromosome<>Bacillus_anthracis_Ames_0581_chromosome<>Bacillus_thuringiensis_Al_Hakam_chromosome	NC_000964_T1box5(+)_+_(hom)|NC_003210_T1box1(+)_+_(hom)|NC_003210_T1box4(-)_-_(hom)|NC_000964_T1box14(-)_-_(hom)|NC_000964_T1box10(-)_-_(hom)|NC_000964_T1box7(-)_-_(hom)|NC_002745_T1box7(-)_-_(hom)|NC_000964_T1box18(+)_+_(hom)|NC_000964_T1box13(-)_-_(hom)|NC_002745_T1box8(-)_-_(hom)|NC_003210_T1box13(+)_+_(hom)	10	T-box_NC_003909(para),T-box_NC_003909(para),T-box_NC_003909(para),T-box_NC_003909(para),T-box_NC_003909(para),T-box_NC_003909(para),T-box_NC_003909(para),T-box_NC_003909(para),T-box_NC_003909(para),T-box_NC_003909(para)	T1box7_NC_003210|UD(5'(0-1)|3'(0-0)),T1box5_NC_000964|UD(5'(0-0)|3'(0-0)),T1box4_NC_002745|UD(5'(0-0)|3'(0-0)),T1box8_NC_000964|UD(5'(1-1)|3'(0-0)),T1box10_NC_000964|UD(5'(1-1)|3'(0-0)),Lysine2_NC_002745|UD(5'(1-1)|3'(1-1)),T1box12_NC_000964|UD(5'(0-0)|3'(0-0)),T1box6_NC_003210|UD(5'(1-0)|3'(0-0)),T1box8_NC_002745|UD(5'(1-0)|3'(0-0)),T1box3_NC_000964|3'(0),T1box12_NC_003210|3'(0),T1box3_NC_003210…	-	RS	-B.subtilis_sigA_2(10.84|-268)
Bacillus_cereus_ATCC_10987	|	SAM_NC_003909	|	BCE_4102		hypothetical protein	*	>>>	1	|	3835984	3836193	>>>	209	|	23	>>>	BCE_4103	ribulose bisphosphate carboxylase, putative	*	SAM	1150	4.3e-46	T	RNA	5	Bacillus_anthracis_Ames_chromosome<>Bacillus_anthracis_str_Sterne_chromosome<>Bacillus_thuringiensis_konkukian_chromosome<>Bacillus_anthracis_Ames_0581_chromosome<>Bacillus_thuringiensis_Al_Hakam_chromosome	NC_000964_S_box5(+)_+_(hom)|NC_000964_S_box11(+)_+_(hom)|NC_000964_S_box9(-)_-_(hom)|NC_000964_S_box10(+)_+_(hom)|NC_003210_S_box3(-)_-_(hom)|NC_003210_S_box6(-)_-_(hom)|NC_002745_S_box2(+)_+_(hom)|NC_003210_S_box1(+)_+_(hom)|NC_000964_S_box7(-)_-_(hom)|NC_002745_S_box4(-)_-_(hom)|NC_000964_S_box1(-)_-_(hom)|NC_003210_S_box4(+)_+_(hom)	6	SAM_NC_003909(para),SAM_NC_003909(para),SAM_NC_003909(para),SAM_NC_003909(para),Candidate_382_NC_003909(para),SAM_NC_003909(para)	S_box2_NC_003210|UD(5'(1-1)|3'(0-0)),S_box5_NC_000964|UD(5'(0-0)|3'(1-1)),S_box9_NC_000964|UD(5'(1-1)|3'(0-0)),S_box7_NC_003210|3'(0),S_box2_NC_002745|3'(0),S_box3_NC_003210|3'(0),T1box2_NC_002745|3'(0)	5	RS	-
Bacillus_cereus_ATCC_10987	|	T-box_NC_003909	|	BCE_4486		histidyl-tRNA synthetase	*	<<<	41	|	4157873	4158136	<<<	263	|	49	<<<	BCE_4487	hypothetical protein	*	T-box	480	5e-16	T	RNA	8	Bacillus_subtilis_chromosome<>Bacillus_halodurans_chromosome<>Bacillus_anthracis_Ames_chromosome<>Bacillus_anthracis_str_Sterne_chromosome<>Bacillus_thuringiensis_konkukian_chromosome<>Geobacillus_kaustophilus_HTA426_chromosome<>Bacillus_anthracis_Ames_0581_chromosome<>Geobacillus_thermodenitrificans_NG80-2_chromosome	NC_000964_T1box9(-)_-_(hom)|NC_003210_T1box4(-)_-_(hom)|NC_000964_T1box13(-)_-_(hom)|NC_003210_T1box12(+)_+_(hom)|NC_000964_T1box7(-)_-_(hom)|NC_000964_T1box14(-)_-_(hom)	3	T-box_NC_003909(para),T-box_NC_003909(para),T-box_NC_003909(para)	T1box7_NC_003210|UD(5'(0-1)|3'(0-0)),T1box5_NC_000964|UD(5'(0-0)|3'(0-0)),T1box4_NC_002745|UD(5'(0-0)|3'(0-0)),T1box8_NC_000964|UD(5'(1-1)|3'(0-0)),T1box10_NC_000964|UD(5'(1-1)|3'(0-0)),Lysine2_NC_002745|UD(5'(1-1)|3'(1-1)),T1box12_NC_000964|UD(5'(0-0)|3'(0-0)),T1box6_NC_003210|UD(5'(1-0)|3'(0-0)),T1box8_NC_002745|UD(5'(1-0)|3'(0-0)),T1box3_NC_000964|3'(0),T1box12_NC_003210|3'(0),T1box3_NC_003210…	-	RS	-B.subtilis_sigA_2(10.32|-279)
Bacillus_cereus_ATCC_10987	|	T-box_NC_003909	|	BCE_4685		asparaginyl-tRNA synthetase	*	<<<	35	|	4341452	4341752	<<<	300	|	121	<<<	BCE_4686	phenylalanyl-tRNA synthetase beta subunit	*	T-box	572	2.3e-20	T	RNA	12	Bacillus_anthracis_Ames_chromosome<>Clostridium_tetani_E88_chromosome<>Bacillus_anthracis_str_Sterne_chromosome<>Bacillus_thuringiensis_konkukian_chromosome<>Bacillus_anthracis_Ames_0581_chromosome<>Bacillus_thuringiensis_Al_Hakam_chromosome<>Clostridium_botulinum_A_chromosome<>Alkaliphilus_metalliredigens_QYMF_chromosome<>Clostridium_botulinum_A_ATCC_19397_chromosome<>Clostridium_botulinum_A_Hal…	NC_000964_T1box5(+)_+_(hom)|NC_000964_T1box18(+)_+_(hom)|NC_002745_T1box7(-)_-_(hom)|NC_003210_T1box5(-)_-_(hom)|NC_000964_T1box6(+)_+_(hom)|NC_000964_T1box13(-)_-_(hom)|NC_003210_T1box3(-)_-_(hom)|NC_002745_T1box2(-)_-_(hom)	5	T-box_NC_003909(para),T-box_NC_003909(para),Candidate_62_NC_003909(para),Candidate_381_NC_003909(para),T-box_NC_003909(para)	T1box7_NC_003210|UD(5'(0-1)|3'(0-0)),T1box5_NC_000964|UD(5'(0-0)|3'(0-0)),T1box4_NC_002745|UD(5'(0-0)|3'(0-0)),T1box8_NC_000964|UD(5'(1-1)|3'(0-0)),T1box10_NC_000964|UD(5'(1-1)|3'(0-0)),Lysine2_NC_002745|UD(5'(1-1)|3'(1-1)),T1box12_NC_000964|UD(5'(0-0)|3'(0-0)),T1box6_NC_003210|UD(5'(1-0)|3'(0-0)),T1box8_NC_002745|UD(5'(1-0)|3'(0-0)),T1box3_NC_000964|3'(0),T1box12_NC_003210|3'(0),T1box3_NC_003210…	-	RS	-
Bacillus_cereus_ATCC_10987	|	SAM_NC_003909	|	BCE_5125		ABC transporter, ATP-binding protein	*	<<<	114	|	4732395	4732643	<<<	248	|	50	<<<	BCE_5126	hypothetical protein	*	SAM	423	2e-18	B	RNA	7	Bacillus_halodurans_chromosome<>Bacillus_anthracis_Ames_chromosome<>Bacillus_anthracis_str_Sterne_chromosome<>Bacillus_thuringiensis_konkukian_chromosome<>Bacillus_anthracis_Ames_0581_chromosome<>Bacillus_thuringiensis_Al_Hakam_chromosome<>Geobacillus_thermodenitrificans_NG80-2_chromosome	NC_000964_S_box9(-)_-_(hom)|NC_003210_S_box2(-)_-_(hom)|NC_000964_S_box11(+)_+_(hom)|NC_002745_S_box2(+)_+_(hom)|NC_000964_S_box10(+)_+_(hom)|NC_000964_S_box6(+)_+_(hom)|NC_002745_S_box3(-)_-_(hom)|NC_000964_S_box2(+)_+_(hom)|NC_000964_S_box7(-)_-_(hom)|NC_003210_S_box3(-)_-_(hom)|NC_000964_S_box5(+)_+_(hom)|NC_003210_S_box1(+)_+_(hom)|NC_000964_S_box3(-)_-_(hom)	9	Candidate_382_NC_003909(para),SAM_NC_003909(para),SAM_NC_003909(para),SAM_NC_003909(para),SAM_NC_003909(para),SAM_NC_003909(para),Candidate_74_NC_003909(para),SAM_NC_003909(para),Candidate_194_NC_003909(para)	S_box2_NC_003210|UD(5'(1-1)|3'(0-0)),S_box5_NC_000964|UD(5'(0-0)|3'(1-1)),S_box9_NC_000964|UD(5'(1-1)|3'(0-0)),S_box7_NC_003210|3'(0),S_box2_NC_002745|3'(0),S_box3_NC_003210|3'(0),T1box2_NC_002745|3'(0)	-	-	-B.subtilis_sigA_2(11.58|-236)
Bacillus_cereus_ATCC_10987	|	TPP_NC_003909	|	BCE_5341		thiamine biosynthesis protein ThiC	*	<<<	58	|	4930749	4930990	<<<	241	|	0	<<<	BCE_5342	L-lactate permease	*	TPP	1467	1.7e-60	T	RNA	5	Bacillus_anthracis_Ames_chromosome<>Bacillus_anthracis_str_Sterne_chromosome<>Bacillus_thuringiensis_konkukian_chromosome<>Bacillus_anthracis_Ames_0581_chromosome<>Bacillus_thuringiensis_Al_Hakam_chromosome	NC_000964_THI1(+)_+_(hom)|NC_000964_THI2(+)_+_(hom)|NC_000964_THI4(+)_+_(hom)|NC_003210_THI1(+)_+_(hom)|NC_000913_THI1(-)_-_(hom)	3	TPP_NC_003909(para),TPP_NC_003909(para),TPP_NC_003909(para)	THI2_NC_000964|3'(0),THI1_NC_000964|3'(0),THI1_NC_002505|3'(0),THI2_NC_000913|3'(0),THI_NC_002516|3'(0),THI1_NC_003112|3'(0),THI_NC_005072|3'(0)	-	RS	-
Bacillus_cereus_ATCC_10987	|	SAM_NC_003909	|	BCE_5535		O-acetylhomoserine sulfhydrylase	*	<<<	29	|	5120209	5120281	<<<	72	|	0	<<<	BCE_5536	hypothetical protein	*	SAM	487	2e-16	T	RNA	5	Bacillus_anthracis_Ames_chromosome<>Bacillus_anthracis_str_Sterne_chromosome<>Bacillus_thuringiensis_konkukian_chromosome<>Bacillus_anthracis_Ames_0581_chromosome<>Bacillus_thuringiensis_Al_Hakam_chromosome	NC_000964_T1box13(-)_-_(hom)	0	-	S_box2_NC_003210|UD(5'(1-1)|3'(0-0)),S_box5_NC_000964|UD(5'(0-0)|3'(1-1)),S_box9_NC_000964|UD(5'(1-1)|3'(0-0)),S_box7_NC_003210|3'(0),S_box2_NC_002745|3'(0),S_box3_NC_003210|3'(0),T1box2_NC_002745|3'(0)	53	-	-B.subtilis_sigA_2(11.63|-185)
Bacillus_cereus_ATCC_10987	|	yybP-ykoY_NC_003909	|	BCE_1422		hypothetical protein	*	<<<	109	|	1425363	1425546	<<<	183	|	0	<<<	BCE_1423	potassium uptake protein, TrkH family	*	yybP-ykoY	780	3.4e-29	Z	RNA	5	Bacillus_anthracis_Ames_chromosome<>Bacillus_anthracis_str_Sterne_chromosome<>Bacillus_thuringiensis_konkukian_chromosome<>Bacillus_anthracis_Ames_0581_chromosome<>Bacillus_thuringiensis_Al_Hakam_chromosome	NC_003210_yybP1ykoY(+)_+_(hom)	0	-	yybP1ykoY_NC_003210|3'(0),yybP1ykoY1_NC_000964|3'(0),yybP1ykoY_NC_002745|3'(0)	-	-	-B.subtilis_sigA_2(12.5|-159)
Bacillus_cereus_ATCC_10987	|	T-box_NC_003909	|	BCE_1565		branched-chain amino acid transport system II	*	<<<	39	|	1538446	1538804	<<<	358	|	188	>>>	BCE_1566	hypothetical protein	*	T-box	668	1.3e-24	X	RNA	1	Clostridium_tetani_E88_chromosome	NC_003210_T1box4(-)_-_(hom)	5	Candidate_9_NC_003909(anti),Candidate_380_NC_003909(para),Candidate_376_NC_003909(para),T-box_NC_003909(para),T-box_NC_003909(para),T-box_NC_003909(para)	T1box7_NC_003210|UD(5'(0-1)|3'(0-0)),T1box5_NC_000964|UD(5'(0-0)|3'(0-0)),T1box4_NC_002745|UD(5'(0-0)|3'(0-0)),T1box8_NC_000964|UD(5'(1-1)|3'(0-0)),T1box10_NC_000964|UD(5'(1-1)|3'(0-0)),Lysine2_NC_002745|UD(5'(1-1)|3'(1-1)),T1box12_NC_000964|UD(5'(0-0)|3'(0-0)),T1box6_NC_003210|UD(5'(1-0)|3'(0-0)),T1box8_NC_002745|UD(5'(1-0)|3'(0-0)),T1box3_NC_000964|3'(0),T1box12_NC_003210|3'(0),T1box3_NC_003210…	-	RS	-B.subtilis_sigG_1(9.66|-325)
Bacillus_cereus_ATCC_10987	|	RNaseP_bact_b_NC_003909	|	BCE_1689		hypothetical protein	*	>>>	459	|	1643607	1643683	>>>	76	|	116	>>>	BCE_1690	hypothetical protein	*	RNaseP_bact_b	150	1.6e-35	Z	RNA	35	Bacillus_halodurans_chromosome<>Staphylococcus_aureus_COL_chromosome<>Staphylococcus_aureus_aureus_MRSA252_chromosome<>Staphylococcus_aureus_aureus_MSSA476_chromosome<>Staphylococcus_epidermidis_RP62A_chromosome<>Streptococcus_pneumoniae_TIGR4_chromosome<>Streptococcus_pneumoniae_R6_chromosome<>Listeria_monocytogenes_chromosome<>Oceanobacillus_iheyensis_chromosome<>Streptococcus_mutans_chromosome…	NC_000964_RNaseP_bact_b(-)_-_(hom)|NC_003210_RNaseP_bact_b(-)_-_(hom)	0	-	RNaseP_bact_b_NC_002745|UD(5'(1-1)|3'(0-0)),RNaseP_bact_b_NC_003210|UD(5'(0-0)|3'(1-1)),RNaseP_bact_b_NC_000964|UD(5'(0-0)|3'(0-0))	-	-	-
Bacillus_cereus_ATCC_10987	|	T-box_NC_003909	|	BCE_1922		polysaccharide biosynthesis family protein	*	<<<	275	|	1858514	1858704	>>>	190	|	277	>>>	BCE_1923	sodium-dependent transporter	*	T-box	642	3.2e-23	X	RNA	6	Bacillus_anthracis_Ames_chromosome<>Bacillus_anthracis_str_Sterne_chromosome<>Bacillus_thuringiensis_konkukian_chromosome<>Bacillus_anthracis_Ames_0581_plasmid_pXO2<>Bacillus_anthracis_Ames_0581_chromosome<>Bacillus_thuringiensis_Al_Hakam_chromosome	NC_000964_T1box1(+)_+_(hom)|NC_000964_T1box18(+)_+_(hom)|NC_000964_T1box5(+)_+_(hom)|NC_003210_T1box1(+)_+_(hom)|NC_000964_T1box13(-)_-_(hom)|NC_003210_T1box14(-)_-_(hom)|NC_002745_T1box7(-)_-_(hom)|NC_000964_T1box7(-)_-_(hom)|NC_002745_T1box8(-)_-_(hom)|NC_003210_T1box7(-)_-_(hom)|NC_000964_T1box9(-)_-_(hom)	10	T-box_NC_003909(para),T-box_NC_003909(para),T-box_NC_003909(para),T-box_NC_003909(para),Candidate_376_NC_003909(para),T-box_NC_003909(para),Candidate_434_NC_003909(para),T-box_NC_003909(para),Candidate_206_NC_003909(para),T-box_NC_003909(para)	T1box7_NC_003210|UD(5'(0-1)|3'(0-0)),T1box5_NC_000964|UD(5'(0-0)|3'(0-0)),T1box4_NC_002745|UD(5'(0-0)|3'(0-0)),T1box8_NC_000964|UD(5'(1-1)|3'(0-0)),T1box10_NC_000964|UD(5'(1-1)|3'(0-0)),Lysine2_NC_002745|UD(5'(1-1)|3'(1-1)),T1box12_NC_000964|UD(5'(0-0)|3'(0-0)),T1box6_NC_003210|UD(5'(1-0)|3'(0-0)),T1box8_NC_002745|UD(5'(1-0)|3'(0-0)),T1box3_NC_000964|3'(0),T1box12_NC_003210|3'(0),T1box3_NC_003210…	-	-	-B.subtilis_sigG_2(8.44|-302)
Bacillus_cereus_ATCC_10987	|	SAM_NC_003909	|	BCE_0197		ABC transporter, substrate-binding protein,	*	<<<	32	|	205314	205563	<<<	249	|	0	<<<	BCE_0198	alcohol dehydrogenase, zinc-containing	*	SAM	1325	4.6e-54	Z	RNA	4	Bacillus_anthracis_Ames_chromosome<>Bacillus_anthracis_str_Sterne_chromosome<>Bacillus_anthracis_Ames_0581_chromosome<>Bacillus_thuringiensis_Al_Hakam_chromosome	NC_003210_S_box2(-)_-_(hom)|NC_003210_S_box6(-)_-_(hom)|NC_003210_S_box7(-)_-_(hom)|NC_000964_S_box6(+)_+_(hom)|NC_000964_S_box2(+)_+_(hom)|NC_000964_S_box10(+)_+_(hom)|NC_000964_S_box1(-)_-_(hom)|NC_000964_S_box9(-)_-_(hom)|NC_002745_S_box2(+)_+_(hom)|NC_000964_S_box11(+)_+_(hom)|NC_000964_S_box7(-)_-_(hom)|NC_000964_S_box5(+)_+_(hom)|NC_003210_S_box1(+)_+_(hom)|NC_000964_S_box8(-)_-_(hom)|NC_00…	8	SAM_NC_003909(para),Candidate_74_NC_003909(para),SAM_NC_003909(para),SAM_NC_003909(para),SAM_NC_003909(para),SAM_NC_003909(para),Candidate_382_NC_003909(para),SAM_NC_003909(para)	S_box2_NC_003210|UD(5'(1-1)|3'(0-0)),S_box5_NC_000964|UD(5'(0-0)|3'(1-1)),S_box9_NC_000964|UD(5'(1-1)|3'(0-0)),S_box7_NC_003210|3'(0),S_box2_NC_002745|3'(0),S_box3_NC_003210|3'(0),T1box2_NC_002745|3'(0)	-	RS	-B.subtilis_sigA_2(9.4|-201)
Bacillus_cereus_ATCC_10987	|	T-box_NC_003909	|	BCE_2244		UDP-N-acetylmuramoylalanyl-D-glutamyl-2,	*	>>>	169	|	2151373	2151501	>>>	128	|	86	>>>	BCE_2245	pseudogene	*	T-box	1023	1.8e-39	Z	RNA	5	Bacillus_anthracis_Ames_chromosome<>Bacillus_anthracis_str_Sterne_chromosome<>Bacillus_thuringiensis_konkukian_chromosome<>Bacillus_anthracis_Ames_0581_chromosome<>Bacillus_thuringiensis_Al_Hakam_chromosome	NC_002745_T1box8(-)_-_(hom)|NC_000964_T1box6(+)_+_(hom)|NC_002745_T1box3(+)_+_(hom)|NC_000964_T1box2(+)_+_(hom)|NC_002745_T1box7(-)_-_(hom)|NC_003210_T1box1(+)_+_(hom)|NC_000964_T1box17(-)_-_(hom)	6	Candidate_381_NC_003909(anti),T-box_NC_003909(para),T-box_NC_003909(para),T-box_NC_003909(para),T-box_NC_003909(para),T-box_NC_003909(para),T-box_NC_003909(para)	T1box7_NC_003210|UD(5'(0-1)|3'(0-0)),T1box5_NC_000964|UD(5'(0-0)|3'(0-0)),T1box4_NC_002745|UD(5'(0-0)|3'(0-0)),T1box8_NC_000964|UD(5'(1-1)|3'(0-0)),T1box10_NC_000964|UD(5'(1-1)|3'(0-0)),Lysine2_NC_002745|UD(5'(1-1)|3'(1-1)),T1box12_NC_000964|UD(5'(0-0)|3'(0-0)),T1box6_NC_003210|UD(5'(1-0)|3'(0-0)),T1box8_NC_002745|UD(5'(1-0)|3'(0-0)),T1box3_NC_000964|3'(0),T1box12_NC_003210|3'(0),T1box3_NC_003210…	-	RS	-
Bacillus_cereus_ATCC_10987	|	T-box_NC_003909	|	BCE_2997		chorismate synthase	*	<<<	30	|	2808791	2809039	<<<	248	|	3	<<<	BCE_2998	3-deoxy-7-phosphoheptulonate synthase	*	T-box	361	3.7e-17	Z	RNA	5	Bacillus_anthracis_Ames_chromosome<>Bacillus_anthracis_str_Sterne_chromosome<>Bacillus_thuringiensis_konkukian_chromosome<>Bacillus_anthracis_Ames_0581_chromosome<>Bacillus_thuringiensis_Al_Hakam_chromosome	NC_000964_T1box13(-)_-_(hom)|NC_003210_T1box10(-)_-_(hom)|NC_000964_T1box15(-)_-_(hom)|NC_000964_T1box16(-)_-_(hom)|NC_002745_T1box7(-)_-_(hom)|NC_000964_T1box5(+)_+_(hom)|NC_003210_T1box3(-)_-_(hom)|NC_003210_T1box1(+)_+_(hom)|NC_002745_T1box8(-)_-_(hom)|NC_000964_T1box9(-)_-_(hom)|NC_000964_T1box14(-)_-_(hom)	11	T-box_NC_003909(para),T-box_NC_003909(para),T-box_NC_003909(para),Candidate_338_NC_003909(para),T-box_NC_003909(para),T-box_NC_003909(para),Candidate_376_NC_003909(para),T-box_NC_003909(para),T-box_NC_003909(para),T-box_NC_003909(para),Candidate_434_NC_003909(para)	T1box7_NC_003210|UD(5'(0-1)|3'(0-0)),T1box5_NC_000964|UD(5'(0-0)|3'(0-0)),T1box4_NC_002745|UD(5'(0-0)|3'(0-0)),T1box8_NC_000964|UD(5'(1-1)|3'(0-0)),T1box10_NC_000964|UD(5'(1-1)|3'(0-0)),Lysine2_NC_002745|UD(5'(1-1)|3'(1-1)),T1box12_NC_000964|UD(5'(0-0)|3'(0-0)),T1box6_NC_003210|UD(5'(1-0)|3'(0-0)),T1box8_NC_002745|UD(5'(1-0)|3'(0-0)),T1box3_NC_000964|3'(0),T1box12_NC_003210|3'(0),T1box3_NC_003210…	-	RS	-B.subtilis_sigG_3(8.93|-263)
Bacillus_cereus_ATCC_10987	|	T-box_NC_003909	|	BCE_2998		3-deoxy-7-phosphoheptulonate synthase	*	<<<	461	|	2810581	2810712	<<<	131	|	237	<<<	BCE_2999	hypothetical protein	*	T-box	178	1.7e-16	Z	RNA	6	Bacillus_halodurans_chromosome<>Bacillus_anthracis_Ames_chromosome<>Bacillus_anthracis_str_Sterne_chromosome<>Bacillus_thuringiensis_konkukian_chromosome<>Bacillus_anthracis_Ames_0581_chromosome<>Bacillus_thuringiensis_Al_Hakam_chromosome	NC_000964_T1box13(-)_-_(hom)|NC_003210_T1box11(-)_-_(hom)|NC_002745_T1box8(-)_-_(hom)|NC_002745_T1box7(-)_-_(hom)|NC_003210_T1box1(+)_+_(hom)|NC_000964_T1box18(+)_+_(hom)|NC_002745_T1box4(+)_+_(hom)|NC_000964_T1box9(-)_-_(hom)|NC_003210_T1box3(-)_-_(hom)|NC_003210_T1box7(-)_-_(hom)	4	T-box_NC_003909(para),T-box_NC_003909(para),Candidate_206_NC_003909(para),Candidate_434_NC_003909(para)	T1box7_NC_003210|UD(5'(0-1)|3'(0-0)),T1box5_NC_000964|UD(5'(0-0)|3'(0-0)),T1box4_NC_002745|UD(5'(0-0)|3'(0-0)),T1box8_NC_000964|UD(5'(1-1)|3'(0-0)),T1box10_NC_000964|UD(5'(1-1)|3'(0-0)),Lysine2_NC_002745|UD(5'(1-1)|3'(1-1)),T1box12_NC_000964|UD(5'(0-0)|3'(0-0)),T1box6_NC_003210|UD(5'(1-0)|3'(0-0)),T1box8_NC_002745|UD(5'(1-0)|3'(0-0)),T1box3_NC_000964|3'(0),T1box12_NC_003210|3'(0),T1box3_NC_003210…	-	-	-
Bacillus_cereus_ATCC_10987	|	T-box_NC_003909	|	BCE_4438		hypothetical protein	*	>>>	1	|	4113200	4113532	>>>	332	|	137	>>>	BCE_4439	phenylalanine-4-hydroxylase, putative	*	T-box	555	9.4e-20	Z	RNA	5	Bacillus_anthracis_Ames_chromosome<>Bacillus_anthracis_str_Sterne_chromosome<>Bacillus_thuringiensis_konkukian_chromosome<>Bacillus_anthracis_Ames_0581_chromosome<>Bacillus_thuringiensis_Al_Hakam_chromosome	NC_003210_T1box5(-)_-_(hom)|NC_000964_T1box13(-)_-_(hom)|NC_002745_T1box7(-)_-_(hom)|NC_003210_T1box7(-)_-_(hom)|NC_003210_T1box1(+)_+_(hom)|NC_002745_T1box8(-)_-_(hom)|NC_000964_T1box3(-)_-_(hom)|NC_000964_T1box5(+)_+_(hom)|NC_000964_T1box18(+)_+_(hom)|NC_003210_T1box2(-)_-_(hom)|NC_000964_T1box6(+)_+_(hom)|NC_003210_T1box4(-)_-_(hom)|NC_003210_T1box3(-)_-_(hom)	8	T-box_NC_003909(para),T-box_NC_003909(para),T-box_NC_003909(para),T-box_NC_003909(para),T-box_NC_003909(para),T-box_NC_003909(para),Candidate_434_NC_003909(para),T-box_NC_003909(para)	T1box7_NC_003210|UD(5'(0-1)|3'(0-0)),T1box5_NC_000964|UD(5'(0-0)|3'(0-0)),T1box4_NC_002745|UD(5'(0-0)|3'(0-0)),T1box8_NC_000964|UD(5'(1-1)|3'(0-0)),T1box10_NC_000964|UD(5'(1-1)|3'(0-0)),Lysine2_NC_002745|UD(5'(1-1)|3'(1-1)),T1box12_NC_000964|UD(5'(0-0)|3'(0-0)),T1box6_NC_003210|UD(5'(1-0)|3'(0-0)),T1box8_NC_002745|UD(5'(1-0)|3'(0-0)),T1box3_NC_000964|3'(0),T1box12_NC_003210|3'(0),T1box3_NC_003210…	-	-	-
Bacillus_cereus_ATCC_10987	|	T-box_NC_003909	|	BCE_4471		alanyl-tRNA synthetase	*	<<<	21	|	4142216	4142677	<<<	461	|	29	>>>	BCE_4472	hypothetical protein	*	T-box	2284	1.3e-97	X	RNA	5	Bacillus_anthracis_Ames_chromosome<>Bacillus_anthracis_str_Sterne_chromosome<>Bacillus_thuringiensis_konkukian_chromosome<>Bacillus_anthracis_Ames_0581_chromosome<>Bacillus_thuringiensis_Al_Hakam_chromosome	NC_000964_T1box8(-)_-_(hom)|NC_002745_T1box8(-)_-_(hom)|NC_003210_T1box4(-)_-_(hom)|NC_002745_T1box7(-)_-_(hom)|NC_000964_T1box14(-)_-_(hom)|NC_000964_T1box17(-)_-_(hom)|NC_003210_T1box2(-)_-_(hom)|NC_003210_T1box1(+)_+_(hom)|NC_003210_T1box14(-)_-_(hom)|NC_000964_T1box7(-)_-_(hom)	8	Candidate_381_NC_003909(para),T-box_NC_003909(para),T-box_NC_003909(para),T-box_NC_003909(para),T-box_NC_003909(para),T-box_NC_003909(para),Candidate_9_NC_003909(para),T-box_NC_003909(para)	T1box7_NC_003210|UD(5'(0-1)|3'(0-0)),T1box5_NC_000964|UD(5'(0-0)|3'(0-0)),T1box4_NC_002745|UD(5'(0-0)|3'(0-0)),T1box8_NC_000964|UD(5'(1-1)|3'(0-0)),T1box10_NC_000964|UD(5'(1-1)|3'(0-0)),Lysine2_NC_002745|UD(5'(1-1)|3'(1-1)),T1box12_NC_000964|UD(5'(0-0)|3'(0-0)),T1box6_NC_003210|UD(5'(1-0)|3'(0-0)),T1box8_NC_002745|UD(5'(1-0)|3'(0-0)),T1box3_NC_000964|3'(0),T1box12_NC_003210|3'(0),T1box3_NC_003210…	5	RS	-B.subtilis_sigK_1(10|-360)B.subtilis_sigA_3(9.78|-253)
Bacillus_cereus_ATCC_10987	|	T-box_NC_003909	|	BCE_4549		valyl-tRNA synthetase	*	<<<	19	|	4219446	4219819	<<<	373	|	0	<<<	BCE_4550	hypothetical protein	*	T-box	1848	7.9e-78	Y	RNA	5	Bacillus_anthracis_Ames_chromosome<>Bacillus_anthracis_str_Sterne_chromosome<>Bacillus_thuringiensis_konkukian_chromosome<>Bacillus_anthracis_Ames_0581_chromosome<>Bacillus_thuringiensis_Al_Hakam_chromosome	NC_003210_T1box5(-)_-_(hom)|NC_000964_T1box13(-)_-_(hom)|NC_003210_T1box1(+)_+_(hom)|NC_000964_T1box5(+)_+_(hom)|NC_002745_T1box7(-)_-_(hom)|NC_002745_T1box4(+)_+_(hom)|NC_000964_T1box2(+)_+_(hom)|NC_000964_T1box10(-)_-_(hom)|NC_003210_T1box3(-)_-_(hom)	5	T-box_NC_003909(para),T-box_NC_003909(para),T-box_NC_003909(para),T-box_NC_003909(para),T-box_NC_003909(para)	T1box7_NC_003210|UD(5'(0-1)|3'(0-0)),T1box5_NC_000964|UD(5'(0-0)|3'(0-0)),T1box4_NC_002745|UD(5'(0-0)|3'(0-0)),T1box8_NC_000964|UD(5'(1-1)|3'(0-0)),T1box10_NC_000964|UD(5'(1-1)|3'(0-0)),Lysine2_NC_002745|UD(5'(1-1)|3'(1-1)),T1box12_NC_000964|UD(5'(0-0)|3'(0-0)),T1box6_NC_003210|UD(5'(1-0)|3'(0-0)),T1box8_NC_002745|UD(5'(1-0)|3'(0-0)),T1box3_NC_000964|3'(0),T1box12_NC_003210|3'(0),T1box3_NC_003210…	5	RS	-
Bacillus_cereus_ATCC_10987	|	T-box_NC_003909	|	BCE_4673		branched-chain amino acid transport system II	*	<<<	102	|	4329012	4329083	<<<	71	|	307	<<<	BCE_4674	RNA pseudouridylate synthase family protein	*	T-box	245	7e-21	Z	RNA	7	Bacillus_halodurans_chromosome<>Bacillus_anthracis_Ames_chromosome<>Bacillus_anthracis_str_Sterne_chromosome<>Bacillus_thuringiensis_konkukian_chromosome<>Bacillus_clausii_KSM-K16_chromosome<>Bacillus_anthracis_Ames_0581_chromosome<>Bacillus_thuringiensis_Al_Hakam_chromosome	NC_000964_T1box15(-)_-_(hom)|NC_000964_T1box16(-)_-_(hom)|NC_000964_T1box17(-)_-_(hom)|NC_000964_T1box12(-)_-_(hom)|NC_003210_T1box2(-)_-_(hom)	1	T-box_NC_003909(para)	T1box7_NC_003210|UD(5'(0-1)|3'(0-0)),T1box5_NC_000964|UD(5'(0-0)|3'(0-0)),T1box4_NC_002745|UD(5'(0-0)|3'(0-0)),T1box8_NC_000964|UD(5'(1-1)|3'(0-0)),T1box10_NC_000964|UD(5'(1-1)|3'(0-0)),Lysine2_NC_002745|UD(5'(1-1)|3'(1-1)),T1box12_NC_000964|UD(5'(0-0)|3'(0-0)),T1box6_NC_003210|UD(5'(1-0)|3'(0-0)),T1box8_NC_002745|UD(5'(1-0)|3'(0-0)),T1box3_NC_000964|3'(0),T1box12_NC_003210|3'(0),T1box3_NC_003210…	-	-	-
Bacillus_cereus_ATCC_10987	|	T-box_NC_003909	|	BCE_4687		phenylalanyl-tRNA synthetase alpha subunit	*	<<<	26	|	4345374	4345490	<<<	116	|	177	<<<	BCE_4688	RNA methyltransferase, TrmH family	*	T-box	204	5.2e-16	Y	RNA	10	Listeria_monocytogenes_4b_F2365_chromosome<>Listeria_monocytogenes_chromosome<>Listeria_innocua_chromosome<>Bacillus_anthracis_Ames_chromosome<>Oceanobacillus_iheyensis_chromosome<>Bacillus_anthracis_str_Sterne_chromosome<>Bacillus_thuringiensis_konkukian_chromosome<>Geobacillus_kaustophilus_HTA426_chromosome<>Bacillus_anthracis_Ames_0581_chromosome<>Bacillus_amyloliquefaciens_FZB42_chromosome	NC_003210_T1box1(+)_+_(hom)|NC_003210_T1box5(-)_-_(hom)|NC_000964_T1box1(+)_+_(hom)|NC_000964_T1box9(-)_-_(hom)|NC_000964_T1box5(+)_+_(hom)|NC_002745_T1box7(-)_-_(hom)|NC_003210_T1box14(-)_-_(hom)|NC_000964_T1box6(+)_+_(hom)|NC_000964_T1box13(-)_-_(hom)|NC_002745_T1box8(-)_-_(hom)|NC_000964_T1box17(-)_-_(hom)|NC_002745_T1box4(+)_+_(hom)|NC_000964_T1box2(+)_+_(hom)|NC_003210_T1box3(-)_-_(hom)|NC_0…	17	T-box_NC_003909(para),T-box_NC_003909(para),T-box_NC_003909(para),T-box_NC_003909(para),T-box_NC_003909(para),T-box_NC_003909(para),T-box_NC_003909(para),Candidate_381_NC_003909(para),T-box_NC_003909(para),T-box_NC_003909(para),T-box_NC_003909(para),T-box_NC_003909(para),Candidate_9_NC_003909(para),T-box_NC_003909(para),T-box_NC_003909(para),T-box_NC_003909(para),Candidate_380_NC_003909(para)	T1box7_NC_003210|UD(5'(0-1)|3'(0-0)),T1box5_NC_000964|UD(5'(0-0)|3'(0-0)),T1box4_NC_002745|UD(5'(0-0)|3'(0-0)),T1box8_NC_000964|UD(5'(1-1)|3'(0-0)),T1box10_NC_000964|UD(5'(1-1)|3'(0-0)),Lysine2_NC_002745|UD(5'(1-1)|3'(1-1)),T1box12_NC_000964|UD(5'(0-0)|3'(0-0)),T1box6_NC_003210|UD(5'(1-0)|3'(0-0)),T1box8_NC_002745|UD(5'(1-0)|3'(0-0)),T1box3_NC_000964|3'(0),T1box12_NC_003210|3'(0),T1box3_NC_003210…	5	RS	-
Bacillus_cereus_ATCC_10987	|	T-box_NC_003909	|	BCE_4707		threonyl-tRNA synthetase	*	<<<	28	|	4360470	4360746	<<<	276	|	2	<<<	BCE_4708	hypothetical protein	*	T-box	556	2.2e-19	Z	RNA	6	Bacillus_anthracis_Ames_chromosome<>Bacillus_anthracis_str_Sterne_chromosome<>Bacillus_thuringiensis_konkukian_chromosome<>Bacillus_anthracis_Ames_0581_chromosome<>Bacillus_thuringiensis_Al_Hakam_chromosome<>Geobacillus_thermodenitrificans_NG80-2_chromosome	NC_000964_T1box15(-)_-_(hom)|NC_000964_T1box16(-)_-_(hom)|NC_000964_T1box17(-)_-_(hom)|NC_000964_T1box12(-)_-_(hom)|NC_003210_T1box6(-)_-_(hom)|NC_003210_T1box5(-)_-_(hom)|NC_000964_T1box5(+)_+_(hom)|NC_000964_T1box1(+)_+_(hom)|NC_000964_T1box13(-)_-_(hom)|NC_002745_T1box7(-)_-_(hom)|NC_003210_T1box2(-)_-_(hom)|NC_000964_T1box14(-)_-_(hom)|NC_002745_T1box1(+)_+_(hom)|NC_000964_T1box7(-)_-_(hom)	7	T-box_NC_003909(para),T-box_NC_003909(para),T-box_NC_003909(para),T-box_NC_003909(para),T-box_NC_003909(para),T-box_NC_003909(para),T-box_NC_003909(para)	T1box7_NC_003210|UD(5'(0-1)|3'(0-0)),T1box5_NC_000964|UD(5'(0-0)|3'(0-0)),T1box4_NC_002745|UD(5'(0-0)|3'(0-0)),T1box8_NC_000964|UD(5'(1-1)|3'(0-0)),T1box10_NC_000964|UD(5'(1-1)|3'(0-0)),Lysine2_NC_002745|UD(5'(1-1)|3'(1-1)),T1box12_NC_000964|UD(5'(0-0)|3'(0-0)),T1box6_NC_003210|UD(5'(1-0)|3'(0-0)),T1box8_NC_002745|UD(5'(1-0)|3'(0-0)),T1box3_NC_000964|3'(0),T1box12_NC_003210|3'(0),T1box3_NC_003210…	5	RS	-B.subtilis_sigG_1(9.85|-401)B.subtilis_sigG_3(9.66|-249)B.subtilis_sigA_2(11.39|-270)
Bacillus_cereus_ATCC_10987	|	T-box_NC_003909	|	BCE_4796		tyrosyl-tRNA synthetase	*	<<<	52	|	4439252	4439550	<<<	298	|	25	<<<	BCE_4797	hypothetical protein	*	T-box	567	3e-20	Z	RNA	5	Bacillus_anthracis_Ames_chromosome<>Bacillus_anthracis_str_Sterne_chromosome<>Bacillus_thuringiensis_konkukian_chromosome<>Bacillus_anthracis_Ames_0581_chromosome<>Bacillus_thuringiensis_Al_Hakam_chromosome	NC_003210_T1box1(+)_+_(hom)|NC_000964_T1box13(-)_-_(hom)|NC_003210_T1box9(-)_-_(hom)|NC_000964_T1box18(+)_+_(hom)|NC_000964_T1box5(+)_+_(hom)|NC_000964_T1box7(-)_-_(hom)|NC_002745_T1box7(-)_-_(hom)|NC_002745_T1box8(-)_-_(hom)|NC_002745_T1box3(+)_+_(hom)|NC_000964_T1box9(-)_-_(hom)	5	T-box_NC_003909(para),T-box_NC_003909(para),Candidate_376_NC_003909(para),T-box_NC_003909(para),T-box_NC_003909(para)	T1box7_NC_003210|UD(5'(0-1)|3'(0-0)),T1box5_NC_000964|UD(5'(0-0)|3'(0-0)),T1box4_NC_002745|UD(5'(0-0)|3'(0-0)),T1box8_NC_000964|UD(5'(1-1)|3'(0-0)),T1box10_NC_000964|UD(5'(1-1)|3'(0-0)),Lysine2_NC_002745|UD(5'(1-1)|3'(1-1)),T1box12_NC_000964|UD(5'(0-0)|3'(0-0)),T1box6_NC_003210|UD(5'(1-0)|3'(0-0)),T1box8_NC_002745|UD(5'(1-0)|3'(0-0)),T1box3_NC_000964|3'(0),T1box12_NC_003210|3'(0),T1box3_NC_003210…	-	RS	-
Bacillus_cereus_ATCC_10987	|	T-box_NC_003909	|	BCE_4882		leucyl-tRNA synthetase	*	<<<	46	|	4511846	4512083	<<<	237	|	187	<<<	BCE_4883	permease, putative	*	T-box	483	3.9e-16	Z	RNA	7	Bacillus_anthracis_Ames_chromosome<>Oceanobacillus_iheyensis_chromosome<>Bacillus_anthracis_str_Sterne_chromosome<>Bacillus_thuringiensis_konkukian_chromosome<>Bacillus_anthracis_Ames_0581_chromosome<>Bacillus_thuringiensis_Al_Hakam_chromosome<>Geobacillus_thermodenitrificans_NG80-2_chromosome	NC_000964_T1box14(-)_-_(hom)|NC_000964_T1box5(+)_+_(hom)|NC_000964_T1box1(+)_+_(hom)|NC_003210_T1box10(-)_-_(hom)|NC_003210_T1box4(-)_-_(hom)|NC_003210_T1box7(-)_-_(hom)|NC_000964_T1box13(-)_-_(hom)|NC_000964_T1box11(-)_-_(hom)	10	T-box_NC_003909(para),T-box_NC_003909(para),T-box_NC_003909(para),T-box_NC_003909(para),T-box_NC_003909(para),T-box_NC_003909(para),T-box_NC_003909(para),Candidate_9_NC_003909(para),T-box_NC_003909(para),T-box_NC_003909(para)	T1box7_NC_003210|UD(5'(0-1)|3'(0-0)),T1box5_NC_000964|UD(5'(0-0)|3'(0-0)),T1box4_NC_002745|UD(5'(0-0)|3'(0-0)),T1box8_NC_000964|UD(5'(1-1)|3'(0-0)),T1box10_NC_000964|UD(5'(1-1)|3'(0-0)),Lysine2_NC_002745|UD(5'(1-1)|3'(1-1)),T1box12_NC_000964|UD(5'(0-0)|3'(0-0)),T1box6_NC_003210|UD(5'(1-0)|3'(0-0)),T1box8_NC_002745|UD(5'(1-0)|3'(0-0)),T1box3_NC_000964|3'(0),T1box12_NC_003210|3'(0),T1box3_NC_003210…	-	RS	-
Bacillus_cereus_ATCC_10987	|	T-box_NC_003909	|	BCE_5157		amino acid permease family protein	*	<<<	46	|	4760106	4760187	<<<	81	|	213	<<<	BCE_5158	hypothetical protein	*	T-box	236	5.6e-17	Y	RNA	9	Bacillus_halodurans_chromosome<>Bacillus_anthracis_Ames_chromosome<>Bacillus_anthracis_str_Sterne_chromosome<>Bacillus_thuringiensis_konkukian_chromosome<>Geobacillus_kaustophilus_HTA426_chromosome<>Bacillus_clausii_KSM-K16_chromosome<>Bacillus_anthracis_Ames_0581_chromosome<>Bacillus_thuringiensis_Al_Hakam_chromosome<>Geobacillus_thermodenitrificans_NG80-2_chromosome	NC_000964_T1box15(-)_-_(hom)|NC_000964_T1box17(-)_-_(hom)|NC_000964_T1box12(-)_-_(hom)|NC_003210_T1box6(-)_-_(hom)|NC_002745_T1box7(-)_-_(hom)|NC_000964_T1box1(+)_+_(hom)|NC_000964_T1box5(+)_+_(hom)|NC_000964_T1box14(-)_-_(hom)	4	T-box_NC_003909(para),T-box_NC_003909(para),T-box_NC_003909(para),T-box_NC_003909(para)	T1box7_NC_003210|UD(5'(0-1)|3'(0-0)),T1box5_NC_000964|UD(5'(0-0)|3'(0-0)),T1box4_NC_002745|UD(5'(0-0)|3'(0-0)),T1box8_NC_000964|UD(5'(1-1)|3'(0-0)),T1box10_NC_000964|UD(5'(1-1)|3'(0-0)),Lysine2_NC_002745|UD(5'(1-1)|3'(1-1)),T1box12_NC_000964|UD(5'(0-0)|3'(0-0)),T1box6_NC_003210|UD(5'(1-0)|3'(0-0)),T1box8_NC_002745|UD(5'(1-0)|3'(0-0)),T1box3_NC_000964|3'(0),T1box12_NC_003210|3'(0),T1box3_NC_003210…	-	RS	-
Bacillus_cereus_ATCC_10987	|	TPP_NC_003909	|	BCE_0485		DNA topoisomerase III	*	<<<	1	|	500691	501056	>>>	365	|	36	>>>	BCE_0486	hydroxyethylthiazole kinase	*	TPP	1499	4.5e-62	X	RNA	5	Bacillus_anthracis_Ames_chromosome<>Bacillus_anthracis_str_Sterne_chromosome<>Bacillus_thuringiensis_konkukian_chromosome<>Bacillus_anthracis_Ames_0581_chromosome<>Bacillus_thuringiensis_Al_Hakam_chromosome	NC_000964_THI5(+)_+_(hom)|NC_003210_THI1(+)_+_(hom)|NC_003210_THI2(-)_-_(hom)	1	TPP_NC_003909(para)	THI2_NC_000964|3'(0),THI1_NC_000964|3'(0),THI1_NC_002505|3'(0),THI2_NC_000913|3'(0),THI_NC_002516|3'(0),THI1_NC_003112|3'(0),THI_NC_005072|3'(0)	5	RS	-
Bacillus_cereus_ATCC_10987	|	T-box_NC_003909	|	BCE_0509		hypothetical protein	*	>>>	1	|	521947	522267	>>>	320	|	26	>>>	BCE_0510	prolyl-tRNA synthetase	*	T-box	1254	2.9e-51	Y	RNA	5	Bacillus_anthracis_Ames_chromosome<>Bacillus_anthracis_str_Sterne_chromosome<>Bacillus_thuringiensis_konkukian_chromosome<>Bacillus_anthracis_Ames_0581_chromosome<>Bacillus_thuringiensis_Al_Hakam_chromosome	NC_000964_T1box1(+)_+_(hom)|NC_000964_T1box8(-)_-_(hom)|NC_000964_T1box10(-)_-_(hom)|NC_000964_T1box3(-)_-_(hom)|NC_002745_sprC(-)_-_(hom|rev)	2	T-box_NC_003909(para),T-box_NC_003909(para)	T1box7_NC_003210|UD(5'(0-1)|3'(0-0)),T1box5_NC_000964|UD(5'(0-0)|3'(0-0)),T1box4_NC_002745|UD(5'(0-0)|3'(0-0)),T1box8_NC_000964|UD(5'(1-1)|3'(0-0)),T1box10_NC_000964|UD(5'(1-1)|3'(0-0)),Lysine2_NC_002745|UD(5'(1-1)|3'(1-1)),T1box12_NC_000964|UD(5'(0-0)|3'(0-0)),T1box6_NC_003210|UD(5'(1-0)|3'(0-0)),T1box8_NC_002745|UD(5'(1-0)|3'(0-0)),T1box3_NC_000964|3'(0),T1box12_NC_003210|3'(0),T1box3_NC_003210…	5	RS	-B.subtilis_sigK_1(9.12|-107)B.subtilis_sigG_2(8.78|-298)B.subtilis_sigG_3(9.55|-341)B.subtilis_sigG_3(8.15|-287)
Bacillus_cereus_ATCC_10987	|	yybP-ykoY_NC_003909	|	BCE_0900		hypothetical protein	*	<<<	85	|	926704	926935	>>>	231	|	23	>>>	BCE_0901	hypothetical protein	*	yybP-ykoY	219	8.2e-16	X	RNA	6	Bacillus_halodurans_chromosome<>Bacillus_anthracis_Ames_chromosome<>Bacillus_anthracis_str_Sterne_chromosome<>Bacillus_thuringiensis_konkukian_chromosome<>Bacillus_anthracis_Ames_0581_chromosome<>Bacillus_thuringiensis_Al_Hakam_chromosome	NC_000964_yybP1ykoY2(-)_-_(hom)|NC_003210_yybP1ykoY(+)_+_(hom)|NC_002745_yybP1ykoY(+)_+_(hom)	0	-	yybP1ykoY_NC_003210|3'(0),yybP1ykoY1_NC_000964|3'(0),yybP1ykoY_NC_002745|3'(0)	5	-	-
Bacillus_cereus_ATCC_10987	|	Candidate_7_NC_005707	|	BCE_A0139		hypothetical protein	*	>>>	123	|	124708	124857	>>>	149	|	19	>>>	BCE_A0140	DNA topoisomerase I	*	candidate	500	2.6e-17	T	RNA	1	Bacillus_thuringiensis_konkukian_chromosome	NC_000913_RybC_SroB(+)_+_(hom|rev)	2	Candidate_8_NC_005707(para),Candidate_4_NC_005707(para)	-	5	RS	-B.subtilis_sigG_1(8.71|-186)
Bacillus_cereus_ATCC14579	|	Candidate_25_NC_004722	|	BC3738		Iron(III) dicitrate-binding protein	*	<<<	1	|	3703249	3703541	>>>	292	|	8	<<<	BC3739	Exodeoxyribonuclease III	*	candidate	1250	2.5e-51	R	RNA	4	Bacillus_anthracis_Ames_chromosome<>Bacillus_anthracis_str_Sterne_chromosome<>Bacillus_thuringiensis_konkukian_chromosome<>Bacillus_anthracis_Ames_0581_chromosome	NC_002745_sprC(-)_-_(hom|rev)	0	-	-	-	-	-Multi_Fur(16.21|-117)Multi_Fur(17.3|-101)B.subtilis_sigG_1(8.88|-261)B.subtilis_sigG_3(10.29|-261)
Bacillus_cereus_ATCC14579	|	Candidate_34_NC_004722	|	BC4087		phosphopentomutase	*	<<<	82	|	4056722	4056991	>>>	269	|	2	<<<	BC4088	IG hypothetical 17224	*	candidate	1127	2.8e-45	R	-	5	Bacillus_anthracis_Ames_chromosome<>Bacillus_anthracis_str_Sterne_chromosome<>Bacillus_thuringiensis_konkukian_chromosome<>Bacillus_anthracis_Ames_0581_chromosome<>Bacillus_thuringiensis_Al_Hakam_chromosome	NC_002745_sprC(-)_-_(hom|rev)	0	-	-	-	-	-
Bacillus_cereus_ATCC14579	|	Candidate_59_NC_004722	|	BC4794		Spore germination protein PF	*	<<<	295	|	4722919	4723285	<<<	366	|	18	>>>	BC4795	hypothetical Membrane Spanning Protein	*	candidate	486	9.7e-16	R	RNA	5	Bacillus_anthracis_Ames_chromosome<>Bacillus_anthracis_str_Sterne_chromosome<>Bacillus_thuringiensis_konkukian_chromosome<>Bacillus_anthracis_Ames_0581_chromosome<>Bacillus_thuringiensis_Al_Hakam_chromosome	NC_000964_Purine5(+)_+_(hom|rev)	1	Candidate_73_NC_004722(para)	-	-	-	-B.subtilis_sigG_2(9.06|-378)B.subtilis_sigG_3(8.38|-334)
Bacillus_cereus_ATCC14579	|	Candidate_62_NC_004722	|	BC4556		ribonuclease HIII	*	>>>	11	|	4502950	4503054	<<<	104	|	0	>>>	BC4557	hypothetical protein	*	candidate	535	6.9e-19	R	RNA	5	Bacillus_anthracis_Ames_chromosome<>Bacillus_anthracis_str_Sterne_chromosome<>Bacillus_thuringiensis_konkukian_chromosome<>Bacillus_anthracis_Ames_0581_chromosome<>Bacillus_thuringiensis_Al_Hakam_chromosome	NC_002745_sprC(-)_-_(hom)	0	-	-	-	-	-
Bacillus_cereus_ATCC14579	|	Candidate_63_NC_004722	|	BC4417		BofC protein	*	<<<	153	|	4358777	4359031	<<<	254	|	16	>>>	BC4418	hypothetical protein	*	candidate	1277	4.6e-52	R	RNA	5	Bacillus_anthracis_Ames_chromosome<>Bacillus_anthracis_str_Sterne_chromosome<>Bacillus_thuringiensis_konkukian_chromosome<>Bacillus_anthracis_Ames_0581_chromosome<>Bacillus_thuringiensis_Al_Hakam_chromosome	NC_002745_Purine(+)_+_(hom)	0	-	-	-	-	-
Bacillus_cereus_ATCC14579	|	Candidate_64_NC_004722	|	BC4417		BofC protein	*	<<<	97	|	4358721	4359031	<<<	310	|	16	>>>	BC4418	hypothetical protein	*	candidate	1277	4.6e-52	R	RNA	5	Bacillus_anthracis_Ames_chromosome<>Bacillus_anthracis_str_Sterne_chromosome<>Bacillus_thuringiensis_konkukian_chromosome<>Bacillus_anthracis_Ames_0581_chromosome<>Bacillus_thuringiensis_Al_Hakam_chromosome	NC_002745_Purine(+)_+_(hom)	0	-	-	-	-	-
Bacillus_cereus_ATCC14579	|	Candidate_80_NC_004722	|	BC2046		CBS domain containing protein	*	>>>	9	|	1989494	1989926	<<<	432	|	14	>>>	BC2047	Branched-chain amino acid transport system	*	candidate	738	1e-27	R	RNA	5	Bacillus_anthracis_Ames_chromosome<>Bacillus_anthracis_str_Sterne_chromosome<>Bacillus_thuringiensis_konkukian_chromosome<>Bacillus_anthracis_Ames_0581_chromosome<>Bacillus_thuringiensis_Al_Hakam_chromosome	NC_000964_Purine5(+)_+_(hom|rev)	1	Candidate_277_NC_004722(para)	-	-	-	-B.subtilis_sigG_1(9.32|-162)B.subtilis_sigG_3(9.47|-162)B.subtilis_sigA_3(9.25|-82)B.subtilis_sigA_3(9.4|-396)
Bacillus_cereus_ATCC14579	|	Candidate_97_NC_004722	|	BC0547		Sensory box/GGDEF family protein	*	>>>	4	|	525756	526136	<<<	380	|	0	>>>	BC0548	Serine protein kinase	*	candidate	1614	2.9e-67	R	RNA	3	Bacillus_anthracis_str_Sterne_chromosome<>Bacillus_thuringiensis_konkukian_chromosome<>Bacillus_thuringiensis_Al_Hakam_chromosome	NC_002745_T1box8(-)_-_(hom|rev)|NC_002745_sprC(-)_-_(hom|rev)	0	-	-	-	-	-
Bacillus_cereus_ATCC14579	|	Candidate_121_NC_004722	|	BC0233		hypothetical protein	*	>>>	1	|	207610	207712	>>>	102	|	633	>>>	BC0234	Sec-independent secretion TatD	*	candidate	2766	1.5e-119	B	RNA	5	Bacillus_anthracis_Ames_chromosome<>Bacillus_anthracis_str_Sterne_chromosome<>Bacillus_thuringiensis_konkukian_chromosome<>Bacillus_anthracis_Ames_0581_chromosome<>Bacillus_thuringiensis_Al_Hakam_chromosome	NC_002745_T1box1(+)_+_(hom)	0	Candidate_105_NC_004722(anti)	-	-	-	-
Bacillus_cereus_ATCC14579	|	Candidate_122_NC_004722	|	BC0233		hypothetical protein	*	>>>	1	|	207610	207925	>>>	315	|	420	>>>	BC0234	Sec-independent secretion TatD	*	candidate	2766	1.5e-119	T	RNA	5	Bacillus_anthracis_Ames_chromosome<>Bacillus_anthracis_str_Sterne_chromosome<>Bacillus_thuringiensis_konkukian_chromosome<>Bacillus_anthracis_Ames_0581_chromosome<>Bacillus_thuringiensis_Al_Hakam_chromosome	NC_002745_T1box1(+)_+_(hom)	1	Candidate_105_NC_004722(anti),Candidate_96_NC_004722(para)	-	-	-	-B.subtilis_sigG_2(8.42|-137)
Bacillus_cereus_ATCC14579	|	Candidate_129_NC_004722	|	BC0344		1-pyrroline-5-carboxylate dehydrogenase	*	>>>	8	|	323008	323250	<<<	242	|	19	<<<	BC0345	Isochorismatase	*	candidate	774	1.8e-29	T	-	5	Bacillus_anthracis_Ames_chromosome<>Bacillus_anthracis_str_Sterne_chromosome<>Bacillus_thuringiensis_konkukian_chromosome<>Bacillus_anthracis_Ames_0581_chromosome<>Bacillus_thuringiensis_Al_Hakam_chromosome	NC_002745_RNAIII(-)_-_(hom)	0	Candidate_130_NC_004722(anti)	-	-	-	-B.subtilis_sigG_3(9.35|-158)
Bacillus_cereus_ATCC14579	|	Candidate_130_NC_004722	|	BC0344		1-pyrroline-5-carboxylate dehydrogenase	*	>>>	43	|	323043	323270	>>>	227	|	-1	<<<	BC0345	Isochorismatase	*	candidate	774	1.8e-29	T	-	5	Bacillus_anthracis_Ames_chromosome<>Bacillus_anthracis_str_Sterne_chromosome<>Bacillus_thuringiensis_konkukian_chromosome<>Bacillus_anthracis_Ames_0581_chromosome<>Bacillus_thuringiensis_Al_Hakam_chromosome	NC_002745_RNAIII(-)_-_(hom|rev)	0	Candidate_129_NC_004722(anti)	-	-	-	-
Bacillus_cereus_ATCC14579	|	Candidate_163_NC_004722	|	BC0970		hypothetical protein	*	>>>	7	|	958382	958638	<<<	256	|	4	<<<	BC0971	Carboxylic ester hydrolase	*	candidate	610	7.5e-22	T	RNA	5	Bacillus_anthracis_Ames_chromosome<>Bacillus_anthracis_str_Sterne_chromosome<>Bacillus_thuringiensis_konkukian_chromosome<>Bacillus_anthracis_Ames_0581_chromosome<>Bacillus_thuringiensis_Al_Hakam_chromosome	NC_002505_B2(-)_-_(hom)	0	-	-	-	-	-
Bacillus_cereus_ATCC14579	|	Candidate_164_NC_004722	|	BC0989		hypothetical protein	*	>>>	63	|	975411	975535	<<<	124	|	303	<<<	BC0990	hypothetical protein	*	candidate	333	9.5e-21	T	RNA	3	Bacillus_thuringiensis_konkukian_chromosome<>Bacillus_thuringiensis_Al_Hakam_plasmid_pALH1<>Bacillus_thuringiensis_Al_Hakam_chromosome	NC_002745_sprC(-)_-_(hom|rev)	1	Candidate_165_NC_004722(tandem)	-	-	-	-
Bacillus_cereus_ATCC14579	|	Candidate_165_NC_004722	|	BC0989		hypothetical protein	*	>>>	197	|	975545	975679	<<<	134	|	159	<<<	BC0990	hypothetical protein	*	candidate	745	5.2e-28	T	RNA	6	Bacillus_anthracis_Ames_chromosome<>Bacillus_anthracis_str_Sterne_chromosome<>Bacillus_thuringiensis_konkukian_chromosome<>Bacillus_anthracis_Ames_0581_chromosome<>Bacillus_thuringiensis_Al_Hakam_plasmid_pALH1<>Bacillus_thuringiensis_Al_Hakam_chromosome	NC_002745_sprC(-)_-_(hom|rev)	2	Candidate_164_NC_004722(tandem),Candidate_407_NC_004722(para)	-	-	-	-
Bacillus_cereus_ATCC14579	|	Candidate_169_NC_004722	|	BC1000		hypothetical Membrane Spanning Protein	*	>>>	1	|	983082	983189	>>>	107	|	72	<<<	BC1001	hypothetical protein	*	candidate	715	2.5e-26	B	RNA	5	Bacillus_anthracis_Ames_chromosome<>Bacillus_anthracis_str_Sterne_chromosome<>Bacillus_thuringiensis_konkukian_chromosome<>Bacillus_anthracis_Ames_0581_chromosome<>Bacillus_thuringiensis_Al_Hakam_chromosome	NC_002745_RNAIII(-)_-_(hom|rev)	0	Candidate_167_NC_004722(anti),Candidate_168_NC_004722(anti)	-	-	-	-Multi_Fur(11.71|-88)
Bacillus_cereus_ATCC14579	|	Candidate_201_NC_004722	|	BC1582		5'-3' exonuclease	*	>>>	207	|	1530346	1530673	>>>	327	|	308	>>>	BC1583	O-acetyl transferase	*	candidate	1290	1.2e-52	B	RNA	1	Bacillus_thuringiensis_Al_Hakam_chromosome	NC_005072_yfr3(+)_+_(hom|rev)	3	Candidate_83_NC_004722(anti),Candidate_257_NC_004722(para),Candidate_258_NC_004722(para),Candidate_226_NC_004722(para)	-	-	-	-B.subtilis_sigG_2(8.58|-338)B.subtilis_sigA_1(9.99|-442)
Bacillus_cereus_ATCC14579	|	Candidate_202_NC_004722	|	BC1614		Multidrug-efflux transporter 2 regulator	*	>>>	1	|	1572976	1573077	>>>	101	|	39	>>>	BC1615	Na+ driven multidrug efflux pump	*	candidate	539	3e-18	T	-	5	Bacillus_anthracis_Ames_chromosome<>Bacillus_anthracis_str_Sterne_chromosome<>Bacillus_thuringiensis_konkukian_chromosome<>Bacillus_anthracis_Ames_0581_chromosome<>Bacillus_thuringiensis_Al_Hakam_chromosome	NC_002745_RNAIII(-)_-_(hom|rev)	0	-	-	5	-	-
Bacillus_cereus_ATCC14579	|	Candidate_213_NC_004722	|	BC1952		Nitroreductase family protein	*	>>>	9	|	1899016	1899367	>>>	351	|	595	>>>	BC1953	Enterotoxin	*	candidate	942	2.8e-37	T	RNA	4	Bacillus_anthracis_Ames_chromosome<>Bacillus_anthracis_str_Sterne_chromosome<>Bacillus_anthracis_Ames_0581_chromosome<>Bacillus_thuringiensis_Al_Hakam_chromosome	NC_002745_sprC(-)_-_(hom|rev)	6	ykoK_NC_004722(para),Candidate_72_NC_004722(para),Candidate_170_NC_004722(para),Candidate_171_NC_004722(para),Candidate_214_NC_004722(para),Candidate_151_NC_004722(para)	-	-	-	-B.subtilis_sigK_1(9.57|-356)
Bacillus_cereus_ATCC14579	|	Candidate_214_NC_004722	|	BC1963		Phosphohydrolase (MutT/nudix family protein)	*	>>>	3	|	1910862	1911070	>>>	208	|	557	>>>	BC1964	homoserine dehydrogenase	*	candidate	247	9.9e-17	T	-	5	Bacillus_anthracis_Ames_chromosome<>Bacillus_anthracis_str_Sterne_chromosome<>Bacillus_thuringiensis_konkukian_chromosome<>Bacillus_anthracis_Ames_0581_chromosome<>Bacillus_thuringiensis_Al_Hakam_chromosome	NC_000964_T1box15(-)_-_(hom)|NC_000964_T1box16(-)_-_(hom)|NC_000964_T1box17(-)_-_(hom)|NC_003210_T1box6(-)_-_(hom)|NC_000964_T1box12(-)_-_(hom)|NC_000964_Purine5(+)_+_(hom)|NC_003210_T1box2(-)_-_(hom)	19	T-box_NC_004722(tandem),Candidate_170_NC_004722(para),Candidate_171_NC_004722(para),Candidate_152_NC_004722(para),Candidate_279_NC_004722(para),Candidate_394_NC_004722(para),T-box_NC_004722(para),Candidate_456_NC_004722(para),Candidate_72_NC_004722(para),Candidate_364_NC_004722(para),Candidate_469_NC_004722(para),Candidate_268_NC_004722(para),Candidate_404_NC_004722(para),Candidate_366_NC_004722(…	-	-	-	-
Bacillus_cereus_ATCC14579	|	Candidate_225_NC_004722	|	BC2321		tRNA pseudouridine synthase A	*	>>>	88	|	2269536	2269815	>>>	279	|	279	>>>	BC2322	threonyl-tRNA synthetase	*	candidate	1140	3.5e-46	T	RNA	9	Bacillus_subtilis_chromosome<>Bacillus_anthracis_Ames_chromosome<>Bacillus_anthracis_str_Sterne_chromosome<>Bacillus_thuringiensis_konkukian_chromosome<>Bacillus_licheniformis_ATCC_14580_chromosome<>Bacillus_licheniformis_DSM_13_chromosome<>Bacillus_clausii_KSM-K16_chromosome<>Bacillus_anthracis_Ames_0581_chromosome<>Bacillus_thuringiensis_Al_Hakam_chromosome	NC_000964_T1box15(-)_-_(hom)|NC_000964_T1box16(-)_-_(hom)|NC_000964_T1box17(-)_-_(hom)|NC_003210_T1box6(-)_-_(hom)|NC_000964_T1box7(-)_-_(hom)	2	T-box_NC_004722(para),T-box_NC_004722(para)	T1box15_NC_000964|3'(0),T1box16_NC_000964|3'(0),T1box17_NC_000964|3'(0),T1box6_NC_003210|3'(0),T1box8_NC_002745|3'(0),T1box12_NC_000964|3'(0)	-	-	-B.subtilis_sigK_1(9.6|-274)B.subtilis_sigK_3(10.45|-274)B.subtilis_sigG_3(8.18|-288)
Bacillus_cereus_ATCC14579	|	Candidate_226_NC_004722	|	BC2337		Proline iminopeptidase	*	>>>	184	|	2286852	2287127	>>>	275	|	125	>>>	BC2338	Ribosomal-protein-alanine acetyltransferase	*	candidate	1589	1.5e-66	T	RNA	1	Bacillus_thuringiensis_Al_Hakam_chromosome	NC_002745_sprC(-)_-_(hom)	3	Candidate_439_NC_004722(para),Candidate_83_NC_004722(para),Candidate_201_NC_004722(para)	-	-	-	-
Bacillus_cereus_ATCC14579	|	Candidate_235_NC_004722	|	BC2605		hypothetical protein	*	>>>	39	|	2570072	2570231	>>>	159	|	129	<<<	BC2606	hypothetical Membrane Spanning Protein	*	candidate	662	3.4e-24	T	RNA	5	Bacillus_anthracis_Ames_chromosome<>Bacillus_anthracis_str_Sterne_chromosome<>Bacillus_thuringiensis_konkukian_chromosome<>Bacillus_anthracis_Ames_0581_chromosome<>Bacillus_thuringiensis_Al_Hakam_chromosome	NC_002745_sprC(-)_-_(hom)	2	Candidate_233_NC_004722(para),Candidate_234_NC_004722(para)	-	-	-	-
Bacillus_cereus_ATCC14579	|	Candidate_238_NC_004722	|	BC2688		Penicillin-binding protein	*	>>>	179	|	2672174	2672344	>>>	170	|	104	>>>	BC2689	Oxalate/formate antiporter	*	candidate	1048	1.5e-41	B	RNA	5	Bacillus_anthracis_Ames_chromosome<>Bacillus_anthracis_str_Sterne_chromosome<>Bacillus_thuringiensis_konkukian_chromosome<>Bacillus_anthracis_Ames_0581_chromosome<>Bacillus_thuringiensis_Al_Hakam_chromosome	NC_000913_IS063_tke8_micC(+)_+_(hom|rev)	0	-	-	-	-	-
Bacillus_cereus_ATCC14579	|	Candidate_259_NC_004722	|	BC3183		hypothetical Membrane Spanning Protein	*	<<<	76	|	3154707	3155059	<<<	352	|	132	<<<	BC3184	Phosphoglycerate mutase	*	candidate	861	1.1e-33	T	-	1	Bacillus_thuringiensis_Al_Hakam_chromosome	NC_002745_RNAIII(-)_-_(hom|rev)	1	Candidate_422_NC_004722(tandem)	-	-	-	-
Bacillus_cereus_ATCC14579	|	Candidate_261_NC_004722	|	BC3229		hypothetical Membrane Spanning Protein	*	<<<	212	|	3211913	3212009	<<<	96	|	22	<<<	BC3230	ATP synthase subunit A	*	candidate	574	2.4e-20	T	-	3	Bacillus_anthracis_Ames_chromosome<>Bacillus_anthracis_str_Sterne_chromosome<>Bacillus_anthracis_Ames_0581_chromosome	NC_003210_Purine1(-)_-_(hom|rev)	0	-	ykkC1yxkD2_NC_000964|3'(0)	-	-	-B.subtilis_sigG_2(8.04|-145)
Bacillus_cereus_ATCC14579	|	Candidate_270_NC_004722	|	BC3344		Ribosomal-protein-alanine acetyltransferase	*	>>>	1	|	3306557	3307042	>>>	485	|	7	<<<	BC3345	Collagen-like triple helix repeat protein	*	candidate	1876	3.6e-79	T	RNA	3	Bacillus_anthracis_str_Sterne_chromosome<>Bacillus_thuringiensis_konkukian_chromosome<>Bacillus_thuringiensis_Al_Hakam_chromosome	NC_000964_ydaO1yuaA1(+)_+_(hom)|NC_000964_ydaO1yuaA2(+)_+_(hom)	1	ydaO-yuaA_NC_004722(para)	-	-	-	-
Bacillus_cereus_ATCC14579	|	Candidate_277_NC_004722	|	BC3426		sigma factor SgiI	*	<<<	461	|	3390922	3391046	<<<	124	|	0	<<<	BC3427	Glycosyltransferase	*	candidate	474	4.7e-16	T	RNA	5	Bacillus_anthracis_Ames_chromosome<>Bacillus_anthracis_str_Sterne_chromosome<>Bacillus_thuringiensis_konkukian_chromosome<>Bacillus_anthracis_Ames_0581_chromosome<>Bacillus_thuringiensis_Al_Hakam_chromosome	NC_002745_T1box7(-)_-_(hom)|NC_002745_sprC(-)_-_(hom)	1	Candidate_80_NC_004722(para)	-	-	-	-
Bacillus_cereus_ATCC14579	|	Candidate_280_NC_004722	|	BC3522		Transcriptional regulator, TetR family	*	<<<	223	|	3483844	3483967	<<<	123	|	0	<<<	BC3523	Hemolysin II	*	candidate	271	3e-27	T	-	5	Bacillus_anthracis_Ames_chromosome<>Bacillus_anthracis_str_Sterne_chromosome<>Bacillus_thuringiensis_konkukian_chromosome<>Bacillus_anthracis_Ames_0581_chromosome<>Bacillus_thuringiensis_Al_Hakam_chromosome	NC_002745_T1box4(+)_+_(hom)	0	-	-	-	-	-
Bacillus_cereus_ATCC14579	|	Candidate_284_NC_004722	|	BC3647		N-ethylmaleimide reductase	*	<<<	149	|	3618561	3618997	<<<	436	|	0	<<<	BC3648	CarD-like transcriptional regulator	*	candidate	1601	8.7e-67	B	RNA	4	Bacillus_anthracis_Ames_chromosome<>Bacillus_anthracis_str_Sterne_chromosome<>Bacillus_anthracis_Ames_0581_chromosome<>Bacillus_thuringiensis_Al_Hakam_chromosome	NC_002745_T1box7(-)_-_(hom)	1	Candidate_22_NC_004722(anti),Candidate_6_NC_004722(para)	-	-	-	-B.subtilis_sigG_2(8.78|-110)
Bacillus_cereus_ATCC14579	|	Candidate_300_NC_004722	|	BC4169		hypothetical protein	*	<<<	119	|	4132343	4132475	<<<	132	|	0	<<<	BC4170	Stage 0 sporulation protein A	*	candidate	524	6.6e-18	T	RNA	5	Bacillus_anthracis_Ames_chromosome<>Bacillus_anthracis_str_Sterne_chromosome<>Bacillus_thuringiensis_konkukian_chromosome<>Bacillus_anthracis_Ames_0581_chromosome<>Bacillus_thuringiensis_Al_Hakam_chromosome	NC_002745_sprF(+)_+_(hom|rev)	2	Candidate_36_NC_004722(para),Candidate_303_NC_004722(para)	-	-	-	-
[truncated: 8,839 more rows]
